# Supplementary material for: Pleiotropic roles of Ras GTPases in the nematode-trapping fungus Arthrobotrys oligospora identified through multi-omics analyses
Source: iScience. 2021 Jul 8;24(8):102820. doi: 10.1016/j.isci.2021.102820 (PMC8313493; doi:10.1016/j.isci.2021.102820)
Supplement: Table S1. List of primers used in gene manipulation and reverse transcription qualitative PCR (RT-qPCR), Related to STAR Methods [file mmc2.xlsx]

## Sheet: Sheet1
Table S1. List of primers used in gene manipulation and reverse transcription qualitative PCR (RT-qPCR) (Related to STAR Methods).
Primers	Sequence (5′-3′)
AoRas2-5f	GTAACGCCAGGGTTTTCCCAGTCACGACGGCTGTGTCCATGCCTGTG
AoRas2-5r	ATCCACTTAACGTTACTGAAATCTCCAACCCACCAGCTTGTACATCGTC
AoRas2-3f	CTCCTTCAATATCATCTTCTGTCTCCGACCTGTCCGGGATAGGAACG
AoRas2-3r	GCGGATAACAATTTCACACAGGAAACAGCGCTGGTGATACGTACCACCAC
Ras2Yf	CCAACTTATAGCGACCACCC
Ras2Yr	GAGGTGCTGCATTCTGTGAA
Ras2Tf	ACGCCTGCCTCCGAACAT
Ras2Tr	CGAAATACGGGGCAAAAC
AoRas3-5f	GTAACGCCAGGGTTTTCCCAGTCACGACGGCAGCGAGGCATATGAGAC
AoRas3-5r	ATCCACTTAACGTTACTGAAATCTCCAACGTCCTCTGCATGGTCATGG
AoRas3-3f	CTCCTTCAATATCATCTTCTGTCTCCGACCTACCCGACAAGCCAATGTT
AoRas3-3r	GCGGATAACAATTTCACACAGGAAACAGCCTGTCATCATTGCAGCGTCT
Ras3Yf	GGTGCGAAGTAAATGGACAC
Ras3Yr	ACCATTCCGCTTTCCAGAGC
Ras3Tf	CCTGTCCGTCTTATCCTTCC
Ras3Tr	ACCTGTTCCACCATCTCCAC
AoRheb-5f	GTAACGCCAGGGTTTTCCCAGTCACGACGGGACTCCGTTTCTGACTTACG
AoRheb-5r	ATCCACTTAACGTTACTGAAATCTCCAACTGGTGGGAAGTGTGTGCTC
AoRheb-3f	CTCCTTCAATATCATCTTCTGTCTCCGACCGACGATGGCAACTTTTC
AoRheb-3r	GCGGATAACAATTTCACACAGGAAACAGCGTCTTCGCTGGTGTCATCC
RhebYf	AAGGGCAATCAGTCTCCATA
RhebYr	ATTCGGTTTCGCTACCTTTC
RhebTf	GTGCGAATGCTGCGGTAC
RhebTr	TCGGTCTGGTCAGGTGCT
hphF	GTCGGAGACAGAAGATGATATTGAAGGAGC
hphR	GTTGGAGATTTCAGTAACGTTAAGTGGAT
Cell wall synthesis genes	Sequence (5′-3′)
AOL_s00078g76 (chs-1)	76-5F-GCCACTCTGCCATCTTTAGC
	76-3R-GCATCTTCACCCGCACCAGT
AOL_s00075g119 (chs-2)	119-5F-TCCCTCCAGTCCAGATGATG'
	119-3R-TCTTGAGACCTCGACCCAAC
AOL_s00076g99 (gfpa)	99-5F-CCATCATCGAGCACACCAAG
	99-3R-CCACCGAGAGTCACTGTCTT
AOL_s00054g491 (gls)	491-5F-AGCTCTGTTCTGGTGATGCT
	491-3R-GATGTTTCGCCAAGGACTCC
AOL_s00083g375 (glu)	375-5F-GTCATCCTCAAGAACGTCGC
	375-3R-ATATGGAAAGTTGGCCGTGC
AOL_s00112g89 (hex)	89-5F-TACCCTTCTTGACCTCGCTG
	89-3R-GAGACGGCGGATGAGTTTTC
AOL_s00097g268 (trs)	268-5F-CACGTCCATATCACCCTCGA
	268-3R-GTGGTATCGGCGACAGTTTC
Sporulation-related genes	Sequence (5′-3′)
AOL_s00169g18 (veA)	18-5F-AAGCTACACCCAATCAACGC
	18-3R-TTGCGATGCTGACGATCTTG
AOL_s00007g157 (flbC)	157-5F-CTCTCCGGCAAAGACAATC
	157-3R-GTCGACTGAGGATAGTAGCT
AOL_s00097g46 (flbD)	46-5F- TGACCCAATCACACCAGAGG
	46-3R- CGCTCCTGTTCTACCGATGA
AOL_s00043g361 (fluG)	361-5F-GATTCCAGTCCCGTGAATTC
	361-3R-GCTAAGGAGAGGATGGGCAT
AOL_s00109g23 (som1)	23-5F- TCGTCCAGTCGTTACCCAAA
	23-3R- CCAATCGAACTTCTCAGCCG
AOL_s00054g700 (vosA)	700-5F-CAAACCACCCACCACCAAAT
	700-3R-GGATGGACAGGAGAAGGACC
AOL_s00054g811 (velB)	811-5F-ATTCCGCAACTTCTCCCTCA
	811-3R-GGCATGTTTGGATTCTGGGG
AOL_s00215g516 (flbA)	516-5F-TTCAAACGCAGCTCCTTCAC
	516-5R-AAGCGGGTTGACAGATGAGA
AOL_s00080g63 (abaA)	63-5F-AACTTTATGCGCCTTGTCGT
	63-3R-TTGGCTAGGTGGTCTGTACG
AOL_s00210g120 (medA)	120-5F-TCCGGCCCAATGATTCAGAA
	120-3R-AGATCGCAGGAACATGGTGA
AOL_s00083g25 (stuA)	25-5F- AGCTCCCGAAACGAGTCTAA
	25-3R- ATTGATCATGTGATTATCCT
MAPK related gene	Sequence (5′-3′)
AOL_s00173g235 (slt2)	AGAAGGCACTTGAGCACCG
	AGTGTCACTACCAGCCTGTCC
AOL_s00110g154 (fus3)	GTCTGTGATTTCGGACTTGCG
	ACAATGGCTTCCCGCTCA
AOL_s00109g23 (hog1)	GATGTTGGAGGGAAAGCCAC
	TGGGTAACGACTGGACGAATC
mTOR related gene	Sequence (5′-3′)
AOL_s00043g12 (fkbp12)	GACGGCTAACGGCTCATAA
	GCTTTGGGGAGAAGGACAG
AOL_s00079g187 (rtor)	TGCTGCTTACGAGGCTGAG
	TCCCGAAGGCTGGTATGAC
AOL_s00097g622 (mtor)	CCGCCAGATCGCAGAATG
	GTGCTAAGAACGCCAAGGAA
Antioxidant-related genes	Sequence (5′-3′)
AOL_s00043g396 (gld)	396-5F-TTTGGATGTGGTGCTGTTGG
	396-3R-CTGTCGCCTCAATGATCGTG
AOL_s00054g242 (glt)	242-5F-GGCCCCAGACTTCTCCCAGA
	242-3R-ACCGTTCCCCTTAAACTCGT
AOL_s00054g13 (glr)	13-5F-CGAAAAGTCTGAATCGGGTGA
	13-3R-GCTCCACTTTGCCACATACATC
AOL_s00215g326 (per)	326-5F-CACCATCCGCTCTGTCTTCA
	326-3R-GACGGCATCCTCGGTCTTGA
AOL_s00054g257 (thr)	257-5F-TTTCGGTCAAGAGCAAAAGTG
	257-3R-GCTATCATTCCATTCCCCATT
AOL_s00078g209 (thd)	209-5F-TGTCATCGGTGGTGGAGATT
	209-3R-ACAAGAGAGGTAGCGGGTTC
AOL_s00076g213 (thi)	213-5F-TTGATTTCCACGCAACCTGG
	213-3R-CCGAACCTGATGAAGAAGCG
Serine protease genes	Sequence (5′-3′)
AOL_s00112g42	42-5F-CTGGCTCTTGGCCTACTTTG
	42-3R-AGGAGGTTGACGGTCTCCTT
AOL_s00075g8	8-5F-TTGCTACTTTACTGCCCCTTG
	8-3R-TCTTCAGCTTGAGTCCGGTT
AOL_s00215g702	702-5F-GTCGCCGCTGACTTAACTGT
	702-3R-ATAATTGCTGATTCGCTGGG
AOL_s00078g136	136-5F-ACACTTGCCCATTTCACTCC
	136-3R-GCTGGGTTTCACAACATCCT
AOL_s00054g992	992-5F-TCCGCAACTTCAAGAGTGTG
	992-5R-CGTTGGCTTCCTCGTTAGAG
AOL_s00076g4	4-5F-CCATGGTGTTGGAAGGAAAT
	4-3R-GTCTGTTCAGCGTACGTAGT
AOL_s00188g273	273-5F-GTGGATGAAACCCGGATATG
	273-3R-CTCCCACTATCACCGCAACT
AOL_s00176g95	95-5F-CCCAAAAAGAATGCACCACT
	95-5R-AGAGGCGGGAAAATACCTGT
AOL_s00043g49	CAAATACCGATACGACGAACG
	CCGCCTTGATACCGTTGACT
Ras related gene	Sequence (5′-3′)
AOL_s00215g7 (Aoras2)	GATACCACATCGCCAATACCC
	CACGAGCTAGTTCCATTCCTTC
AOL_s00083g472 (Aoras3)	TGGATGCGGGTTTATGGA
	TTGGCTTGTCGGGTAGGG
AOL_s00215g525 (Aorheb)	TCCCCTGCGTGTTAGTCG
	GAGGTTTCGGTCCAAGAGC
cAMP/PKA related gene	Sequence (5′-3′)
AOL_s00043g480 (pka)	CAGGTAGTTTCGGTCGTGTG
	CGTTCGTCGTTTGTGTGCT
AOL_s00078g405 (crp)	TTGTTGGATGCAAGAGGCC
	GGGAAACCGCAAAGGAAT
AOL_s00075g84 (cap)	ACGAAGTCGGCCCTAATGA
	GGCGGGGAAGCAGAAATAC
AOL_s00193g34 (som1)	CGCAGATTTGCCCTTACC
	GATTTCGCCTGGACTTGGA
AOL_s00080g284 (acy)	GGTGAATCGTGCCGCTCGTA
	TCATTGGGCTTGCTCGCTGT
Transcriptome validation of genes	Sequence (5′-3′)
AOL_s00081g133	GCCCAACACCTCCCATACAA
	GGCTCCAAGCGAATCACCAG
AOL_s00004g273	TACCATACCGTAAGCAATCA
	AAACCCATAATAAACACTCG
AOL_s00091g68	GCGGTGGATGCGAGGTTGAA
	GTTGGGCGGGAATGATGGGT
AOL_s00080g111	CGGTAGCGTTGGTGGATTTA
	GACGGAGATTTGAAGGTTGC
AOL_s00079g17	TGGCGTATGACCTCAAGGAA
	TGGATAACACCAGCGACAGC
AOL_s00054g551	CGCAATAATAGAAGAGGATG
	AGAAGCCATTGAGTGAGATT
AOL_s00210g187	TGATGACTATGGCTGGGACG
	ATGCGATCTGACCTCTACGA
AOL_s00215g7	GATACCACATCGCCAATACCC
	CACGAGCTAGTTCCATTCCTTC
AOL_s00078g117	ATGGCAGTCATCCGGTCGTT
	GTAATCCCGCTCGGTGTTGT
AOL_s00215g450	TTCCTGCCATTTATGCTATT
	TTGTTGAACGGTATGCTTTT
AOL_s00083g305	CCTCTAAGGCAAAGGAACCA
	AGTTGCGGCATAGGAGTGAA
AOL_s00043g577	TCGGACATACTCAGGGAATC
	CTACTATCACTCAACGCCAC
AOL_s00054g674	CCGACATCAACTATTCTGCC
	ACGCCATTCATCTTCCTTCA
AOL_s00043g706	GACTTCTTGATTGCGTATGG
	CTGATGACTTCACGGGCTTT
AOL_s00076g331	TTTGTTGCTGCTGGTAGTCT
	ATGTGGTGGTTCAGGTTCTG
AOL_s00078g14	TTCCAGCATGACGGACATAA
	GCTCCAAAGTCAAGCACCTC
AOL_s00054g769	TATCAACCTTCCTGCTGCTT
	GCTCATTTCTGGATGCCTGT
AOL_s00007g472	GAGGACCTTGTCTTGGCTAT
	AGTTGATGACACGCTTGATA
AOL_s00076g70	ATGGCAGACGCGGTGCGACGGGCTG
	CAGCCCGTCGCACCGCGTCTGCCAT
AOL_s00004g273	TACCATACCGTAAGCAATCA
	AAACCCATAATAAACACTCG
AOL_s00215g315	AAGACAAGAAGACCGTCCCA
	CCACAAGCCTATTCGATAAA
AOL_s00007g116	AAGAGCATCAACCCAGACGA
	TTACCCTCCATAGCGACACC
AOL_s00080g237	TGGTGCTACGAGACGGGTGT
	GCCTTCGTGCGTTCGAGATT
AOL_s00004g313	TTTTATGGGAAATAGTGCCG
	AGAAGCGATAAGCATTGGTC
AOL_s00054g224	GTTCTGTTCCTTGCCGTTGG
	GCACATGAGGCCCTGAGTGG
AOL_s00210g100	GATACAACCTCACCCGAAAT
	AGCAAACATAGGACGGACTT
AOL_s00112g14	GGCGAGGCAGATGGGTAATA
	GCGTCCGTGACCTCTGTTGT
AOL_s00169g50	ATGGACGATCCGTTGATATTAAGAT
	ATCTTAATATCAACGGATCGTCCAT
AOL_s00215g516	AACACGGAAGGTCTACGACA
	TAGGTTTCAACGGGCTCAAT
AOL_s00215g687	CGAAATTCCATGCGACACTC
	CGACGCTTCTTACCACCAAC
AOL_s00075g116	AAGCAGAAGGAGGCGTATGA
	TGGGATGTATGCGATTTGGA
AOL_s00215g96	GAGATTGGTGCGAGAACAGC
	GAAGAGCGGCATAGGCGAGT
AOL_s00075g223	CCACCGCTGCTTACCTTTCC
	GGGCGACCAACGCATTTACT
AOL_s00193g145	GGGTCTGTTTCTTCCTTGCT
	ATTTGTACTTCGCCTGTGCC
AOL_s00054g368	CGCTGCTTCCAAGATCATTC
	TTTGCCGTTTACATAGTCGT
AOL_s00097g602	TCTCGTCCTCAGAAACTCAA
	GTCCCTGTAGCAGCAACCTC
AOL_s00004g606	TGGTGGTTTACTGGAGTTGG
	ATGAGTCGCTTGTTTGTGAT
AOL_s00007g540	ATGGACGAACACTCGCAATC
	CAGGCACGATGTAGGTCAGG
AOL_s00080g243	AGCCACCCAGAAGACCCTAT
	ACGGAGTGAACGGTTGTAAG
AOL_s00097g499	TAACTGGCGTGAACAAGCAG
	GAACATACCGGGATGTGGAG
AOL_s00215g177	TGTCTGCTCCTTCGTCTTCT
	TCATTGAATCGTGCTTTAGG
AOL_s00193g178	GGAACCCTCCATTCACCACT
	TCCATACGGATGTCGCCTGT
AOL_s00076g313	TTGTAGGATTACACCGAGTC
	TATGAATGAGATTGATAGCG
AOL_s00054g675	GCTCCTCTGCCGAATAACCC
	CTCTTCACCTGTGGCTCCAA
AOL_s00083g508	CGTGCGAGACGAAATATGGA
	ACGGTTTGTTGGGAGCTGAA
AOL_s00004g205	AGCCTGGACGACCCAATGAC
	TTTCCTCCGCGTATCCTGTG
Autophagy related genes	Sequence (5′-3′)
AOL_s00076g234 (atg1)	GCCATTAGATTTGCCACCAG
	CAGTTCCGTTCGTCACTCCC
AOL_s00007g534 (atg8)	AGCGTATCAAGCTGTCTCCC
	CTCGTAGCCGAAGGTGTTTT
AOL_s00054g371 (atg9)	TTCTTCGGAGGACAGAGCAT
	CTAGGTTTGCGTGAAAGTCG
AOL_s00215g74 (atg13)	AGAGGTGGAGGGTTGATTTA
	GGAGTTTCCATGATGGCAGT
AOL_s00043g575 (atg17)	GAGATTCAGAACTCGTGGTT
	AAGAAGTGAGGGTGTATTGC
