# Supplementary material for: Pleiotropic roles of Ras GTPases in the nematode-trapping fungus Arthrobotrys oligospora identified through multi-omics analyses
Source: iScience. 2021 Jul 8;24(8):102820. doi: 10.1016/j.isci.2021.102820 (PMC8313493; doi:10.1016/j.isci.2021.102820)
Supplement: Table S2. Sequencing data statistics of transcriptome, Related to Figures 6 and S4 [file mmc3.xlsx]

## Sheet: Sheet1
Table S2. Sequencing data statistics of transcriptome (Related to Figures 6 and S4).
Sample	Q20(%)	Q30(%)	GC(%)	raw read	clean read	clean to raw read ratio(%)	raw base(G)	clean base(G)	clean to raw base ratio(%)	total reads	total mapped(%)	non unique(%)	unique(%)	unmapped reads(%)
WT0_1	100	98.85	47.5	66358906	62757834	94.57	9.95	9.04	90.85	62757834	55625014(88.63)	327323(0.59)	55297691(99.41)	7132820(11.37)
WT0_2	100	98.7	47.5	60897224	57502422	94.43	9.13	8.27	90.58	57502422	51766322(90.02)	358776(0.69)	51407546(99.31)	5736100(9.98)
WT0_3	100	98.7	48	55683726	52737440	94.71	8.35	7.62	91.26	52737440	46285635(87.77)	295309(0.64)	45990326(99.36)	6451805(12.23)
WT12_1	100	98.75	47.5	49669374	47175194	94.98	7.45	6.87	92.21	47175194	39600756(83.94)	288331(0.73)	39312425(99.27)	7574438(16.06)
WT12_2	100	98.7	47.5	57357976	54257650	94.59	8.6	7.86	91.4	54257650	52394597(96.57)	334116(0.64)	52060481(99.36)	1863053(3.43)
WT12_3	100	98.75	47	52227228	49287088	94.37	7.83	7.14	91.19	49287088	45454474(92.22)	312174(0.69)	45142300(99.31)	3832614(7.78)
WT24_1	100	98.7	47	54736972	51616810	94.3	8.21	7.47	90.99	51616810	47936837(92.87)	343572(0.72)	47593265(99.28)	3679973(7.13)
WT24_2	100	98.8	46.5	48703444	46087712	94.63	7.31	6.7	91.66	46087712	44600398(96.77)	317412(0.71)	44282986(99.29)	1487314(3.23)
WT24_3	100	98.75	47	51739024	48430718	93.61	7.76	6.96	89.69	48430718	45260713(93.45)	294151(0.65)	44966562(99.35)	3170005(6.55)
WT36_1	100	98.7	47.5	46524380	43862110	94.28	6.98	6.36	91.12	43862110	41897130(95.52)	297606(0.71)	41599524(99.29)	1964980(4.48)
WT36_2	100	98.8	48	46936400	44303056	94.39	7.04	6.44	91.48	44303056	39078763(88.21)	268406(0.69)	38810357(99.31)	5224293(11.79)
WT36_3	100	98.7	47	62317482	58851326	94.44	9.35	8.48	90.7	58851326	55146055(93.70)	414408(0.75)	54731647(99.25)	3705271(6.30)
WT48_1	100	98.8	47.5	49183148	46585466	94.72	7.38	6.76	91.6	46585466	44982386(96.56)	314825(0.70)	44667561(99.30)	1603080(3.44)
WT48_2	100	98.5	47.5	43860614	41270652	94.1	6.58	5.99	91.03	41270652	39948979(96.80)	276171(0.69)	39672808(99.31)	1321673(3.20)
WT48_3	100	98.8	48	57276130	54021938	94.32	8.59	7.83	91.15	54021938	52441967(97.08)	336968(0.64)	52104999(99.36)	1579971(2.92)
Ras2_0_1	100	98.6	48	38606416	36500528	94.55	5.79	5.36	92.57	36500528	32026235(87.74)	233078(0.73)	31793157(99.27)	4474293(12.26)
Ras2_0_2	100	98.8	48	55489418	52446938	94.52	8.32	7.63	91.71	52446938	46000246(87.71)	313001(0.68)	45687245(99.32)	6446692(12.29)
Ras2_0_3	100	98.8	47	63394130	60425312	95.32	9.51	8.77	92.22	60425312	54623493(90.40)	418424(0.77)	54205069(99.23)	5801819(9.60)
Ras2_12_1	100	98.75	47	48804732	45974494	94.2	7.32	6.71	91.67	45974494	41039032(89.26)	303626(0.74)	40735406(99.26)	4935462(10.74)
Ras2_12_2	100	98.75	47	44622950	42027942	94.18	6.69	6.11	91.33	42027942	36926014(87.86)	259358(0.70)	36666656(99.30)	5101928(12.14)
Ras2_12_3	100	98.75	47	49403864	46263856	93.64	7.41	6.69	90.28	46263856	43087418(93.13)	306392(0.71)	42781026(99.29)	3176438(6.87)
Ras2_24_1	100	98.75	47	50244374	47076320	93.69	7.54	6.78	89.92	47076320	43880092(93.21)	318020(0.72)	43562072(99.28)	3196228(6.79)
Ras2_24_2	100	98.8	46.5	58146346	54767956	94.19	8.72	7.93	90.94	54767956	52197472(95.31)	381216(0.73)	51816256(99.27)	2570484(4.69)
Ras2_24_3	100	98.7	47	48429026	45523380	94	7.26	6.6	90.91	45523380	40370518(88.68)	288693(0.72)	40081825(99.28)	5152862(11.32)
Ras2_36_1	100	98.75	47.5	64355776	60765834	94.42	9.65	8.83	91.5	60765834	55479729(91.30)	379194(0.68)	55100535(99.32)	5286105(8.70)
Ras2_36_2	100	98.8	47.5	55259446	52200952	94.47	8.29	7.57	91.31	52200952	47133284(90.29)	297309(0.63)	46835975(99.37)	5067668(9.71)
Ras2_36_3	100	98.75	47	52353874	49095664	93.78	7.85	7.1	90.45	49095664	44824199(91.30)	324163(0.72)	44500036(99.28)	4271465(8.70)
Ras2_48_1	100	98.8	47	45422118	42631202	93.86	6.81	6.17	90.6	42631202	40847324(95.82)	279689(0.68)	40567635(99.32)	1783878(4.18)
Ras2_48_2	100	98.7	48	54997560	51589070	93.8	8.25	7.41	89.82	51589070	49858840(96.65)	294255(0.59)	49564585(99.41)	1730230(3.35)
Ras2_48_3	100	98.7	48	53380876	49848438	93.38	8.01	7.13	89.01	49848438	45693170(91.66)	285163(0.62)	45408007(99.38)	4155268(8.34)
