# Supplementary material for: Pleiotropic roles of Ras GTPases in the nematode-trapping fungus Arthrobotrys oligospora identified through multi-omics analyses
Source: iScience. 2021 Jul 8;24(8):102820. doi: 10.1016/j.isci.2021.102820 (PMC8313493; doi:10.1016/j.isci.2021.102820)
Supplement: Table S3. Lists of Gene Ontology (GO) enrichment of differentially expressed genes, Related to Figure 6 [file mmc4.xlsx]

## Sheet: Sheet1
Table S3. Lists of Gene Ontology (GO) enrichment of differentially expressed genes (Related to Figure 6).
			Lists of GO enrichment of differentially expressed genes at 0 h												Lists of GO enrichment of differentially expressed genes at 12 h												Lists of GO enrichment of differentially expressed genes at 24 h												Lists of GO enrichment of differentially expressed genes at 36 h
GO Term	Ontology	ID	Input number	Background number	Rich factor	P Value	FDR	Input	Hyperlink	Regulated		GO Term	Ontology	ID	Input number	Background number	Rich factor	P Value	FDR	Input	Hyperlink	Regulated		GO Term	Ontology	ID	Input number	Background number	Rich factor	P Value	FDR	Input	Hyperlink	Regulated		GO Term	Ontology	ID	Input number	Background number	Rich factor	P Value	FDR	Input	Hyperlink	Regulated		GO Term	Ontology
single-organism process	biological_process	GO:0044699	67	1012	0.231095	0.0017	0.346611	AOL_s00004g347|AOL_s00004g576|AOL_s00004g585|AOL_s00004g80|AOL_s00004g91|AOL_s00004g97|AOL_s00006g498|AOL_s00006g509|AOL_s00006g546|AOL_s00006g583|AOL_s00007g10|AOL_s00007g344|AOL_s00007g369|AOL_s00043g146|AOL_s00043g260|AOL_s00043g261|AOL_s00043g282|AOL_s00043g347|AOL_s00043g806|AOL_s00054g285|AOL_s00054g319|AOL_s00054g718|AOL_s00054g955|AOL_s00075g147|AOL_s00075g216|AOL_s00075g80|AOL_s00076g109…	http://amigo.geneontology.org/amigo/term/GO:0044699	up		single-organism process	biological_process	GO:0044699	81	1012	0.224353	0.0044	0.86245	AOL_s00004g321|AOL_s00004g34|AOL_s00004g342|AOL_s00004g35|AOL_s00004g585|AOL_s00004g7|AOL_s00004g80|AOL_s00004g91|AOL_s00004g97|AOL_s00006g152|AOL_s00006g429|AOL_s00006g498|AOL_s00006g546|AOL_s00006g583|AOL_s00006g591|AOL_s00007g158|AOL_s00007g161|AOL_s00043g261|AOL_s00043g282|AOL_s00043g347|AOL_s00043g547|AOL_s00043g576|AOL_s00054g353|AOL_s00054g458|AOL_s00054g540|AOL_s00054g679|AOL_s00054g767|A…	http://amigo.geneontology.org/amigo/term/GO:0044699	up		single-organism process	biological_process	GO:0044699	42	1012	0.246612	0.02303	1	AOL_s00004g258|AOL_s00004g462|AOL_s00004g585|AOL_s00006g385|AOL_s00006g418|AOL_s00006g498|AOL_s00007g10|AOL_s00007g224|AOL_s00043g375|AOL_s00043g688|AOL_s00043g804|AOL_s00054g244|AOL_s00054g435|AOL_s00054g458|AOL_s00054g679|AOL_s00075g80|AOL_s00076g229|AOL_s00076g294|AOL_s00076g675|AOL_s00079g439|AOL_s00079g440|AOL_s00081g257|AOL_s00081g318|AOL_s00081g56|AOL_s00083g277|AOL_s00083g278|AOL_s00083g3…	http://amigo.geneontology.org/amigo/term/GO:0044699	up		cellular process	biological_process	GO:0009987	83	1561	0.202678	0.01406	1	AOL_s00004g321|AOL_s00004g383|AOL_s00004g421|AOL_s00004g80|AOL_s00004g81|AOL_s00004g97|AOL_s00006g215|AOL_s00006g298|AOL_s00006g398|AOL_s00006g461|AOL_s00006g509|AOL_s00006g591|AOL_s00007g107|AOL_s00007g162|AOL_s00043g169|AOL_s00043g214|AOL_s00043g282|AOL_s00043g753|AOL_s00054g319|AOL_s00054g445|AOL_s00054g718|AOL_s00075g147|AOL_s00075g169|AOL_s00075g80|AOL_s00075g85|AOL_s00076g169|AOL_s00076g256…	http://amigo.geneontology.org/amigo/term/GO:0009987	up		single-organism process	biological_process
single-organism cellular process	biological_process	GO:0044763	58	871	0.232437	0.005	0.516519	AOL_s00004g576|AOL_s00004g585|AOL_s00004g80|AOL_s00004g91|AOL_s00004g97|AOL_s00006g498|AOL_s00006g509|AOL_s00006g546|AOL_s00006g583|AOL_s00007g10|AOL_s00007g344|AOL_s00043g146|AOL_s00043g282|AOL_s00043g347|AOL_s00043g806|AOL_s00054g285|AOL_s00054g319|AOL_s00054g718|AOL_s00054g955|AOL_s00075g147|AOL_s00075g80|AOL_s00076g109|AOL_s00076g256|AOL_s00076g405|AOL_s00076g531|AOL_s00076g675|AOL_s00078g156…	http://amigo.geneontology.org/amigo/term/GO:0044763	up		single-organism cellular process	biological_process	GO:0044763	71	871	0.22849	0.0066	1	AOL_s00004g321|AOL_s00004g342|AOL_s00004g35|AOL_s00004g585|AOL_s00004g7|AOL_s00004g80|AOL_s00004g91|AOL_s00004g97|AOL_s00006g152|AOL_s00006g429|AOL_s00006g498|AOL_s00006g546|AOL_s00006g583|AOL_s00006g591|AOL_s00007g158|AOL_s00043g282|AOL_s00043g347|AOL_s00043g547|AOL_s00043g576|AOL_s00054g353|AOL_s00054g458|AOL_s00054g679|AOL_s00054g767|AOL_s00075g207|AOL_s00075g73|AOL_s00075g80|AOL_s00076g249|AO…	http://amigo.geneontology.org/amigo/term/GO:0044763	up		single-organism cellular process	biological_process	GO:0044763	38	871	0.259246	0.01522	1	AOL_s00004g258|AOL_s00004g462|AOL_s00004g585|AOL_s00006g418|AOL_s00006g498|AOL_s00007g10|AOL_s00007g224|AOL_s00043g375|AOL_s00043g804|AOL_s00054g244|AOL_s00054g435|AOL_s00054g458|AOL_s00054g679|AOL_s00075g80|AOL_s00076g229|AOL_s00076g294|AOL_s00076g675|AOL_s00079g439|AOL_s00079g440|AOL_s00081g257|AOL_s00081g318|AOL_s00081g56|AOL_s00083g277|AOL_s00083g278|AOL_s00083g386|AOL_s00083g499|AOL_s00097g5…	http://amigo.geneontology.org/amigo/term/GO:0044763	up		single-organism cellular process	biological_process	GO:0044763	53	871	0.231947	0.00936	1	AOL_s00004g321|AOL_s00004g80|AOL_s00004g81|AOL_s00004g97|AOL_s00006g298|AOL_s00006g509|AOL_s00006g591|AOL_s00043g169|AOL_s00043g214|AOL_s00043g282|AOL_s00043g753|AOL_s00054g319|AOL_s00054g445|AOL_s00054g718|AOL_s00075g147|AOL_s00075g80|AOL_s00076g169|AOL_s00076g256|AOL_s00078g486|AOL_s00079g170|AOL_s00079g325|AOL_s00079g338|AOL_s00079g439|AOL_s00079g440|AOL_s00079g459|AOL_s00080g204|AOL_s00080g40…	http://amigo.geneontology.org/amigo/term/GO:0044763	up		single-organism cellular process	biological_process
cellular nitrogen compound metabolic process	biological_process	GO:0034641	48	762	0.219878	0.0426	1	AOL_s00004g80|AOL_s00004g91|AOL_s00006g490|AOL_s00006g498|AOL_s00006g509|AOL_s00006g546|AOL_s00006g567|AOL_s00006g583|AOL_s00007g107|AOL_s00007g344|AOL_s00007g533|AOL_s00043g146|AOL_s00043g347|AOL_s00054g319|AOL_s00054g504|AOL_s00075g147|AOL_s00075g80|AOL_s00075g85|AOL_s00076g109|AOL_s00076g256|AOL_s00076g405|AOL_s00076g557|AOL_s00078g308|AOL_s00078g395|AOL_s00079g102|AOL_s00079g343|AOL_s00079g36…	http://amigo.geneontology.org/amigo/term/GO:0034641	up		organonitrogen compound metabolic process	biological_process	GO:1901564	42	435	0.270637	0.0028	0.64225	AOL_s00004g321|AOL_s00004g35|AOL_s00004g7|AOL_s00004g80|AOL_s00004g91|AOL_s00006g498|AOL_s00006g546|AOL_s00006g583|AOL_s00006g591|AOL_s00007g158|AOL_s00043g347|AOL_s00043g576|AOL_s00075g122|AOL_s00075g80|AOL_s00076g256|AOL_s00076g391|AOL_s00076g405|AOL_s00078g240|AOL_s00078g308|AOL_s00078g395|AOL_s00078g430|AOL_s00079g170|AOL_s00079g338|AOL_s00079g459|AOL_s00080g349|AOL_s00081g107|AOL_s00083g125|…	http://amigo.geneontology.org/amigo/term/GO:1901564	up		single-organism metabolic process	biological_process	GO:0044710	28	590	0.282002	0.01672	1	AOL_s00004g258|AOL_s00004g585|AOL_s00006g385|AOL_s00006g418|AOL_s00006g498|AOL_s00043g688|AOL_s00054g244|AOL_s00054g435|AOL_s00075g80|AOL_s00076g229|AOL_s00076g675|AOL_s00079g439|AOL_s00079g440|AOL_s00081g318|AOL_s00083g277|AOL_s00083g278|AOL_s00083g386|AOL_s00083g499|AOL_s00097g549|AOL_s00097g64|AOL_s00110g18|AOL_s00169g179|AOL_s00173g279|AOL_s00173g316|AOL_s00188g113|AOL_s00188g96|AOL_s00210g26…	http://amigo.geneontology.org/amigo/term/GO:0044710	up		nitrogen compound metabolic process	biological_process	GO:0006807	49	851	0.219482	0.04304	1	AOL_s00004g321|AOL_s00004g421|AOL_s00004g80|AOL_s00006g215|AOL_s00006g509|AOL_s00006g591|AOL_s00007g107|AOL_s00043g214|AOL_s00043g753|AOL_s00054g319|AOL_s00054g445|AOL_s00075g147|AOL_s00075g80|AOL_s00075g85|AOL_s00076g256|AOL_s00076g409|AOL_s00076g415|AOL_s00078g415|AOL_s00078g534|AOL_s00079g170|AOL_s00079g325|AOL_s00079g338|AOL_s00079g439|AOL_s00079g440|AOL_s00079g459|AOL_s00080g204|AOL_s00080g2…	http://amigo.geneontology.org/amigo/term/GO:0006807	up		single-organism metabolic process	biological_process
single-organism metabolic process	biological_process	GO:0044710	45	590	0.26623	0.0011	0.252312	AOL_s00004g585|AOL_s00004g80|AOL_s00004g91|AOL_s00006g498|AOL_s00006g509|AOL_s00006g546|AOL_s00006g583|AOL_s00007g344|AOL_s00007g369|AOL_s00043g146|AOL_s00043g347|AOL_s00043g806|AOL_s00054g319|AOL_s00075g147|AOL_s00075g216|AOL_s00075g80|AOL_s00076g109|AOL_s00076g256|AOL_s00076g405|AOL_s00076g675|AOL_s00078g395|AOL_s00079g368|AOL_s00080g204|AOL_s00080g349|AOL_s00083g274|AOL_s00097g76|AOL_s00110g66…	http://amigo.geneontology.org/amigo/term/GO:0044710	up		cellular component assembly	biological_process	GO:0022607	12	99	0.339761	0.0245	1	AOL_s00004g383|AOL_s00004g490|AOL_s00004g520|AOL_s00007g162|AOL_s00076g347|AOL_s00078g516|AOL_s00078g559|AOL_s00079g277|AOL_s00083g328|AOL_s00083g62|AOL_s00110g331|AOL_s00210g219	http://amigo.geneontology.org/amigo/term/GO:0022607	up		small molecule metabolic process	biological_process	GO:0044281	22	355	0.368248	0.0015	0.922087	AOL_s00004g258|AOL_s00006g418|AOL_s00006g498|AOL_s00054g244|AOL_s00054g435|AOL_s00075g80|AOL_s00076g229|AOL_s00076g675|AOL_s00079g439|AOL_s00079g440|AOL_s00083g277|AOL_s00083g278|AOL_s00083g386|AOL_s00083g499|AOL_s00097g549|AOL_s00097g64|AOL_s00110g18|AOL_s00169g179|AOL_s00173g279|AOL_s00188g113|AOL_s00210g266|AOL_s00215g589	http://amigo.geneontology.org/amigo/term/GO:0044281	up		cellular nitrogen compound metabolic process	biological_process	GO:0034641	46	762	0.230109	0.02272	1	AOL_s00004g321|AOL_s00004g421|AOL_s00004g80|AOL_s00006g215|AOL_s00006g509|AOL_s00006g591|AOL_s00007g107|AOL_s00043g214|AOL_s00054g319|AOL_s00054g445|AOL_s00075g147|AOL_s00075g80|AOL_s00075g85|AOL_s00076g256|AOL_s00076g409|AOL_s00076g415|AOL_s00078g415|AOL_s00078g534|AOL_s00079g170|AOL_s00079g338|AOL_s00079g439|AOL_s00079g440|AOL_s00079g459|AOL_s00080g204|AOL_s00080g288|AOL_s00081g112|AOL_s00088g5…	http://amigo.geneontology.org/amigo/term/GO:0034641	up		small molecule metabolic process	biological_process
heterocycle metabolic process	biological_process	GO:0046483	45	619	0.253757	0.0034	0.479923	AOL_s00004g80|AOL_s00004g91|AOL_s00006g490|AOL_s00006g498|AOL_s00006g509|AOL_s00006g546|AOL_s00006g567|AOL_s00006g583|AOL_s00007g107|AOL_s00007g344|AOL_s00007g533|AOL_s00043g146|AOL_s00043g347|AOL_s00054g319|AOL_s00054g504|AOL_s00075g147|AOL_s00075g80|AOL_s00075g85|AOL_s00076g109|AOL_s00076g256|AOL_s00076g405|AOL_s00076g557|AOL_s00078g395|AOL_s00079g102|AOL_s00079g343|AOL_s00079g368|AOL_s00079g40…	http://amigo.geneontology.org/amigo/term/GO:0046483	up		lipid catabolic process	biological_process	GO:0016042	5	18	0.77862	0.0047	0.86245	AOL_s00004g34|AOL_s00054g540|AOL_s00078g557|AOL_s00173g316|AOL_s00210g100	http://amigo.geneontology.org/amigo/term/GO:0016042	up		organonitrogen compound metabolic process	biological_process	GO:1901564	22	435	0.300524	0.01917	1	AOL_s00004g258|AOL_s00006g418|AOL_s00006g498|AOL_s00054g244|AOL_s00054g435|AOL_s00054g946|AOL_s00075g80|AOL_s00076g229|AOL_s00079g439|AOL_s00079g440|AOL_s00083g386|AOL_s00083g499|AOL_s00097g549|AOL_s00097g64|AOL_s00110g18|AOL_s00169g179|AOL_s00173g279|AOL_s00188g113|AOL_s00188g96|AOL_s00210g266|AOL_s00215g589|AOL_s00215g802	http://amigo.geneontology.org/amigo/term/GO:1901564	up		cellular aromatic compound metabolic process	biological_process	GO:0006725	44	612	0.274052	0.0007	0.1835	AOL_s00004g321|AOL_s00004g421|AOL_s00004g80|AOL_s00006g215|AOL_s00006g509|AOL_s00006g591|AOL_s00007g107|AOL_s00043g214|AOL_s00054g319|AOL_s00054g445|AOL_s00075g147|AOL_s00075g80|AOL_s00075g85|AOL_s00076g256|AOL_s00076g409|AOL_s00076g415|AOL_s00078g415|AOL_s00078g534|AOL_s00079g170|AOL_s00079g338|AOL_s00079g439|AOL_s00079g440|AOL_s00079g459|AOL_s00080g204|AOL_s00080g288|AOL_s00081g112|AOL_s00088g5…	http://amigo.geneontology.org/amigo/term/GO:0006725	up		carbohydrate metabolic process	biological_process
organic cyclic compound metabolic process	biological_process	GO:1901360	45	635	0.247363	0.0058	0.516519	AOL_s00004g80|AOL_s00004g91|AOL_s00006g490|AOL_s00006g498|AOL_s00006g509|AOL_s00006g546|AOL_s00006g567|AOL_s00006g583|AOL_s00007g107|AOL_s00007g344|AOL_s00007g533|AOL_s00043g146|AOL_s00043g347|AOL_s00054g319|AOL_s00054g504|AOL_s00075g147|AOL_s00075g80|AOL_s00075g85|AOL_s00076g109|AOL_s00076g256|AOL_s00076g405|AOL_s00076g557|AOL_s00078g395|AOL_s00079g102|AOL_s00079g343|AOL_s00079g368|AOL_s00079g40…	http://amigo.geneontology.org/amigo/term/GO:1901360	up		pyrimidine-containing compound metabolic process	biological_process	GO:0072527	3	7	1.2013	0.0078	1	AOL_s00007g158|AOL_s00210g121|AOL_s00215g297	http://amigo.geneontology.org/amigo/term/GO:0072527	up		organic acid metabolic process	biological_process	GO:0006082	14	164	0.50726	0.00066	0.922087	AOL_s00004g258|AOL_s00006g418|AOL_s00054g244|AOL_s00054g435|AOL_s00076g229|AOL_s00076g675|AOL_s00083g277|AOL_s00083g278|AOL_s00083g386|AOL_s00097g549|AOL_s00097g64|AOL_s00173g279|AOL_s00188g113|AOL_s00215g589	http://amigo.geneontology.org/amigo/term/GO:0006082	up		heterocycle metabolic process	biological_process	GO:0046483	44	619	0.270953	0.00091	0.208731	AOL_s00004g321|AOL_s00004g421|AOL_s00004g80|AOL_s00006g215|AOL_s00006g509|AOL_s00006g591|AOL_s00007g107|AOL_s00043g214|AOL_s00054g319|AOL_s00054g445|AOL_s00075g147|AOL_s00075g80|AOL_s00075g85|AOL_s00076g256|AOL_s00076g409|AOL_s00076g415|AOL_s00078g415|AOL_s00078g534|AOL_s00079g170|AOL_s00079g338|AOL_s00079g439|AOL_s00079g440|AOL_s00079g459|AOL_s00080g204|AOL_s00080g288|AOL_s00081g112|AOL_s00088g5…	http://amigo.geneontology.org/amigo/term/GO:0046483	up		carbohydrate derivative metabolic process	biological_process
cellular aromatic compound metabolic process	biological_process	GO:0006725	44	612	0.250956	0.0049	0.516519	AOL_s00004g80|AOL_s00004g91|AOL_s00006g490|AOL_s00006g498|AOL_s00006g509|AOL_s00006g546|AOL_s00006g567|AOL_s00006g583|AOL_s00007g107|AOL_s00007g344|AOL_s00007g533|AOL_s00043g146|AOL_s00043g347|AOL_s00054g319|AOL_s00054g504|AOL_s00075g147|AOL_s00075g80|AOL_s00075g85|AOL_s00076g256|AOL_s00076g405|AOL_s00076g557|AOL_s00078g395|AOL_s00079g102|AOL_s00079g343|AOL_s00079g368|AOL_s00079g409|AOL_s00080g13…	http://amigo.geneontology.org/amigo/term/GO:0006725	up		isoprenoid biosynthetic process	biological_process	GO:0008299	3	9	0.934343	0.017	1	AOL_s00004g585|AOL_s00075g207|AOL_s00097g548	http://amigo.geneontology.org/amigo/term/GO:0008299	up		carboxylic acid metabolic process	biological_process	GO:0019752	13	160	0.482802	0.00169	0.922087	AOL_s00004g258|AOL_s00006g418|AOL_s00054g244|AOL_s00054g435|AOL_s00076g229|AOL_s00076g675|AOL_s00083g277|AOL_s00083g278|AOL_s00097g549|AOL_s00097g64|AOL_s00173g279|AOL_s00188g113|AOL_s00215g589	http://amigo.geneontology.org/amigo/term/GO:0019752	up		organic cyclic compound metabolic process	biological_process	GO:1901360	44	635	0.264126	0.00165	0.302775	AOL_s00004g321|AOL_s00004g421|AOL_s00004g80|AOL_s00006g215|AOL_s00006g509|AOL_s00006g591|AOL_s00007g107|AOL_s00043g214|AOL_s00054g319|AOL_s00054g445|AOL_s00075g147|AOL_s00075g80|AOL_s00075g85|AOL_s00076g256|AOL_s00076g409|AOL_s00076g415|AOL_s00078g415|AOL_s00078g534|AOL_s00079g170|AOL_s00079g338|AOL_s00079g439|AOL_s00079g440|AOL_s00079g459|AOL_s00080g204|AOL_s00080g288|AOL_s00081g112|AOL_s00088g5…	http://amigo.geneontology.org/amigo/term/GO:1901360	up		eisosome assembly	biological_process
nucleobase-containing compound metabolic process	biological_process	GO:0006139	43	573	0.261945	0.0023	0.397583	AOL_s00004g80|AOL_s00004g91|AOL_s00006g490|AOL_s00006g498|AOL_s00006g509|AOL_s00006g546|AOL_s00006g567|AOL_s00006g583|AOL_s00007g107|AOL_s00007g344|AOL_s00043g146|AOL_s00043g347|AOL_s00054g319|AOL_s00054g504|AOL_s00075g147|AOL_s00075g80|AOL_s00075g85|AOL_s00076g256|AOL_s00076g405|AOL_s00076g557|AOL_s00078g395|AOL_s00079g102|AOL_s00079g343|AOL_s00079g368|AOL_s00079g409|AOL_s00080g138|AOL_s00080g20…	http://amigo.geneontology.org/amigo/term/GO:0006139	up		isoprenoid metabolic process	biological_process	GO:0006720	3	10	0.840909	0.0232	1	AOL_s00004g585|AOL_s00075g207|AOL_s00097g548	http://amigo.geneontology.org/amigo/term/GO:0006720	up		oxoacid metabolic process	biological_process	GO:0043436	13	163	0.473917	0.00201	0.922087	AOL_s00004g258|AOL_s00006g418|AOL_s00054g244|AOL_s00054g435|AOL_s00076g229|AOL_s00076g675|AOL_s00083g277|AOL_s00083g278|AOL_s00097g549|AOL_s00097g64|AOL_s00173g279|AOL_s00188g113|AOL_s00215g589	http://amigo.geneontology.org/amigo/term/GO:0043436	up		nucleobase-containing compound metabolic process	biological_process	GO:0006139	42	573	0.2794	0.00066	0.1835	AOL_s00004g321|AOL_s00004g421|AOL_s00004g80|AOL_s00006g215|AOL_s00006g509|AOL_s00006g591|AOL_s00007g107|AOL_s00043g214|AOL_s00054g319|AOL_s00054g445|AOL_s00075g147|AOL_s00075g80|AOL_s00075g85|AOL_s00076g256|AOL_s00076g409|AOL_s00076g415|AOL_s00078g415|AOL_s00078g534|AOL_s00079g170|AOL_s00079g338|AOL_s00079g439|AOL_s00079g440|AOL_s00079g459|AOL_s00080g204|AOL_s00080g288|AOL_s00088g59|AOL_s00097g33…	http://amigo.geneontology.org/amigo/term/GO:0006139	up		nitrogen compound transport	biological_process
organonitrogen compound metabolic process	biological_process	GO:1901564	36	435	0.288874	0.0011	0.252312	AOL_s00004g80|AOL_s00004g91|AOL_s00006g498|AOL_s00006g509|AOL_s00006g546|AOL_s00006g583|AOL_s00007g344|AOL_s00007g533|AOL_s00043g146|AOL_s00043g347|AOL_s00054g319|AOL_s00075g147|AOL_s00075g80|AOL_s00076g109|AOL_s00076g256|AOL_s00076g405|AOL_s00078g308|AOL_s00078g395|AOL_s00080g204|AOL_s00080g349|AOL_s00083g274|AOL_s00097g429|AOL_s00110g66|AOL_s00140g1|AOL_s00140g73|AOL_s00140g97|AOL_s00169g92|AOL…	http://amigo.geneontology.org/amigo/term/GO:1901564	up		pyrimidine nucleotide metabolic process	biological_process	GO:0006220	2	4	1.40152	0.0232	1	AOL_s00007g158|AOL_s00215g297	http://amigo.geneontology.org/amigo/term/GO:0006220	up		cellular amino acid metabolic process	biological_process	GO:0006520	10	113	0.525857	0.00329	1	AOL_s00004g258|AOL_s00006g418|AOL_s00054g244|AOL_s00054g435|AOL_s00076g229|AOL_s00097g549|AOL_s00097g64|AOL_s00173g279|AOL_s00188g113|AOL_s00215g589	http://amigo.geneontology.org/amigo/term/GO:0006520	up		single-organism metabolic process	biological_process	GO:0044710	39	590	0.251967	0.00905	1	AOL_s00004g321|AOL_s00004g80|AOL_s00004g81|AOL_s00006g509|AOL_s00006g591|AOL_s00007g161|AOL_s00043g214|AOL_s00043g753|AOL_s00054g319|AOL_s00054g445|AOL_s00054g540|AOL_s00075g147|AOL_s00075g80|AOL_s00076g256|AOL_s00079g170|AOL_s00079g325|AOL_s00079g338|AOL_s00079g439|AOL_s00079g440|AOL_s00079g459|AOL_s00080g204|AOL_s00081g112|AOL_s00097g157|AOL_s00097g64|AOL_s00110g170|AOL_s00110g171|AOL_s00110g54…	http://amigo.geneontology.org/amigo/term/GO:0044710	up		DNA recombination	biological_process
aromatic compound catabolic process	biological_process	GO:0019439	4	23	0.607055	0.0274	1	AOL_s00043g146|AOL_s00076g557|AOL_s00079g368|AOL_s00079g409	http://amigo.geneontology.org/amigo/term/GO:0019439	up		L-serine metabolic process	biological_process	GO:0006563	2	4	1.40152	0.0232	1	AOL_s00083g125|AOL_s00097g64	http://amigo.geneontology.org/amigo/term/GO:0006563	up		tRNA aminoacylation for protein translation	biological_process	GO:0006418	5	36	0.825303	0.00581	1	AOL_s00004g258|AOL_s00006g418|AOL_s00054g244|AOL_s00076g229|AOL_s00215g589	http://amigo.geneontology.org/amigo/term/GO:0006418	up		organonitrogen compound metabolic process	biological_process	GO:1901564	31	435	0.271646	0.00778	1	AOL_s00004g321|AOL_s00004g80|AOL_s00006g509|AOL_s00006g591|AOL_s00043g214|AOL_s00043g753|AOL_s00054g319|AOL_s00054g445|AOL_s00075g147|AOL_s00075g80|AOL_s00076g256|AOL_s00079g170|AOL_s00079g325|AOL_s00079g338|AOL_s00079g439|AOL_s00079g440|AOL_s00079g459|AOL_s00080g204|AOL_s00081g112|AOL_s00097g64|AOL_s00110g54|AOL_s00110g66|AOL_s00140g97|AOL_s00188g164|AOL_s00188g200|AOL_s00210g121|AOL_s00210g50|A…	http://amigo.geneontology.org/amigo/term/GO:1901564	up		reproduction	biological_process
purine nucleobase metabolic process	biological_process	GO:0006144	2	2	3.49057	0.0026	0.397583	AOL_s00007g344|AOL_s00043g146	http://amigo.geneontology.org/amigo/term/GO:0006144	up		serine family amino acid biosynthetic process	biological_process	GO:0009070	2	4	1.40152	0.0232	1	AOL_s00083g125|AOL_s00097g64	http://amigo.geneontology.org/amigo/term/GO:0009070	up		amino acid activation	biological_process	GO:0043038	5	36	0.825303	0.00581	1	AOL_s00004g258|AOL_s00006g418|AOL_s00054g244|AOL_s00076g229|AOL_s00215g589	http://amigo.geneontology.org/amigo/term/GO:0043038	up		small molecule metabolic process	biological_process	GO:0044281	29	355	0.311388	0.00127	0.258939	AOL_s00004g321|AOL_s00004g80|AOL_s00006g509|AOL_s00006g591|AOL_s00043g214|AOL_s00043g753|AOL_s00054g319|AOL_s00054g445|AOL_s00075g147|AOL_s00075g80|AOL_s00076g256|AOL_s00079g170|AOL_s00079g325|AOL_s00079g338|AOL_s00079g439|AOL_s00079g440|AOL_s00079g459|AOL_s00080g204|AOL_s00081g112|AOL_s00097g64|AOL_s00110g54|AOL_s00110g66|AOL_s00140g97|AOL_s00188g164|AOL_s00188g200|AOL_s00215g318|AOL_s00215g659|…	http://amigo.geneontology.org/amigo/term/GO:0044281	up		branched-chain amino acid metabolic process	biological_process
nucleobase metabolic process	biological_process	GO:0009112	2	2	3.49057	0.0026	0.397583	AOL_s00007g344|AOL_s00043g146	http://amigo.geneontology.org/amigo/term/GO:0009112	up		serine family amino acid metabolic process	biological_process	GO:0009069	2	5	1.12121	0.0371	1	AOL_s00083g125|AOL_s00097g64	http://amigo.geneontology.org/amigo/term/GO:0009069	up		tRNA aminoacylation	biological_process	GO:0043039	5	36	0.825303	0.00581	1	AOL_s00004g258|AOL_s00006g418|AOL_s00054g244|AOL_s00076g229|AOL_s00215g589	http://amigo.geneontology.org/amigo/term/GO:0043039	up		coenzyme biosynthetic process	biological_process	GO:0009108	4	28	0.544545	0.04057	1	AOL_s00079g439|AOL_s00079g440|AOL_s00210g121|AOL_s00215g851	http://amigo.geneontology.org/amigo/term/GO:0009108	up		cellular carbohydrate catabolic process	biological_process
conjugation	biological_process	GO:0000746	2	3	2.32704	0.0076	0.516519	AOL_s00004g576|AOL_s00081g290	http://amigo.geneontology.org/amigo/term/GO:0000746	up		membrane	cellular_component	GO:0016020	146	1832	0.298491	0.00074	0.0605567	AOL_s00004g11|AOL_s00004g14|AOL_s00004g142|AOL_s00004g34|AOL_s00004g377|AOL_s00004g382|AOL_s00004g585|AOL_s00004g586|AOL_s00004g626|AOL_s00004g97|AOL_s00006g147|AOL_s00006g214|AOL_s00006g231|AOL_s00006g447|AOL_s00006g499|AOL_s00006g69|AOL_s00007g135|AOL_s00007g190|AOL_s00007g221|AOL_s00007g263|AOL_s00007g41|AOL_s00007g462|AOL_s00007g48|AOL_s00043g252|AOL_s00043g261|AOL_s00043g285|AOL_s00043g301|A…	http://amigo.geneontology.org/amigo/term/GO:0016020	up		oxidation-reduction process	biological_process	GO:0055114	4	31	0.766733	0.0176	1	AOL_s00006g385|AOL_s00083g278|AOL_s00083g499|AOL_s00110g18	http://amigo.geneontology.org/amigo/term/GO:0055114	up		sulfur compound biosynthetic process	biological_process	GO:0044272	3	15	0.762363	0.03106	1	AOL_s00079g325|AOL_s00097g64|AOL_s00210g121	http://amigo.geneontology.org/amigo/term/GO:0044272	up		reciprocal meiotic recombination	biological_process
conjugation with cellular fusion	biological_process	GO:0000747	2	3	2.32704	0.0076	0.516519	AOL_s00004g576|AOL_s00081g290	http://amigo.geneontology.org/amigo/term/GO:0000747	up		membrane part	cellular_component	GO:0044425	143	1775	0.301746	0.00052	0.051064	AOL_s00004g11|AOL_s00004g14|AOL_s00004g142|AOL_s00004g377|AOL_s00004g382|AOL_s00004g585|AOL_s00004g586|AOL_s00004g626|AOL_s00004g97|AOL_s00006g147|AOL_s00006g214|AOL_s00006g231|AOL_s00006g447|AOL_s00006g499|AOL_s00006g69|AOL_s00007g135|AOL_s00007g190|AOL_s00007g221|AOL_s00007g263|AOL_s00007g41|AOL_s00007g462|AOL_s00007g48|AOL_s00043g252|AOL_s00043g261|AOL_s00043g285|AOL_s00043g301|AOL_s00043g329|…	http://amigo.geneontology.org/amigo/term/GO:0044425	up		cellular respiration	biological_process	GO:0045333	3	15	1.18844	0.01186	1	AOL_s00083g278|AOL_s00083g499|AOL_s00110g18	http://amigo.geneontology.org/amigo/term/GO:0045333	up		reciprocal meiotic recombination	biological_process	GO:0007131	2	2	3.81181	0.00223	0.341004	AOL_s00110g170|AOL_s00110g171	http://amigo.geneontology.org/amigo/term/GO:0007131	up		reciprocal DNA recombination	biological_process
cytogamy	biological_process	GO:0000755	2	3	2.32704	0.0076	0.516519	AOL_s00004g576|AOL_s00081g290	http://amigo.geneontology.org/amigo/term/GO:0000755	up		nucleotide binding	molecular_function	GO:0000166	16	123	0.561452	0.0269	1	AOL_s00004g593|AOL_s00006g409|AOL_s00007g263|AOL_s00043g285|AOL_s00054g152|AOL_s00078g560|AOL_s00079g134|AOL_s00097g286|AOL_s00097g500|AOL_s00097g602|AOL_s00112g19|AOL_s00210g187|AOL_s00210g203|AOL_s00210g218|AOL_s00215g49|AOL_s00215g70	http://amigo.geneontology.org/amigo/term/GO:0000166	up		organic acid catabolic process	biological_process	GO:0016054	3	16	1.11416	0.01426	1	AOL_s00054g435|AOL_s00076g675|AOL_s00083g277	http://amigo.geneontology.org/amigo/term/GO:0016054	up		reciprocal DNA recombination	biological_process	GO:0035825	2	2	3.81181	0.00223	0.341004	AOL_s00110g170|AOL_s00110g171	http://amigo.geneontology.org/amigo/term/GO:0035825	up		oligopeptide transport	biological_process
sexual reproduction	biological_process	GO:0019953	2	3	2.32704	0.0076	0.516519	AOL_s00004g576|AOL_s00081g290	http://amigo.geneontology.org/amigo/term/GO:0019953	up		small molecule binding	molecular_function	GO:0036094	16	123	0.561452	0.0269	1	AOL_s00004g593|AOL_s00006g409|AOL_s00007g263|AOL_s00043g285|AOL_s00054g152|AOL_s00078g560|AOL_s00079g134|AOL_s00097g286|AOL_s00097g500|AOL_s00097g602|AOL_s00112g19|AOL_s00210g187|AOL_s00210g203|AOL_s00210g218|AOL_s00215g49|AOL_s00215g70	http://amigo.geneontology.org/amigo/term/GO:0036094	up		carboxylic acid catabolic process	biological_process	GO:0046395	3	16	1.11416	0.01426	1	AOL_s00054g435|AOL_s00076g675|AOL_s00083g277	http://amigo.geneontology.org/amigo/term/GO:0046395	up		DNA recombination	biological_process	GO:0006310	2	5	1.52473	0.02027	1	AOL_s00110g170|AOL_s00110g171	http://amigo.geneontology.org/amigo/term/GO:0006310	up		peptide transport	biological_process
reproductive process in single-celled organism	biological_process	GO:0022413	2	3	2.32704	0.0076	0.516519	AOL_s00004g576|AOL_s00081g290	http://amigo.geneontology.org/amigo/term/GO:0022413	up		nucleoside phosphate binding	molecular_function	GO:1901265	16	123	0.561452	0.0269	1	AOL_s00004g593|AOL_s00006g409|AOL_s00007g263|AOL_s00043g285|AOL_s00054g152|AOL_s00078g560|AOL_s00079g134|AOL_s00097g286|AOL_s00097g500|AOL_s00097g602|AOL_s00112g19|AOL_s00210g187|AOL_s00210g203|AOL_s00210g218|AOL_s00215g49|AOL_s00215g70	http://amigo.geneontology.org/amigo/term/GO:1901265	up		energy derivation by oxidation of organic compounds	biological_process	GO:0015980	3	18	0.990364	0.01982	1	AOL_s00083g278|AOL_s00083g499|AOL_s00110g18	http://amigo.geneontology.org/amigo/term/GO:0015980	up		meiosis I	biological_process	GO:0007127	2	5	1.52473	0.02027	1	AOL_s00110g170|AOL_s00110g171	http://amigo.geneontology.org/amigo/term/GO:0007127	up		amide transport	biological_process
reproductive process	biological_process	GO:0022414	2	3	2.32704	0.0076	0.516519	AOL_s00004g576|AOL_s00081g290	http://amigo.geneontology.org/amigo/term/GO:0022414	up		GTP binding	molecular_function	GO:0005525	6	30	0.863232	0.0255	1	AOL_s00007g263|AOL_s00079g134|AOL_s00097g286|AOL_s00097g602|AOL_s00112g19|AOL_s00210g187	http://amigo.geneontology.org/amigo/term/GO:0005525	up		cell redox homeostasis	biological_process	GO:0045454	3	19	0.93824	0.02299	1	AOL_s00004g462|AOL_s00043g804|AOL_s00215g326	http://amigo.geneontology.org/amigo/term/GO:0045454	up		NAD biosynthetic process	biological_process	GO:0009435	2	5	1.52473	0.02027	1	AOL_s00079g439|AOL_s00079g440	http://amigo.geneontology.org/amigo/term/GO:0009435	up		leucine metabolic process	biological_process
plasma membrane fusion involved in cytogamy	biological_process	GO:0032220	2	3	2.32704	0.0076	0.516519	AOL_s00004g576|AOL_s00081g290	http://amigo.geneontology.org/amigo/term/GO:0032220	up		guanyl nucleotide binding	molecular_function	GO:0019001	6	30	0.863232	0.0255	1	AOL_s00007g263|AOL_s00079g134|AOL_s00097g286|AOL_s00097g602|AOL_s00112g19|AOL_s00210g187	http://amigo.geneontology.org/amigo/term/GO:0019001	up		generation of precursor metabolites and energy	biological_process	GO:0006091	3	23	0.775067	0.03825	1	AOL_s00083g278|AOL_s00083g499|AOL_s00110g18	http://amigo.geneontology.org/amigo/term/GO:0006091	up		sulfur amino acid biosynthetic process	biological_process	GO:0000097	2	6	1.2706	0.02948	1	AOL_s00079g325|AOL_s00097g64	http://amigo.geneontology.org/amigo/term/GO:0000097	up		cell surface receptor signaling pathway	biological_process
reproduction of a single-celled organism	biological_process	GO:0032505	2	3	2.32704	0.0076	0.516519	AOL_s00004g576|AOL_s00081g290	http://amigo.geneontology.org/amigo/term/GO:0032505	up		guanyl ribonucleotide binding	molecular_function	GO:0032561	6	30	0.863232	0.0255	1	AOL_s00007g263|AOL_s00079g134|AOL_s00097g286|AOL_s00097g602|AOL_s00112g19|AOL_s00210g187	http://amigo.geneontology.org/amigo/term/GO:0032561	up		NAD biosynthetic process	biological_process	GO:0009435	2	5	2.37687	0.01012	1	AOL_s00079g439|AOL_s00079g440	http://amigo.geneontology.org/amigo/term/GO:0009435	up		meiotic nuclear division	biological_process	GO:0007126	2	6	1.2706	0.02948	1	AOL_s00110g170|AOL_s00110g171	http://amigo.geneontology.org/amigo/term/GO:0007126	up		leucine biosynthetic process	biological_process
multi-organism reproductive process	biological_process	GO:0044703	2	3	2.32704	0.0076	0.516519	AOL_s00004g576|AOL_s00081g290	http://amigo.geneontology.org/amigo/term/GO:0044703	up		lipid binding	molecular_function	GO:0008289	6	31	0.835386	0.0296	1	AOL_s00004g481|AOL_s00043g261|AOL_s00043g338|AOL_s00110g1|AOL_s00173g366|AOL_s00215g421	http://amigo.geneontology.org/amigo/term/GO:0008289	up		mitochondrial ATP synthesis coupled electron transport	biological_process	GO:0042775	2	5	2.37687	0.01012	1	AOL_s00083g499|AOL_s00110g18	http://amigo.geneontology.org/amigo/term/GO:0042775	up		nicotinamide nucleotide biosynthetic process	biological_process	GO:0019359	2	6	1.2706	0.02948	1	AOL_s00079g439|AOL_s00079g440	http://amigo.geneontology.org/amigo/term/GO:0019359	up		meiosis I	biological_process
multi-organism cellular process	biological_process	GO:0044764	2	3	2.32704	0.0076	0.516519	AOL_s00004g576|AOL_s00081g290	http://amigo.geneontology.org/amigo/term/GO:0044764	up		endopeptidase inhibitor activity	molecular_function	GO:0004866	5	10	2.15808	0.0005	0.0779167	AOL_s00054g904|AOL_s00076g558|AOL_s00076g559|AOL_s00076g560|AOL_s00215g748	http://amigo.geneontology.org/amigo/term/GO:0004866	up		oxidative phosphorylation	biological_process	GO:0006119	2	6	1.98073	0.01486	1	AOL_s00083g499|AOL_s00110g18	http://amigo.geneontology.org/amigo/term/GO:0006119	up		pyridine nucleotide biosynthetic process	biological_process	GO:0019363	2	6	1.2706	0.02948	1	AOL_s00079g439|AOL_s00079g440	http://amigo.geneontology.org/amigo/term/GO:0019363	up		meiotic nuclear division	biological_process
plasma membrane fusion	biological_process	GO:0045026	2	3	2.32704	0.0076	0.516519	AOL_s00004g576|AOL_s00081g290	http://amigo.geneontology.org/amigo/term/GO:0045026	up		serine-type endopeptidase inhibitor activity	molecular_function	GO:0004867	5	10	2.15808	0.0005	0.0779167	AOL_s00054g904|AOL_s00076g558|AOL_s00076g559|AOL_s00076g560|AOL_s00215g748	http://amigo.geneontology.org/amigo/term/GO:0004867	up		nicotinamide nucleotide biosynthetic process	biological_process	GO:0019359	2	6	1.98073	0.01486	1	AOL_s00079g439|AOL_s00079g440	http://amigo.geneontology.org/amigo/term/GO:0019359	up		NAD metabolic process	biological_process	GO:0019674	2	6	1.2706	0.02948	1	AOL_s00079g439|AOL_s00079g440	http://amigo.geneontology.org/amigo/term/GO:0019674	up		meiotic cell cycle process	biological_process
single-organism membrane fusion	biological_process	GO:0044801	2	4	1.74528	0.0147	0.930155	AOL_s00004g576|AOL_s00081g290	http://amigo.geneontology.org/amigo/term/GO:0044801	up		peptidase inhibitor activity	molecular_function	GO:0030414	5	10	2.15808	0.0005	0.0779167	AOL_s00054g904|AOL_s00076g558|AOL_s00076g559|AOL_s00076g560|AOL_s00215g748	http://amigo.geneontology.org/amigo/term/GO:0030414	up		pyridine nucleotide biosynthetic process	biological_process	GO:0019363	2	6	1.98073	0.01486	1	AOL_s00079g439|AOL_s00079g440	http://amigo.geneontology.org/amigo/term/GO:0019363	up		meiotic cell cycle process	biological_process	GO:1903046	2	6	1.2706	0.02948	1	AOL_s00110g170|AOL_s00110g171	http://amigo.geneontology.org/amigo/term/GO:1903046	up		eisosome	cellular_component
membrane fusion	biological_process	GO:0061025	2	4	1.74528	0.0147	0.930155	AOL_s00004g576|AOL_s00081g290	http://amigo.geneontology.org/amigo/term/GO:0061025	up		peptidase regulator activity	molecular_function	GO:0061134	5	10	2.15808	0.0005	0.0779167	AOL_s00054g904|AOL_s00076g558|AOL_s00076g559|AOL_s00076g560|AOL_s00215g748	http://amigo.geneontology.org/amigo/term/GO:0061134	up		NAD metabolic process	biological_process	GO:0019674	2	6	1.98073	0.01486	1	AOL_s00079g439|AOL_s00079g440	http://amigo.geneontology.org/amigo/term/GO:0019674	up		sulfur amino acid metabolic process	biological_process	GO:0000096	2	7	1.08909	0.04001	1	AOL_s00079g325|AOL_s00097g64	http://amigo.geneontology.org/amigo/term/GO:0000096	up		catalytic activity	molecular_function
phosphorelay signal transduction system	biological_process	GO:0000160	2	5	1.39623	0.0236	1	AOL_s00043g282|AOL_s00112g14	http://amigo.geneontology.org/amigo/term/GO:0000160	up		endopeptidase regulator activity	molecular_function	GO:0061135	5	10	2.15808	0.0005	0.0779167	AOL_s00054g904|AOL_s00076g558|AOL_s00076g559|AOL_s00076g560|AOL_s00215g748	http://amigo.geneontology.org/amigo/term/GO:0061135	up		ATP synthesis coupled electron transport	biological_process	GO:0042773	2	6	1.98073	0.01486	1	AOL_s00083g499|AOL_s00110g18	http://amigo.geneontology.org/amigo/term/GO:0042773	up		meiotic cell cycle	biological_process	GO:0051321	2	7	1.08909	0.04001	1	AOL_s00110g170|AOL_s00110g171	http://amigo.geneontology.org/amigo/term/GO:0051321	up		hydrolase activity, hydrolyzing O-glycosyl compounds	molecular_function
multi-organism process	biological_process	GO:0051704	2	5	1.39623	0.0236	1	AOL_s00004g576|AOL_s00081g290	http://amigo.geneontology.org/amigo/term/GO:0051704	up		enzyme inhibitor activity	molecular_function	GO:0004857	5	14	1.54149	0.0031	0.362312	AOL_s00054g904|AOL_s00076g558|AOL_s00076g559|AOL_s00076g560|AOL_s00215g748	http://amigo.geneontology.org/amigo/term/GO:0004857	up		respiratory electron transport chain	biological_process	GO:0022904	2	7	1.69777	0.02036	1	AOL_s00083g499|AOL_s00110g18	http://amigo.geneontology.org/amigo/term/GO:0022904	up		catalytic activity	molecular_function	GO:0003824	84	1324	0.372386	0.01454	0.61795	AOL_s00004g25|AOL_s00004g288|AOL_s00004g578|AOL_s00004g80|AOL_s00004g81|AOL_s00006g398|AOL_s00006g461|AOL_s00006g509|AOL_s00006g559|AOL_s00006g591|AOL_s00007g359|AOL_s00043g214|AOL_s00043g308|AOL_s00043g461|AOL_s00043g477|AOL_s00043g730|AOL_s00043g84|AOL_s00054g445|AOL_s00054g540|AOL_s00054g672|AOL_s00054g815|AOL_s00075g147|AOL_s00075g169|AOL_s00075g80|AOL_s00076g170|AOL_s00076g256|AOL_s00076g406…	http://amigo.geneontology.org/amigo/term/GO:0003824	up		hydrolase activity, acting on glycosyl bonds	molecular_function
lipid transport	biological_process	GO:0006869	2	7	0.997305	0.0464	1	AOL_s00043g260|AOL_s00043g261	http://amigo.geneontology.org/amigo/term/GO:0006869	up		galactosidase activity	molecular_function	GO:0015925	3	4	3.23712	0.0018	0.240429	AOL_s00083g96|AOL_s00193g104|AOL_s00215g39	http://amigo.geneontology.org/amigo/term/GO:0015925	up		monocarboxylic acid catabolic process	biological_process	GO:0072329	2	8	1.48555	0.02657	1	AOL_s00076g675|AOL_s00083g277	http://amigo.geneontology.org/amigo/term/GO:0072329	up		ion binding	molecular_function	GO:0043167	20	250	0.46956	0.04187	1	AOL_s00004g421|AOL_s00007g263|AOL_s00007g37|AOL_s00054g424|AOL_s00054g53|AOL_s00076g181|AOL_s00076g525|AOL_s00078g551|AOL_s00078g560|AOL_s00078g576|AOL_s00080g374|AOL_s00083g101|AOL_s00097g286|AOL_s00097g500|AOL_s00112g19|AOL_s00210g203|AOL_s00210g32|AOL_s00215g259|AOL_s00215g317|AOL_s00215g911	http://amigo.geneontology.org/amigo/term/GO:0043167	up		purine nucleotide binding	molecular_function
transmembrane transporter activity	molecular_function	GO:0022857	22	213	0.555148	0.0117	0.60775	AOL_s00004g347|AOL_s00006g231|AOL_s00007g190|AOL_s00007g300|AOL_s00043g370|AOL_s00043g800|AOL_s00054g977|AOL_s00078g493|AOL_s00078g80|AOL_s00080g195|AOL_s00080g215|AOL_s00080g97|AOL_s00109g10|AOL_s00112g103|AOL_s00112g21|AOL_s00170g50|AOL_s00188g246|AOL_s00188g343|AOL_s00215g173|AOL_s00215g488|AOL_s00215g872|AOL_s00215g902	http://amigo.geneontology.org/amigo/term/GO:0022857	up		lipase activity	molecular_function	GO:0016298	3	11	1.17713	0.0484	1	AOL_s00004g34|AOL_s00081g9|AOL_s00210g100	http://amigo.geneontology.org/amigo/term/GO:0016298	up		electron transport chain	biological_process	GO:0022900	2	9	1.32049	0.03345	1	AOL_s00083g499|AOL_s00110g18	http://amigo.geneontology.org/amigo/term/GO:0022900	up		nucleotide binding	molecular_function	GO:0000166	16	123	0.763513	0.00067	0.151938	AOL_s00007g263|AOL_s00076g181|AOL_s00076g525|AOL_s00078g296|AOL_s00078g560|AOL_s00078g576|AOL_s00080g374|AOL_s00083g101|AOL_s00097g286|AOL_s00097g500|AOL_s00112g19|AOL_s00210g203|AOL_s00210g32|AOL_s00215g259|AOL_s00215g317|AOL_s00215g911	http://amigo.geneontology.org/amigo/term/GO:0000166	up		nucleotide binding	molecular_function
transporter activity	molecular_function	GO:0005215	22	234	0.505327	0.0318	1	AOL_s00004g347|AOL_s00006g231|AOL_s00007g190|AOL_s00007g300|AOL_s00043g370|AOL_s00043g800|AOL_s00054g977|AOL_s00078g493|AOL_s00078g80|AOL_s00080g195|AOL_s00080g215|AOL_s00080g97|AOL_s00109g10|AOL_s00112g103|AOL_s00112g21|AOL_s00170g50|AOL_s00188g246|AOL_s00188g343|AOL_s00215g173|AOL_s00215g488|AOL_s00215g872|AOL_s00215g902	http://amigo.geneontology.org/amigo/term/GO:0005215	up		alpha-galactosidase activity	molecular_function	GO:0004557	2	2	4.31616	0.0061	0.57035	AOL_s00083g96|AOL_s00193g104	http://amigo.geneontology.org/amigo/term/GO:0004557	up		pigment biosynthetic process	biological_process	GO:0046148	2	9	1.32049	0.03345	1	AOL_s00004g585|AOL_s00188g96	http://amigo.geneontology.org/amigo/term/GO:0046148	up		small molecule binding	molecular_function	GO:0036094	16	123	0.763513	0.00067	0.151938	AOL_s00007g263|AOL_s00076g181|AOL_s00076g525|AOL_s00078g296|AOL_s00078g560|AOL_s00078g576|AOL_s00080g374|AOL_s00083g101|AOL_s00097g286|AOL_s00097g500|AOL_s00112g19|AOL_s00210g203|AOL_s00210g32|AOL_s00215g259|AOL_s00215g317|AOL_s00215g911	http://amigo.geneontology.org/amigo/term/GO:0036094	up		small molecule binding	molecular_function
nucleotide binding	molecular_function	GO:0000166	16	123	0.699167	0.0035	0.272708	AOL_s00007g263|AOL_s00043g517|AOL_s00076g154|AOL_s00076g175|AOL_s00076g181|AOL_s00076g525|AOL_s00078g157|AOL_s00097g193|AOL_s00097g500|AOL_s00188g32|AOL_s00210g180|AOL_s00210g187|AOL_s00210g203|AOL_s00210g218|AOL_s00215g317|AOL_s00215g684	http://amigo.geneontology.org/amigo/term/GO:0000166	up		raffinose alpha-galactosidase activity	molecular_function	GO:0052692	2	2	4.31616	0.0061	0.57035	AOL_s00083g96|AOL_s00193g104	http://amigo.geneontology.org/amigo/term/GO:0052692	up		pyridine-containing compound biosynthetic process	biological_process	GO:0072525	2	9	1.32049	0.03345	1	AOL_s00079g439|AOL_s00079g440	http://amigo.geneontology.org/amigo/term/GO:0072525	up		nucleoside phosphate binding	molecular_function	GO:1901265	16	123	0.763513	0.00067	0.151938	AOL_s00007g263|AOL_s00076g181|AOL_s00076g525|AOL_s00078g296|AOL_s00078g560|AOL_s00078g576|AOL_s00080g374|AOL_s00083g101|AOL_s00097g286|AOL_s00097g500|AOL_s00112g19|AOL_s00210g203|AOL_s00210g32|AOL_s00215g259|AOL_s00215g317|AOL_s00215g911	http://amigo.geneontology.org/amigo/term/GO:1901265	up		nucleoside phosphate binding	molecular_function
small molecule binding	molecular_function	GO:0036094	16	123	0.699167	0.0035	0.272708	AOL_s00007g263|AOL_s00043g517|AOL_s00076g154|AOL_s00076g175|AOL_s00076g181|AOL_s00076g525|AOL_s00078g157|AOL_s00097g193|AOL_s00097g500|AOL_s00188g32|AOL_s00210g180|AOL_s00210g187|AOL_s00210g203|AOL_s00210g218|AOL_s00215g317|AOL_s00215g684	http://amigo.geneontology.org/amigo/term/GO:0036094	up		cellular process	biological_process	GO:0009987	239	1561	0.339084	0.00792	0.3303	AOL_s00004g170|AOL_s00004g205|AOL_s00004g30|AOL_s00004g313|AOL_s00004g360|AOL_s00004g363|AOL_s00004g484|AOL_s00004g498|AOL_s00004g535|AOL_s00004g554|AOL_s00004g558|AOL_s00004g66|AOL_s00006g104|AOL_s00006g197|AOL_s00006g207|AOL_s00006g298|AOL_s00006g319|AOL_s00006g347|AOL_s00006g376|AOL_s00006g45|AOL_s00007g159|AOL_s00007g336|AOL_s00007g357|AOL_s00007g443|AOL_s00007g466|AOL_s00007g484|AOL_s00007g4…	http://amigo.geneontology.org/amigo/term/GO:0009987	down		pigment metabolic process	biological_process	GO:0042440	2	10	1.18844	0.04093	1	AOL_s00004g585|AOL_s00188g96	http://amigo.geneontology.org/amigo/term/GO:0042440	up		anion binding	molecular_function	GO:0043168	15	145	0.60719	0.00946	0.491394	AOL_s00007g263|AOL_s00076g181|AOL_s00076g525|AOL_s00078g560|AOL_s00078g576|AOL_s00080g374|AOL_s00083g101|AOL_s00097g286|AOL_s00097g500|AOL_s00112g19|AOL_s00210g203|AOL_s00210g32|AOL_s00215g259|AOL_s00215g317|AOL_s00215g911	http://amigo.geneontology.org/amigo/term/GO:0043168	up		nucleoside binding	molecular_function
nucleoside phosphate binding	molecular_function	GO:1901265	16	123	0.699167	0.0035	0.272708	AOL_s00007g263|AOL_s00043g517|AOL_s00076g154|AOL_s00076g175|AOL_s00076g181|AOL_s00076g525|AOL_s00078g157|AOL_s00097g193|AOL_s00097g500|AOL_s00188g32|AOL_s00210g180|AOL_s00210g187|AOL_s00210g203|AOL_s00210g218|AOL_s00215g317|AOL_s00215g684	http://amigo.geneontology.org/amigo/term/GO:1901265	up		nitrogen compound metabolic process	biological_process	GO:0006807	136	851	0.353933	0.03626	0.799317	AOL_s00004g170|AOL_s00004g205|AOL_s00004g360|AOL_s00004g484|AOL_s00004g535|AOL_s00006g104|AOL_s00006g207|AOL_s00006g319|AOL_s00006g347|AOL_s00006g376|AOL_s00006g45|AOL_s00007g159|AOL_s00007g357|AOL_s00007g466|AOL_s00007g484|AOL_s00007g507|AOL_s00007g533|AOL_s00043g146|AOL_s00043g469|AOL_s00043g5|AOL_s00043g534|AOL_s00043g578|AOL_s00043g579|AOL_s00043g638|AOL_s00043g641|AOL_s00043g656|AOL_s00043g7…	http://amigo.geneontology.org/amigo/term/GO:0006807	down		branched-chain amino acid metabolic process	biological_process	GO:0009081	2	11	1.0804	0.04897	1	AOL_s00054g435|AOL_s00188g113	http://amigo.geneontology.org/amigo/term/GO:0009081	up		purine nucleotide binding	molecular_function	GO:0017076	13	101	0.755481	0.00241	0.250372	AOL_s00007g263|AOL_s00076g181|AOL_s00076g525|AOL_s00078g296|AOL_s00078g560|AOL_s00078g576|AOL_s00083g101|AOL_s00097g286|AOL_s00097g500|AOL_s00112g19|AOL_s00210g203|AOL_s00210g32|AOL_s00215g317	http://amigo.geneontology.org/amigo/term/GO:0017076	up		purine nucleoside binding	molecular_function
anion binding	molecular_function	GO:0043168	16	145	0.593086	0.0171	0.80784	AOL_s00007g263|AOL_s00043g517|AOL_s00076g154|AOL_s00076g175|AOL_s00076g181|AOL_s00076g525|AOL_s00078g157|AOL_s00097g193|AOL_s00097g500|AOL_s00188g32|AOL_s00210g180|AOL_s00210g187|AOL_s00210g203|AOL_s00210g218|AOL_s00215g317|AOL_s00215g684	http://amigo.geneontology.org/amigo/term/GO:0043168	up		cellular nitrogen compound metabolic process	biological_process	GO:0034641	125	762	0.363301	0.0203	0.582899	AOL_s00004g170|AOL_s00004g205|AOL_s00004g360|AOL_s00004g484|AOL_s00004g535|AOL_s00006g104|AOL_s00006g207|AOL_s00006g319|AOL_s00006g347|AOL_s00006g45|AOL_s00007g159|AOL_s00007g357|AOL_s00007g466|AOL_s00007g484|AOL_s00007g507|AOL_s00007g533|AOL_s00043g146|AOL_s00043g5|AOL_s00043g534|AOL_s00043g578|AOL_s00043g579|AOL_s00043g638|AOL_s00043g641|AOL_s00043g656|AOL_s00043g802|AOL_s00043g99|AOL_s00054g24…	http://amigo.geneontology.org/amigo/term/GO:0034641	down		membrane	cellular_component	GO:0016020	91	1832	0.394402	0.00081	0.39771	AOL_s00004g128|AOL_s00004g214|AOL_s00004g382|AOL_s00004g585|AOL_s00004g586|AOL_s00004g626|AOL_s00006g214|AOL_s00006g231|AOL_s00006g385|AOL_s00006g499|AOL_s00006g545|AOL_s00006g59|AOL_s00007g10|AOL_s00007g135|AOL_s00007g190|AOL_s00007g224|AOL_s00007g26|AOL_s00007g263|AOL_s00007g38|AOL_s00007g462|AOL_s00007g48|AOL_s00007g496|AOL_s00043g329|AOL_s00043g375|AOL_s00043g377|AOL_s00043g381|AOL_s00043g688…	http://amigo.geneontology.org/amigo/term/GO:0016020	up		carbohydrate derivative binding	molecular_function	GO:0097367	13	110	0.693669	0.00515	0.369325	AOL_s00007g263|AOL_s00076g181|AOL_s00076g525|AOL_s00078g560|AOL_s00078g576|AOL_s00079g46|AOL_s00083g101|AOL_s00097g286|AOL_s00097g500|AOL_s00112g19|AOL_s00210g203|AOL_s00210g32|AOL_s00215g317	http://amigo.geneontology.org/amigo/term/GO:0097367	up		ribonucleoside binding	molecular_function
nucleoside binding	molecular_function	GO:0001882	15	100	0.806226	0.0011	0.187	AOL_s00007g263|AOL_s00043g517|AOL_s00076g154|AOL_s00076g175|AOL_s00076g181|AOL_s00076g525|AOL_s00078g157|AOL_s00097g193|AOL_s00097g500|AOL_s00188g32|AOL_s00210g187|AOL_s00210g203|AOL_s00210g218|AOL_s00215g317|AOL_s00215g684	http://amigo.geneontology.org/amigo/term/GO:0001882	up		biosynthetic process	biological_process	GO:0009058	102	619	0.36494	0.0363	0.799317	AOL_s00004g170|AOL_s00004g360|AOL_s00004g362|AOL_s00004g484|AOL_s00004g535|AOL_s00004g558|AOL_s00006g104|AOL_s00006g207|AOL_s00006g347|AOL_s00006g376|AOL_s00006g45|AOL_s00007g159|AOL_s00007g369|AOL_s00007g533|AOL_s00043g119|AOL_s00043g469|AOL_s00043g5|AOL_s00043g578|AOL_s00043g619|AOL_s00043g656|AOL_s00043g725|AOL_s00043g745|AOL_s00043g802|AOL_s00054g318|AOL_s00054g402|AOL_s00054g421|AOL_s00054g5…	http://amigo.geneontology.org/amigo/term/GO:0009058	down		membrane part	cellular_component	GO:0044425	86	1775	0.384701	0.00469	0.575697	AOL_s00004g128|AOL_s00004g214|AOL_s00004g382|AOL_s00004g585|AOL_s00004g586|AOL_s00004g626|AOL_s00006g214|AOL_s00006g231|AOL_s00006g385|AOL_s00006g499|AOL_s00006g545|AOL_s00007g10|AOL_s00007g135|AOL_s00007g190|AOL_s00007g224|AOL_s00007g26|AOL_s00007g263|AOL_s00007g38|AOL_s00007g462|AOL_s00007g48|AOL_s00043g329|AOL_s00043g375|AOL_s00043g377|AOL_s00043g381|AOL_s00043g688|AOL_s00043g72|AOL_s00043g85|…	http://amigo.geneontology.org/amigo/term/GO:0044425	up		nucleoside binding	molecular_function	GO:0001882	12	100	0.704341	0.00632	0.369325	AOL_s00007g263|AOL_s00076g181|AOL_s00076g525|AOL_s00078g560|AOL_s00078g576|AOL_s00083g101|AOL_s00097g286|AOL_s00097g500|AOL_s00112g19|AOL_s00210g203|AOL_s00210g32|AOL_s00215g317	http://amigo.geneontology.org/amigo/term/GO:0001882	up		purine ribonucleoside binding	molecular_function
purine nucleoside binding	molecular_function	GO:0001883	15	100	0.806226	0.0011	0.187	AOL_s00007g263|AOL_s00043g517|AOL_s00076g154|AOL_s00076g175|AOL_s00076g181|AOL_s00076g525|AOL_s00078g157|AOL_s00097g193|AOL_s00097g500|AOL_s00188g32|AOL_s00210g187|AOL_s00210g203|AOL_s00210g218|AOL_s00215g317|AOL_s00215g684	http://amigo.geneontology.org/amigo/term/GO:0001883	up		nucleic acid metabolic process	biological_process	GO:0090304	85	429	0.438807	0.00023	0.0211025	AOL_s00004g170|AOL_s00004g205|AOL_s00004g360|AOL_s00004g535|AOL_s00006g319|AOL_s00006g45|AOL_s00007g357|AOL_s00007g466|AOL_s00007g484|AOL_s00007g507|AOL_s00043g534|AOL_s00043g578|AOL_s00043g579|AOL_s00043g638|AOL_s00043g641|AOL_s00043g802|AOL_s00043g99|AOL_s00054g249|AOL_s00054g443|AOL_s00054g455|AOL_s00054g504|AOL_s00054g563|AOL_s00054g675|AOL_s00054g834|AOL_s00075g95|AOL_s00076g142|AOL_s00076g1…	http://amigo.geneontology.org/amigo/term/GO:0090304	down		integral component of membrane	cellular_component	GO:0016021	84	1710	0.390037	0.00353	0.575697	AOL_s00004g128|AOL_s00004g214|AOL_s00004g382|AOL_s00004g585|AOL_s00004g586|AOL_s00004g626|AOL_s00006g214|AOL_s00006g231|AOL_s00006g385|AOL_s00006g545|AOL_s00007g10|AOL_s00007g135|AOL_s00007g190|AOL_s00007g224|AOL_s00007g26|AOL_s00007g263|AOL_s00007g38|AOL_s00007g462|AOL_s00007g48|AOL_s00043g329|AOL_s00043g375|AOL_s00043g377|AOL_s00043g381|AOL_s00043g688|AOL_s00043g72|AOL_s00043g85|AOL_s00054g100|…	http://amigo.geneontology.org/amigo/term/GO:0016021	up		purine nucleoside binding	molecular_function	GO:0001883	12	100	0.704341	0.00632	0.369325	AOL_s00007g263|AOL_s00076g181|AOL_s00076g525|AOL_s00078g560|AOL_s00078g576|AOL_s00083g101|AOL_s00097g286|AOL_s00097g500|AOL_s00112g19|AOL_s00210g203|AOL_s00210g32|AOL_s00215g317	http://amigo.geneontology.org/amigo/term/GO:0001883	up		purine ribonucleotide binding	molecular_function
ribonucleoside binding	molecular_function	GO:0032549	15	100	0.806226	0.0011	0.187	AOL_s00007g263|AOL_s00043g517|AOL_s00076g154|AOL_s00076g175|AOL_s00076g181|AOL_s00076g525|AOL_s00078g157|AOL_s00097g193|AOL_s00097g500|AOL_s00188g32|AOL_s00210g187|AOL_s00210g203|AOL_s00210g218|AOL_s00215g317|AOL_s00215g684	http://amigo.geneontology.org/amigo/term/GO:0032549	up		cellular macromolecule biosynthetic process	biological_process	GO:0034645	67	385	0.385413	0.03292	0.74578	AOL_s00004g170|AOL_s00004g360|AOL_s00004g484|AOL_s00004g535|AOL_s00006g104|AOL_s00006g207|AOL_s00006g347|AOL_s00006g45|AOL_s00043g5|AOL_s00043g578|AOL_s00043g802|AOL_s00054g318|AOL_s00054g421|AOL_s00054g504|AOL_s00054g675|AOL_s00054g801|AOL_s00075g95|AOL_s00076g288|AOL_s00076g305|AOL_s00076g589|AOL_s00076g633|AOL_s00078g315|AOL_s00078g533|AOL_s00079g178|AOL_s00079g258|AOL_s00079g311|AOL_s00079g34…	http://amigo.geneontology.org/amigo/term/GO:0034645	down		intrinsic component of membrane	cellular_component	GO:0031224	84	1710	0.390037	0.00353	0.575697	AOL_s00004g128|AOL_s00004g214|AOL_s00004g382|AOL_s00004g585|AOL_s00004g586|AOL_s00004g626|AOL_s00006g214|AOL_s00006g231|AOL_s00006g385|AOL_s00006g545|AOL_s00007g10|AOL_s00007g135|AOL_s00007g190|AOL_s00007g224|AOL_s00007g26|AOL_s00007g263|AOL_s00007g38|AOL_s00007g462|AOL_s00007g48|AOL_s00043g329|AOL_s00043g375|AOL_s00043g377|AOL_s00043g381|AOL_s00043g688|AOL_s00043g72|AOL_s00043g85|AOL_s00054g100|…	http://amigo.geneontology.org/amigo/term/GO:0031224	up		ribonucleoside binding	molecular_function	GO:0032549	12	100	0.704341	0.00632	0.369325	AOL_s00007g263|AOL_s00076g181|AOL_s00076g525|AOL_s00078g560|AOL_s00078g576|AOL_s00083g101|AOL_s00097g286|AOL_s00097g500|AOL_s00112g19|AOL_s00210g203|AOL_s00210g32|AOL_s00215g317	http://amigo.geneontology.org/amigo/term/GO:0032549	up		ribonucleotide binding	molecular_function
purine ribonucleoside binding	molecular_function	GO:0032550	15	100	0.806226	0.0011	0.187	AOL_s00007g263|AOL_s00043g517|AOL_s00076g154|AOL_s00076g175|AOL_s00076g181|AOL_s00076g525|AOL_s00078g157|AOL_s00097g193|AOL_s00097g500|AOL_s00188g32|AOL_s00210g187|AOL_s00210g203|AOL_s00210g218|AOL_s00215g317|AOL_s00215g684	http://amigo.geneontology.org/amigo/term/GO:0032550	up		macromolecule biosynthetic process	biological_process	GO:0009059	67	387	0.383421	0.03659	0.799317	AOL_s00004g170|AOL_s00004g360|AOL_s00004g484|AOL_s00004g535|AOL_s00006g104|AOL_s00006g207|AOL_s00006g347|AOL_s00006g45|AOL_s00043g5|AOL_s00043g578|AOL_s00043g802|AOL_s00054g318|AOL_s00054g421|AOL_s00054g504|AOL_s00054g675|AOL_s00054g801|AOL_s00075g95|AOL_s00076g288|AOL_s00076g305|AOL_s00076g589|AOL_s00076g633|AOL_s00078g315|AOL_s00078g533|AOL_s00079g178|AOL_s00079g258|AOL_s00079g311|AOL_s00079g34…	http://amigo.geneontology.org/amigo/term/GO:0009059	down		mitochondrial respiratory chain	cellular_component	GO:0005746	2	6	2.64668	0.02182	1	AOL_s00083g499|AOL_s00110g18	http://amigo.geneontology.org/amigo/term/GO:0005746	up		purine ribonucleoside binding	molecular_function	GO:0032550	12	100	0.704341	0.00632	0.369325	AOL_s00007g263|AOL_s00076g181|AOL_s00076g525|AOL_s00078g560|AOL_s00078g576|AOL_s00083g101|AOL_s00097g286|AOL_s00097g500|AOL_s00112g19|AOL_s00210g203|AOL_s00210g32|AOL_s00215g317	http://amigo.geneontology.org/amigo/term/GO:0032550	up		carbohydrate derivative binding	molecular_function
purine ribonucleotide binding	molecular_function	GO:0032555	15	100	0.806226	0.0011	0.187	AOL_s00007g263|AOL_s00043g517|AOL_s00076g154|AOL_s00076g175|AOL_s00076g181|AOL_s00076g525|AOL_s00078g157|AOL_s00097g193|AOL_s00097g500|AOL_s00188g32|AOL_s00210g187|AOL_s00210g203|AOL_s00210g218|AOL_s00215g317|AOL_s00215g684	http://amigo.geneontology.org/amigo/term/GO:0032555	up		localization	biological_process	GO:0051179	56	313	0.396238	0.03103	0.72076	AOL_s00004g313|AOL_s00004g347|AOL_s00004g363|AOL_s00006g183|AOL_s00007g443|AOL_s00007g498|AOL_s00043g363|AOL_s00043g423|AOL_s00043g775|AOL_s00043g778|AOL_s00043g89|AOL_s00054g139|AOL_s00054g285|AOL_s00054g345|AOL_s00054g705|AOL_s00054g952|AOL_s00054g955|AOL_s00076g12|AOL_s00076g324|AOL_s00076g563|AOL_s00076g695|AOL_s00078g51|AOL_s00079g359|AOL_s00079g44|AOL_s00080g8|AOL_s00081g240|AOL_s00081g263|…	http://amigo.geneontology.org/amigo/term/GO:0051179	down		respiratory chain	cellular_component	GO:0070469	2	6	2.64668	0.02182	1	AOL_s00083g499|AOL_s00110g18	http://amigo.geneontology.org/amigo/term/GO:0070469	up		purine ribonucleotide binding	molecular_function	GO:0032555	12	100	0.704341	0.00632	0.369325	AOL_s00007g263|AOL_s00076g181|AOL_s00076g525|AOL_s00078g560|AOL_s00078g576|AOL_s00083g101|AOL_s00097g286|AOL_s00097g500|AOL_s00112g19|AOL_s00210g203|AOL_s00210g32|AOL_s00215g317	http://amigo.geneontology.org/amigo/term/GO:0032555	up		purine ribonucleoside triphosphate binding	molecular_function
purine nucleotide binding	molecular_function	GO:0017076	15	101	0.798244	0.0012	0.187	AOL_s00007g263|AOL_s00043g517|AOL_s00076g154|AOL_s00076g175|AOL_s00076g181|AOL_s00076g525|AOL_s00078g157|AOL_s00097g193|AOL_s00097g500|AOL_s00188g32|AOL_s00210g187|AOL_s00210g203|AOL_s00210g218|AOL_s00215g317|AOL_s00215g684	http://amigo.geneontology.org/amigo/term/GO:0017076	up		transport	biological_process	GO:0006810	54	301	0.397319	0.03249	0.745239	AOL_s00004g313|AOL_s00004g347|AOL_s00004g363|AOL_s00006g183|AOL_s00007g443|AOL_s00007g498|AOL_s00043g363|AOL_s00043g423|AOL_s00043g775|AOL_s00043g778|AOL_s00043g89|AOL_s00054g139|AOL_s00054g285|AOL_s00054g345|AOL_s00054g705|AOL_s00054g952|AOL_s00054g955|AOL_s00076g12|AOL_s00076g324|AOL_s00076g563|AOL_s00078g51|AOL_s00079g359|AOL_s00079g44|AOL_s00080g8|AOL_s00081g240|AOL_s00081g263|AOL_s00083g286|…	http://amigo.geneontology.org/amigo/term/GO:0006810	down		respiratory chain complex	cellular_component	GO:0098803	2	6	2.64668	0.02182	1	AOL_s00083g499|AOL_s00110g18	http://amigo.geneontology.org/amigo/term/GO:0098803	up		ribonucleotide binding	molecular_function	GO:0032553	12	102	0.69053	0.0074	0.407	AOL_s00007g263|AOL_s00076g181|AOL_s00076g525|AOL_s00078g560|AOL_s00078g576|AOL_s00083g101|AOL_s00097g286|AOL_s00097g500|AOL_s00112g19|AOL_s00210g203|AOL_s00210g32|AOL_s00215g317	http://amigo.geneontology.org/amigo/term/GO:0032553	up		adenyl nucleotide binding	molecular_function
ribonucleotide binding	molecular_function	GO:0032553	15	102	0.790418	0.0014	0.187	AOL_s00007g263|AOL_s00043g517|AOL_s00076g154|AOL_s00076g175|AOL_s00076g181|AOL_s00076g525|AOL_s00078g157|AOL_s00097g193|AOL_s00097g500|AOL_s00188g32|AOL_s00210g187|AOL_s00210g203|AOL_s00210g218|AOL_s00215g317|AOL_s00215g684	http://amigo.geneontology.org/amigo/term/GO:0032553	up		establishment of localization	biological_process	GO:0051234	54	304	0.393398	0.03872	0.826177	AOL_s00004g313|AOL_s00004g347|AOL_s00004g363|AOL_s00006g183|AOL_s00007g443|AOL_s00007g498|AOL_s00043g363|AOL_s00043g423|AOL_s00043g775|AOL_s00043g778|AOL_s00043g89|AOL_s00054g139|AOL_s00054g285|AOL_s00054g345|AOL_s00054g705|AOL_s00054g952|AOL_s00054g955|AOL_s00076g12|AOL_s00076g324|AOL_s00076g563|AOL_s00078g51|AOL_s00079g359|AOL_s00079g44|AOL_s00080g8|AOL_s00081g240|AOL_s00081g263|AOL_s00083g286|…	http://amigo.geneontology.org/amigo/term/GO:0051234	down		oxidoreductase complex	cellular_component	GO:1990204	2	8	1.98501	0.03863	1	AOL_s00083g499|AOL_s00110g18	http://amigo.geneontology.org/amigo/term/GO:1990204	up		purine ribonucleoside triphosphate binding	molecular_function	GO:0035639	11	96	0.672548	0.0124	0.5797	AOL_s00007g263|AOL_s00076g181|AOL_s00076g525|AOL_s00078g560|AOL_s00078g576|AOL_s00083g101|AOL_s00097g286|AOL_s00097g500|AOL_s00112g19|AOL_s00210g203|AOL_s00210g32	http://amigo.geneontology.org/amigo/term/GO:0035639	up		adenyl ribonucleotide binding	molecular_function
carbohydrate derivative binding	molecular_function	GO:0097367	15	110	0.732933	0.003	0.272708	AOL_s00007g263|AOL_s00043g517|AOL_s00076g154|AOL_s00076g175|AOL_s00076g181|AOL_s00076g525|AOL_s00078g157|AOL_s00097g193|AOL_s00097g500|AOL_s00188g32|AOL_s00210g187|AOL_s00210g203|AOL_s00210g218|AOL_s00215g317|AOL_s00215g684	http://amigo.geneontology.org/amigo/term/GO:0097367	up		single-organism localization	biological_process	GO:1902578	50	254	0.435962	0.00697	0.297441	AOL_s00004g313|AOL_s00004g347|AOL_s00004g363|AOL_s00006g183|AOL_s00007g443|AOL_s00007g498|AOL_s00043g363|AOL_s00043g423|AOL_s00043g775|AOL_s00043g778|AOL_s00043g89|AOL_s00054g139|AOL_s00054g285|AOL_s00054g345|AOL_s00054g705|AOL_s00054g952|AOL_s00054g955|AOL_s00076g12|AOL_s00076g324|AOL_s00076g695|AOL_s00078g51|AOL_s00079g359|AOL_s00079g44|AOL_s00080g8|AOL_s00081g240|AOL_s00081g263|AOL_s00083g443|…	http://amigo.geneontology.org/amigo/term/GO:1902578	down		oxidoreductase activity	molecular_function	GO:0016491	13	204	0.583081	0.0173	1	AOL_s00004g585|AOL_s00043g72|AOL_s00043g804|AOL_s00054g672|AOL_s00075g20|AOL_s00080g233|AOL_s00097g551|AOL_s00110g78|AOL_s00140g61|AOL_s00188g260|AOL_s00215g326|AOL_s00215g565|AOL_s00215g737	http://amigo.geneontology.org/amigo/term/GO:0016491	up		adenyl nucleotide binding	molecular_function	GO:0030554	9	71	0.744022	0.01237	0.5797	AOL_s00076g525|AOL_s00078g296|AOL_s00078g560|AOL_s00078g576|AOL_s00083g101|AOL_s00097g500|AOL_s00210g203|AOL_s00210g32|AOL_s00215g317	http://amigo.geneontology.org/amigo/term/GO:0030554	up		GTP binding	molecular_function
purine ribonucleoside triphosphate binding	molecular_function	GO:0035639	14	96	0.783831	0.0022	0.257125	AOL_s00007g263|AOL_s00043g517|AOL_s00076g154|AOL_s00076g175|AOL_s00076g181|AOL_s00076g525|AOL_s00078g157|AOL_s00097g193|AOL_s00097g500|AOL_s00188g32|AOL_s00210g187|AOL_s00210g203|AOL_s00210g218|AOL_s00215g684	http://amigo.geneontology.org/amigo/term/GO:0035639	up		single-organism transport	biological_process	GO:0044765	48	245	0.433897	0.00903	0.352554	AOL_s00004g313|AOL_s00004g347|AOL_s00004g363|AOL_s00006g183|AOL_s00007g443|AOL_s00007g498|AOL_s00043g363|AOL_s00043g423|AOL_s00043g775|AOL_s00043g778|AOL_s00043g89|AOL_s00054g139|AOL_s00054g285|AOL_s00054g345|AOL_s00054g705|AOL_s00054g952|AOL_s00054g955|AOL_s00076g12|AOL_s00076g324|AOL_s00078g51|AOL_s00079g359|AOL_s00079g44|AOL_s00080g8|AOL_s00081g240|AOL_s00081g263|AOL_s00083g443|AOL_s00097g124|…	http://amigo.geneontology.org/amigo/term/GO:0044765	down		ion transmembrane transporter activity	molecular_function	GO:0015075	8	108	0.67777	0.0271	1	AOL_s00006g231|AOL_s00007g190|AOL_s00007g38|AOL_s00054g626|AOL_s00075g20|AOL_s00080g215|AOL_s00112g103|AOL_s00215g488	http://amigo.geneontology.org/amigo/term/GO:0015075	up		adenyl ribonucleotide binding	molecular_function	GO:0032559	8	70	0.670801	0.03177	1	AOL_s00076g525|AOL_s00078g560|AOL_s00078g576|AOL_s00083g101|AOL_s00097g500|AOL_s00210g203|AOL_s00210g32|AOL_s00215g317	http://amigo.geneontology.org/amigo/term/GO:0032559	up		guanyl nucleotide binding	molecular_function
adenyl ribonucleotide binding	molecular_function	GO:0032559	9	70	0.691051	0.0287	0.99387	AOL_s00076g154|AOL_s00076g175|AOL_s00076g525|AOL_s00078g157|AOL_s00097g193|AOL_s00097g500|AOL_s00210g203|AOL_s00210g218|AOL_s00215g317	http://amigo.geneontology.org/amigo/term/GO:0032559	up		transcription, DNA-templated	biological_process	GO:0006351	32	162	0.437469	0.02849	0.697055	AOL_s00004g360|AOL_s00004g535|AOL_s00006g45|AOL_s00043g578|AOL_s00043g802|AOL_s00054g504|AOL_s00054g675|AOL_s00075g95|AOL_s00076g633|AOL_s00078g315|AOL_s00078g533|AOL_s00079g178|AOL_s00079g343|AOL_s00080g138|AOL_s00080g278|AOL_s00081g314|AOL_s00083g213|AOL_s00083g3|AOL_s00083g409|AOL_s00083g9|AOL_s00097g544|AOL_s00109g52|AOL_s00117g31|AOL_s00140g99|AOL_s00173g375|AOL_s00193g136|AOL_s00193g40|AOL_…	http://amigo.geneontology.org/amigo/term/GO:0006351	down		substrate-specific transmembrane transporter activity	molecular_function	GO:0022891	8	119	0.615119	0.0447	1	AOL_s00006g231|AOL_s00007g190|AOL_s00007g38|AOL_s00054g626|AOL_s00075g20|AOL_s00080g215|AOL_s00112g103|AOL_s00215g488	http://amigo.geneontology.org/amigo/term/GO:0022891	up		enzyme regulator activity	molecular_function	GO:0030234	5	36	0.815209	0.04093	1	AOL_s00006g563|AOL_s00076g558|AOL_s00076g560|AOL_s00078g296|AOL_s00215g748	http://amigo.geneontology.org/amigo/term/GO:0030234	up		guanyl ribonucleotide binding	molecular_function
adenyl nucleotide binding	molecular_function	GO:0030554	9	71	0.681318	0.0311	1	AOL_s00076g154|AOL_s00076g175|AOL_s00076g525|AOL_s00078g157|AOL_s00097g193|AOL_s00097g500|AOL_s00210g203|AOL_s00210g218|AOL_s00215g317	http://amigo.geneontology.org/amigo/term/GO:0030554	up		RNA biosynthetic process	biological_process	GO:0032774	32	162	0.437469	0.02849	0.697055	AOL_s00004g360|AOL_s00004g535|AOL_s00006g45|AOL_s00043g578|AOL_s00043g802|AOL_s00054g504|AOL_s00054g675|AOL_s00075g95|AOL_s00076g633|AOL_s00078g315|AOL_s00078g533|AOL_s00079g178|AOL_s00079g343|AOL_s00080g138|AOL_s00080g278|AOL_s00081g314|AOL_s00083g213|AOL_s00083g3|AOL_s00083g409|AOL_s00083g9|AOL_s00097g544|AOL_s00109g52|AOL_s00117g31|AOL_s00140g99|AOL_s00173g375|AOL_s00193g136|AOL_s00193g40|AOL_…	http://amigo.geneontology.org/amigo/term/GO:0032774	down		inorganic cation transmembrane transporter activity	molecular_function	GO:0022890	6	78	0.703838	0.0455	1	AOL_s00006g231|AOL_s00007g190|AOL_s00075g20|AOL_s00080g215|AOL_s00112g103|AOL_s00215g488	http://amigo.geneontology.org/amigo/term/GO:0022890	up		endopeptidase inhibitor activity	molecular_function	GO:0004866	4	10	2.3478	0.0013	0.151938	AOL_s00006g563|AOL_s00076g558|AOL_s00076g560|AOL_s00215g748	http://amigo.geneontology.org/amigo/term/GO:0004866	up		polygalacturonase activity	molecular_function
metal ion transmembrane transporter activity	molecular_function	GO:0046873	8	45	0.955528	0.0059	0.424346	AOL_s00006g231|AOL_s00007g190|AOL_s00043g370|AOL_s00080g215|AOL_s00112g103|AOL_s00170g50|AOL_s00188g246|AOL_s00215g488	http://amigo.geneontology.org/amigo/term/GO:0046873	up		nucleic acid-templated transcription	biological_process	GO:0097659	32	162	0.437469	0.02849	0.697055	AOL_s00004g360|AOL_s00004g535|AOL_s00006g45|AOL_s00043g578|AOL_s00043g802|AOL_s00054g504|AOL_s00054g675|AOL_s00075g95|AOL_s00076g633|AOL_s00078g315|AOL_s00078g533|AOL_s00079g178|AOL_s00079g343|AOL_s00080g138|AOL_s00080g278|AOL_s00081g314|AOL_s00083g213|AOL_s00083g3|AOL_s00083g409|AOL_s00083g9|AOL_s00097g544|AOL_s00109g52|AOL_s00117g31|AOL_s00140g99|AOL_s00173g375|AOL_s00193g136|AOL_s00193g40|AOL_…	http://amigo.geneontology.org/amigo/term/GO:0097659	down		metal ion transmembrane transporter activity	molecular_function	GO:0046873	5	45	1.01665	0.0164	1	AOL_s00006g231|AOL_s00007g190|AOL_s00080g215|AOL_s00112g103|AOL_s00215g488	http://amigo.geneontology.org/amigo/term/GO:0046873	up		serine-type endopeptidase inhibitor activity	molecular_function	GO:0004867	4	10	2.3478	0.0013	0.151938	AOL_s00006g563|AOL_s00076g558|AOL_s00076g560|AOL_s00215g748	http://amigo.geneontology.org/amigo/term/GO:0004867	up		alpha-mannosidase activity	molecular_function
GTP binding	molecular_function	GO:0005525	6	30	1.07497	0.0094	0.549312	AOL_s00007g263|AOL_s00043g517|AOL_s00076g181|AOL_s00188g32|AOL_s00210g187|AOL_s00215g684	http://amigo.geneontology.org/amigo/term/GO:0005525	up		cellular localization	biological_process	GO:0051641	27	117	0.511081	0.00572	0.24991	AOL_s00004g313|AOL_s00006g183|AOL_s00007g443|AOL_s00007g498|AOL_s00054g345|AOL_s00054g705|AOL_s00054g952|AOL_s00076g324|AOL_s00076g695|AOL_s00078g51|AOL_s00079g359|AOL_s00079g44|AOL_s00081g240|AOL_s00081g263|AOL_s00097g124|AOL_s00097g488|AOL_s00097g528|AOL_s00109g112|AOL_s00110g168|AOL_s00112g107|AOL_s00193g19|AOL_s00193g6|AOL_s00210g113|AOL_s00215g124|AOL_s00215g157|AOL_s00215g299|AOL_s00215g6	http://amigo.geneontology.org/amigo/term/GO:0051641	down		enzyme regulator activity	molecular_function	GO:0030234	4	36	1.01665	0.0312	1	AOL_s00054g904|AOL_s00076g294|AOL_s00076g558|AOL_s00076g560	http://amigo.geneontology.org/amigo/term/GO:0030234	up		peptidase inhibitor activity	molecular_function	GO:0030414	4	10	2.3478	0.0013	0.151938	AOL_s00006g563|AOL_s00076g558|AOL_s00076g560|AOL_s00215g748	http://amigo.geneontology.org/amigo/term/GO:0030414	up		mannan endo-1,6-alpha-mannosidase activity	molecular_function
guanyl nucleotide binding	molecular_function	GO:0019001	6	30	1.07497	0.0094	0.549312	AOL_s00007g263|AOL_s00043g517|AOL_s00076g181|AOL_s00188g32|AOL_s00210g187|AOL_s00215g684	http://amigo.geneontology.org/amigo/term/GO:0019001	up		establishment of localization in cell	biological_process	GO:0051649	25	109	0.507955	0.00842	0.343349	AOL_s00004g313|AOL_s00006g183|AOL_s00007g443|AOL_s00007g498|AOL_s00054g345|AOL_s00054g705|AOL_s00054g952|AOL_s00076g324|AOL_s00078g51|AOL_s00079g359|AOL_s00079g44|AOL_s00081g240|AOL_s00081g263|AOL_s00097g124|AOL_s00097g488|AOL_s00097g528|AOL_s00109g112|AOL_s00110g168|AOL_s00112g107|AOL_s00193g19|AOL_s00193g6|AOL_s00210g113|AOL_s00215g124|AOL_s00215g157|AOL_s00215g299	http://amigo.geneontology.org/amigo/term/GO:0051649	down		transition metal ion transmembrane transporter activity	molecular_function	GO:0046915	3	8	3.43121	0.0018	0.494214	AOL_s00006g231|AOL_s00112g103|AOL_s00215g488	http://amigo.geneontology.org/amigo/term/GO:0046915	up		peptidase regulator activity	molecular_function	GO:0061134	4	10	2.3478	0.0013	0.151938	AOL_s00006g563|AOL_s00076g558|AOL_s00076g560|AOL_s00215g748	http://amigo.geneontology.org/amigo/term/GO:0061134	up		mannosidase activity	molecular_function
guanyl ribonucleotide binding	molecular_function	GO:0032561	6	30	1.07497	0.0094	0.549312	AOL_s00007g263|AOL_s00043g517|AOL_s00076g181|AOL_s00188g32|AOL_s00210g187|AOL_s00215g684	http://amigo.geneontology.org/amigo/term/GO:0032561	up		organic substance transport	biological_process	GO:0071702	24	95	0.559499	0.00261	0.145132	AOL_s00004g313|AOL_s00004g347|AOL_s00007g443|AOL_s00007g498|AOL_s00043g778|AOL_s00054g345|AOL_s00054g705|AOL_s00076g324|AOL_s00081g263|AOL_s00083g443|AOL_s00097g124|AOL_s00097g205|AOL_s00097g310|AOL_s00097g488|AOL_s00097g528|AOL_s00109g125|AOL_s00112g107|AOL_s00170g65|AOL_s00193g6|AOL_s00210g113|AOL_s00215g124|AOL_s00215g157|AOL_s00215g299|AOL_s00215g902	http://amigo.geneontology.org/amigo/term/GO:0071702	down		endopeptidase inhibitor activity	molecular_function	GO:0004866	3	10	2.74497	0.0037	0.494214	AOL_s00054g904|AOL_s00076g558|AOL_s00076g560	http://amigo.geneontology.org/amigo/term/GO:0004866	up		endopeptidase regulator activity	molecular_function	GO:0061135	4	10	2.3478	0.0013	0.151938	AOL_s00006g563|AOL_s00076g558|AOL_s00076g560|AOL_s00215g748	http://amigo.geneontology.org/amigo/term/GO:0061135	up		ADP binding	molecular_function
transition metal ion transmembrane transporter activity	molecular_function	GO:0046915	3	8	2.01557	0.0107	0.5885	AOL_s00006g231|AOL_s00112g103|AOL_s00215g488	http://amigo.geneontology.org/amigo/term/GO:0046915	up		intracellular transport	biological_process	GO:0046907	24	98	0.542372	0.00407	0.191499	AOL_s00004g313|AOL_s00006g183|AOL_s00007g443|AOL_s00007g498|AOL_s00054g345|AOL_s00054g705|AOL_s00054g952|AOL_s00076g324|AOL_s00079g359|AOL_s00079g44|AOL_s00081g240|AOL_s00081g263|AOL_s00097g124|AOL_s00097g488|AOL_s00097g528|AOL_s00109g112|AOL_s00110g168|AOL_s00112g107|AOL_s00193g19|AOL_s00193g6|AOL_s00210g113|AOL_s00215g124|AOL_s00215g157|AOL_s00215g299	http://amigo.geneontology.org/amigo/term/GO:0046907	down		serine-type endopeptidase inhibitor activity	molecular_function	GO:0004867	3	10	2.74497	0.0037	0.494214	AOL_s00054g904|AOL_s00076g558|AOL_s00076g560	http://amigo.geneontology.org/amigo/term/GO:0004867	up		enzyme inhibitor activity	molecular_function	GO:0004857	4	14	1.677	0.00523	0.369325	AOL_s00006g563|AOL_s00076g558|AOL_s00076g560|AOL_s00215g748	http://amigo.geneontology.org/amigo/term/GO:0004857	up		single-organism process	biological_process
endopeptidase inhibitor activity	molecular_function	GO:0004866	3	10	1.61245	0.021	0.80784	AOL_s00054g904|AOL_s00076g560|AOL_s00215g748	http://amigo.geneontology.org/amigo/term/GO:0004866	up		single-organism intracellular transport	biological_process	GO:1902582	22	75	0.649641	0.00045	0.0344062	AOL_s00004g313|AOL_s00006g183|AOL_s00007g443|AOL_s00007g498|AOL_s00054g345|AOL_s00054g705|AOL_s00054g952|AOL_s00076g324|AOL_s00079g359|AOL_s00079g44|AOL_s00081g240|AOL_s00081g263|AOL_s00097g124|AOL_s00097g528|AOL_s00109g112|AOL_s00110g168|AOL_s00112g107|AOL_s00193g6|AOL_s00210g113|AOL_s00215g124|AOL_s00215g157|AOL_s00215g299	http://amigo.geneontology.org/amigo/term/GO:1902582	down		peptidase inhibitor activity	molecular_function	GO:0030414	3	10	2.74497	0.0037	0.494214	AOL_s00054g904|AOL_s00076g558|AOL_s00076g560	http://amigo.geneontology.org/amigo/term/GO:0030414	up		FAD binding	molecular_function	GO:0071949	3	10	1.76085	0.01378	0.613538	AOL_s00080g374|AOL_s00215g259|AOL_s00215g911	http://amigo.geneontology.org/amigo/term/GO:0071949	up		single-organism cellular process	biological_process
serine-type endopeptidase inhibitor activity	molecular_function	GO:0004867	3	10	1.61245	0.021	0.80784	AOL_s00054g904|AOL_s00076g560|AOL_s00215g748	http://amigo.geneontology.org/amigo/term/GO:0004867	up		cytoplasmic transport	biological_process	GO:0016482	17	49	0.76836	0.00023	0.0211025	AOL_s00004g313|AOL_s00007g443|AOL_s00007g498|AOL_s00054g345|AOL_s00054g705|AOL_s00054g952|AOL_s00076g324|AOL_s00079g359|AOL_s00081g263|AOL_s00097g528|AOL_s00109g112|AOL_s00112g107|AOL_s00193g6|AOL_s00210g113|AOL_s00215g124|AOL_s00215g157|AOL_s00215g299	http://amigo.geneontology.org/amigo/term/GO:0016482	down		peptidase regulator activity	molecular_function	GO:0061134	3	10	2.74497	0.0037	0.494214	AOL_s00054g904|AOL_s00076g558|AOL_s00076g560	http://amigo.geneontology.org/amigo/term/GO:0061134	up		flavin adenine dinucleotide binding	molecular_function	GO:0050660	3	11	1.60077	0.01821	0.740276	AOL_s00080g374|AOL_s00215g259|AOL_s00215g911	http://amigo.geneontology.org/amigo/term/GO:0050660	up		single-organism metabolic process	biological_process
peptidase inhibitor activity	molecular_function	GO:0030414	3	10	1.61245	0.021	0.80784	AOL_s00054g904|AOL_s00076g560|AOL_s00215g748	http://amigo.geneontology.org/amigo/term/GO:0030414	up		protein localization	biological_process	GO:0008104	17	75	0.501995	0.03096	0.72076	AOL_s00004g313|AOL_s00007g443|AOL_s00007g498|AOL_s00054g345|AOL_s00076g324|AOL_s00081g263|AOL_s00097g124|AOL_s00097g205|AOL_s00097g488|AOL_s00097g528|AOL_s00109g125|AOL_s00112g107|AOL_s00210g113|AOL_s00215g124|AOL_s00215g157|AOL_s00215g299|AOL_s00215g6	http://amigo.geneontology.org/amigo/term/GO:0008104	down		endopeptidase regulator activity	molecular_function	GO:0061135	3	10	2.74497	0.0037	0.494214	AOL_s00054g904|AOL_s00076g558|AOL_s00076g560	http://amigo.geneontology.org/amigo/term/GO:0061135	up		single-organism biosynthetic process	biological_process	GO:0044711	14	213	0.425162	0.01525	1	AOL_s00007g159|AOL_s00043g119|AOL_s00043g26|AOL_s00054g60|AOL_s00076g231|AOL_s00076g74|AOL_s00079g17|AOL_s00081g1|AOL_s00081g103|AOL_s00081g312|AOL_s00097g354|AOL_s00110g44|AOL_s00215g132|AOL_s00215g385	http://amigo.geneontology.org/amigo/term/GO:0044711	down		organonitrogen compound metabolic process	biological_process
peptidase regulator activity	molecular_function	GO:0061134	3	10	1.61245	0.021	0.80784	AOL_s00054g904|AOL_s00076g560|AOL_s00215g748	http://amigo.geneontology.org/amigo/term/GO:0061134	up		protein transport	biological_process	GO:0015031	16	69	0.51355	0.02937	0.709131	AOL_s00004g313|AOL_s00007g443|AOL_s00007g498|AOL_s00054g345|AOL_s00076g324|AOL_s00081g263|AOL_s00097g124|AOL_s00097g205|AOL_s00097g488|AOL_s00097g528|AOL_s00109g125|AOL_s00112g107|AOL_s00210g113|AOL_s00215g124|AOL_s00215g157|AOL_s00215g299	http://amigo.geneontology.org/amigo/term/GO:0015031	down		enzyme inhibitor activity	molecular_function	GO:0004857	3	14	1.96069	0.0103	1	AOL_s00054g904|AOL_s00076g558|AOL_s00076g560	http://amigo.geneontology.org/amigo/term/GO:0004857	up		small molecule biosynthetic process	biological_process	GO:0044283	8	94	0.550513	0.01648	1	AOL_s00043g26|AOL_s00054g60|AOL_s00076g231|AOL_s00079g17|AOL_s00097g354|AOL_s00110g44|AOL_s00215g132|AOL_s00215g385	http://amigo.geneontology.org/amigo/term/GO:0044283	down		alpha-amino acid metabolic process	biological_process
endopeptidase regulator activity	molecular_function	GO:0061135	3	10	1.61245	0.021	0.80784	AOL_s00054g904|AOL_s00076g560|AOL_s00215g748	http://amigo.geneontology.org/amigo/term/GO:0061135	up		establishment of protein localization	biological_process	GO:0045184	16	71	0.499084	0.0376	0.811718	AOL_s00004g313|AOL_s00007g443|AOL_s00007g498|AOL_s00054g345|AOL_s00076g324|AOL_s00081g263|AOL_s00097g124|AOL_s00097g205|AOL_s00097g488|AOL_s00097g528|AOL_s00109g125|AOL_s00112g107|AOL_s00210g113|AOL_s00215g124|AOL_s00215g157|AOL_s00215g299	http://amigo.geneontology.org/amigo/term/GO:0045184	down		peroxiredoxin activity	molecular_function	GO:0051920	2	3	6.09993	0.0033	0.494214	AOL_s00140g61|AOL_s00215g326	http://amigo.geneontology.org/amigo/term/GO:0051920	up		lipid metabolic process	biological_process	GO:0006629	8	114	0.453932	0.04609	1	AOL_s00043g119|AOL_s00043g26|AOL_s00076g231|AOL_s00076g74|AOL_s00079g17|AOL_s00079g329|AOL_s00081g1|AOL_s00081g103	http://amigo.geneontology.org/amigo/term/GO:0006629	down		alpha-amino acid biosynthetic process	biological_process
oxidoreductase activity, acting on the CH-CH group of donors	molecular_function	GO:0016627	3	11	1.46587	0.0275	0.988942	AOL_s00006g559|AOL_s00007g533|AOL_s00054g545	http://amigo.geneontology.org/amigo/term/GO:0016627	up		cellular protein localization	biological_process	GO:0034613	15	63	0.527306	0.02751	0.697055	AOL_s00004g313|AOL_s00007g443|AOL_s00007g498|AOL_s00054g345|AOL_s00076g324|AOL_s00081g263|AOL_s00097g124|AOL_s00097g488|AOL_s00097g528|AOL_s00112g107|AOL_s00210g113|AOL_s00215g124|AOL_s00215g157|AOL_s00215g299|AOL_s00215g6	http://amigo.geneontology.org/amigo/term/GO:0034613	down		copper ion transmembrane transporter activity	molecular_function	GO:0005375	2	4	4.57495	0.0065	0.759687	AOL_s00006g231|AOL_s00112g103	http://amigo.geneontology.org/amigo/term/GO:0005375	up		lipid biosynthetic process	biological_process	GO:0008610	7	63	0.718726	0.00603	0.970157	AOL_s00043g119|AOL_s00043g26|AOL_s00076g231|AOL_s00076g74|AOL_s00079g17|AOL_s00081g1|AOL_s00081g103	http://amigo.geneontology.org/amigo/term/GO:0008610	down		ribosome biogenesis	biological_process
copper ion transmembrane transporter activity	molecular_function	GO:0005375	2	4	2.68742	0.0216	0.80784	AOL_s00006g231|AOL_s00112g103	http://amigo.geneontology.org/amigo/term/GO:0005375	up		cellular macromolecule localization	biological_process	GO:0070727	15	63	0.527306	0.02751	0.697055	AOL_s00004g313|AOL_s00007g443|AOL_s00007g498|AOL_s00054g345|AOL_s00076g324|AOL_s00081g263|AOL_s00097g124|AOL_s00097g488|AOL_s00097g528|AOL_s00112g107|AOL_s00210g113|AOL_s00215g124|AOL_s00215g157|AOL_s00215g299|AOL_s00215g6	http://amigo.geneontology.org/amigo/term/GO:0070727	down		oxidoreductase activity, acting on peroxide as acceptor	molecular_function	GO:0016684	2	6	3.04996	0.0154	1	AOL_s00140g61|AOL_s00215g326	http://amigo.geneontology.org/amigo/term/GO:0016684	up		ncRNA metabolic process	biological_process	GO:0034660	7	94	0.481699	0.04644	1	AOL_s00004g170|AOL_s00007g436|AOL_s00081g261|AOL_s00081g355|AOL_s00097g210|AOL_s00215g34|AOL_s00215g581	http://amigo.geneontology.org/amigo/term/GO:0034660	down		ribonucleoprotein complex biogenesis	biological_process
single-organism process	biological_process	GO:0044699	70	1012	0.212565	0.01042	1	AOL_s00004g201|AOL_s00004g362|AOL_s00004g445|AOL_s00006g196|AOL_s00006g349|AOL_s00006g388|AOL_s00006g78|AOL_s00007g114|AOL_s00007g293|AOL_s00007g297|AOL_s00007g425|AOL_s00007g570|AOL_s00043g515|AOL_s00043g561|AOL_s00043g753|AOL_s00054g44|AOL_s00054g519|AOL_s00054g523|AOL_s00054g60|AOL_s00054g787|AOL_s00054g91|AOL_s00075g174|AOL_s00075g179|AOL_s00075g186|AOL_s00075g59|AOL_s00076g278|AOL_s00076g305…	http://amigo.geneontology.org/amigo/term/GO:0044699	down		intracellular protein transport	biological_process	GO:0006886	14	57	0.543958	0.02535	0.684077	AOL_s00004g313|AOL_s00007g443|AOL_s00007g498|AOL_s00054g345|AOL_s00076g324|AOL_s00081g263|AOL_s00097g124|AOL_s00097g488|AOL_s00097g528|AOL_s00112g107|AOL_s00210g113|AOL_s00215g124|AOL_s00215g157|AOL_s00215g299	http://amigo.geneontology.org/amigo/term/GO:0006886	down		amidase activity	molecular_function	GO:0004040	2	7	2.61426	0.0211	1	AOL_s00193g102|AOL_s00193g103	http://amigo.geneontology.org/amigo/term/GO:0004040	up		ribosome biogenesis	biological_process	GO:0042254	6	42	0.924076	0.00312	0.959443	AOL_s00043g541|AOL_s00076g345|AOL_s00081g261|AOL_s00081g355|AOL_s00215g34|AOL_s00215g581	http://amigo.geneontology.org/amigo/term/GO:0042254	down		lipid biosynthetic process	biological_process
single-organism metabolic process	biological_process	GO:0044710	42	590	0.218762	0.04796	1	AOL_s00004g201|AOL_s00004g362|AOL_s00004g445|AOL_s00006g196|AOL_s00006g349|AOL_s00006g388|AOL_s00007g114|AOL_s00007g425|AOL_s00007g570|AOL_s00043g515|AOL_s00043g753|AOL_s00054g519|AOL_s00054g523|AOL_s00054g60|AOL_s00054g787|AOL_s00075g174|AOL_s00075g59|AOL_s00076g305|AOL_s00076g338|AOL_s00076g391|AOL_s00076g67|AOL_s00078g211|AOL_s00078g240|AOL_s00078g64|AOL_s00079g139|AOL_s00079g145|AOL_s00080g37…	http://amigo.geneontology.org/amigo/term/GO:0044710	down		protein targeting	biological_process	GO:0006605	13	36	0.799747	0.00083	0.0585788	AOL_s00004g313|AOL_s00007g443|AOL_s00007g498|AOL_s00054g345|AOL_s00076g324|AOL_s00081g263|AOL_s00097g124|AOL_s00097g528|AOL_s00112g107|AOL_s00210g113|AOL_s00215g124|AOL_s00215g157|AOL_s00215g299	http://amigo.geneontology.org/amigo/term/GO:0006605	down		antioxidant activity	molecular_function	GO:0016209	2	7	2.61426	0.0211	1	AOL_s00140g61|AOL_s00215g326	http://amigo.geneontology.org/amigo/term/GO:0016209	up		ribonucleoprotein complex biogenesis	biological_process	GO:0022613	6	61	0.636249	0.01937	1	AOL_s00043g541|AOL_s00076g345|AOL_s00081g261|AOL_s00081g355|AOL_s00215g34|AOL_s00215g581	http://amigo.geneontology.org/amigo/term/GO:0022613	down		monocarboxylic acid metabolic process	biological_process
carbohydrate metabolic process	biological_process	GO:0005975	24	250	0.295017	0.00532	1	AOL_s00004g362|AOL_s00006g194|AOL_s00007g114|AOL_s00043g294|AOL_s00054g645|AOL_s00054g658|AOL_s00076g218|AOL_s00078g211|AOL_s00078g34|AOL_s00078g445|AOL_s00079g432|AOL_s00079g476|AOL_s00081g6|AOL_s00083g189|AOL_s00083g497|AOL_s00110g318|AOL_s00173g185|AOL_s00173g265|AOL_s00173g373|AOL_s00176g62|AOL_s00188g163|AOL_s00188g319|AOL_s00210g380|AOL_s00215g901	http://amigo.geneontology.org/amigo/term/GO:0005975	down		single-organism cellular localization	biological_process	GO:1902580	13	42	0.685498	0.00407	0.191499	AOL_s00004g313|AOL_s00007g443|AOL_s00007g498|AOL_s00054g345|AOL_s00076g324|AOL_s00076g695|AOL_s00081g263|AOL_s00097g528|AOL_s00112g107|AOL_s00210g113|AOL_s00215g124|AOL_s00215g157|AOL_s00215g299	http://amigo.geneontology.org/amigo/term/GO:1902580	down		FAD binding	molecular_function	GO:0071949	2	10	1.82998	0.0424	1	AOL_s00004g128|AOL_s00006g409	http://amigo.geneontology.org/amigo/term/GO:0071949	up		cofactor biosynthetic process	biological_process	GO:0051188	5	38	0.851123	0.00995	0.970157	AOL_s00007g159|AOL_s00007g533|AOL_s00081g312|AOL_s00110g44|AOL_s00215g132	http://amigo.geneontology.org/amigo/term/GO:0051188	down		fatty acid biosynthetic process	biological_process
single-organism transport	biological_process	GO:0044765	22	245	0.275951	0.01669	1	AOL_s00006g78|AOL_s00007g293|AOL_s00007g297|AOL_s00054g44|AOL_s00054g91|AOL_s00076g278|AOL_s00076g408|AOL_s00076g543|AOL_s00079g484|AOL_s00081g292|AOL_s00083g276|AOL_s00097g504|AOL_s00097g606|AOL_s00109g96|AOL_s00169g47|AOL_s00169g86|AOL_s00173g44|AOL_s00173g91|AOL_s00176g107|AOL_s00188g114|AOL_s00193g54|AOL_s00215g781	http://amigo.geneontology.org/amigo/term/GO:0044765	down		establishment of protein localization to organelle	biological_process	GO:0072594	12	35	0.75932	0.0022	0.130226	AOL_s00004g313|AOL_s00007g443|AOL_s00007g498|AOL_s00054g345|AOL_s00076g324|AOL_s00081g263|AOL_s00097g528|AOL_s00112g107|AOL_s00210g113|AOL_s00215g124|AOL_s00215g157|AOL_s00215g299	http://amigo.geneontology.org/amigo/term/GO:0072594	down		nucleic acid metabolic process	biological_process	GO:0090304	40	429	0.31477	0.01064	0.780976	AOL_s00004g170|AOL_s00006g196|AOL_s00007g357|AOL_s00007g436|AOL_s00007g466|AOL_s00043g534|AOL_s00043g555|AOL_s00043g641|AOL_s00054g391|AOL_s00054g443|AOL_s00054g455|AOL_s00054g504|AOL_s00054g519|AOL_s00054g675|AOL_s00054g834|AOL_s00075g95|AOL_s00076g142|AOL_s00076g557|AOL_s00076g633|AOL_s00076g663|AOL_s00078g126|AOL_s00078g145|AOL_s00078g64|AOL_s00080g278|AOL_s00081g261|AOL_s00081g355|AOL_s00083g…	http://amigo.geneontology.org/amigo/term/GO:0090304	down		cofactor metabolic process	biological_process	GO:0051186	5	49	0.660054	0.02794	1	AOL_s00007g159|AOL_s00007g533|AOL_s00081g312|AOL_s00110g44|AOL_s00215g132	http://amigo.geneontology.org/amigo/term/GO:0051186	down		aspartate family amino acid biosynthetic process	biological_process
single-organism localization	biological_process	GO:1902578	22	254	0.266173	0.02463	1	AOL_s00006g78|AOL_s00007g293|AOL_s00007g297|AOL_s00054g44|AOL_s00054g91|AOL_s00076g278|AOL_s00076g408|AOL_s00076g543|AOL_s00079g484|AOL_s00081g292|AOL_s00083g276|AOL_s00097g504|AOL_s00097g606|AOL_s00109g96|AOL_s00169g47|AOL_s00169g86|AOL_s00173g44|AOL_s00173g91|AOL_s00176g107|AOL_s00188g114|AOL_s00193g54|AOL_s00215g781	http://amigo.geneontology.org/amigo/term/GO:1902578	down		protein localization to organelle	biological_process	GO:0033365	12	38	0.699374	0.00478	0.215724	AOL_s00004g313|AOL_s00007g443|AOL_s00007g498|AOL_s00054g345|AOL_s00076g324|AOL_s00081g263|AOL_s00097g528|AOL_s00112g107|AOL_s00210g113|AOL_s00215g124|AOL_s00215g157|AOL_s00215g299	http://amigo.geneontology.org/amigo/term/GO:0033365	down		RNA metabolic process	biological_process	GO:0016070	32	344	0.314038	0.0244	1	AOL_s00004g170|AOL_s00007g357|AOL_s00007g436|AOL_s00007g466|AOL_s00043g534|AOL_s00043g555|AOL_s00043g641|AOL_s00054g391|AOL_s00054g443|AOL_s00054g455|AOL_s00054g504|AOL_s00054g675|AOL_s00054g834|AOL_s00075g95|AOL_s00076g633|AOL_s00076g663|AOL_s00078g126|AOL_s00078g145|AOL_s00080g278|AOL_s00081g261|AOL_s00081g355|AOL_s00083g475|AOL_s00097g485|AOL_s00097g544|AOL_s00109g188|AOL_s00188g253|AOL_s00193…	http://amigo.geneontology.org/amigo/term/GO:0016070	down		organic hydroxy compound biosynthetic process	biological_process	GO:1901617	4	12	2.15618	0.00059	0.959443	AOL_s00007g159|AOL_s00043g26|AOL_s00076g231|AOL_s00215g385	http://amigo.geneontology.org/amigo/term/GO:1901617	down		aspartate family amino acid metabolic process	biological_process
organic acid metabolic process	biological_process	GO:0006082	17	164	0.318552	0.00931	1	AOL_s00004g201|AOL_s00006g388|AOL_s00007g425|AOL_s00043g515|AOL_s00043g753|AOL_s00054g523|AOL_s00054g60|AOL_s00054g787|AOL_s00081g335|AOL_s00083g386|AOL_s00097g505|AOL_s00097g549|AOL_s00110g24|AOL_s00169g266|AOL_s00188g113|AOL_s00215g554|AOL_s00215g605	http://amigo.geneontology.org/amigo/term/GO:0006082	down		cofactor biosynthetic process	biological_process	GO:0051188	11	38	0.641093	0.0138	0.486981	AOL_s00007g159|AOL_s00007g533|AOL_s00043g656|AOL_s00043g725|AOL_s00054g702|AOL_s00081g301|AOL_s00097g589|AOL_s00110g44|AOL_s00210g336|AOL_s00215g103|AOL_s00215g851	http://amigo.geneontology.org/amigo/term/GO:0051188	down		cellular component biogenesis	biological_process	GO:0044085	20	138	0.489263	0.00054	0.0804577	AOL_s00004g387|AOL_s00006g177|AOL_s00006g290|AOL_s00007g357|AOL_s00007g466|AOL_s00043g10|AOL_s00043g641|AOL_s00054g455|AOL_s00054g834|AOL_s00076g345|AOL_s00076g617|AOL_s00076g663|AOL_s00078g273|AOL_s00081g261|AOL_s00081g355|AOL_s00188g253|AOL_s00193g168|AOL_s00215g135|AOL_s00215g34|AOL_s00215g581	http://amigo.geneontology.org/amigo/term/GO:0044085	down		organic hydroxy compound metabolic process	biological_process	GO:1901615	4	23	1.12496	0.00781	0.970157	AOL_s00007g159|AOL_s00043g26|AOL_s00076g231|AOL_s00215g385	http://amigo.geneontology.org/amigo/term/GO:1901615	down		amine metabolic process	biological_process
carboxylic acid metabolic process	biological_process	GO:0019752	16	160	0.307309	0.01614	1	AOL_s00004g201|AOL_s00006g388|AOL_s00007g425|AOL_s00043g515|AOL_s00043g753|AOL_s00054g523|AOL_s00054g60|AOL_s00054g787|AOL_s00081g335|AOL_s00097g505|AOL_s00097g549|AOL_s00110g24|AOL_s00169g266|AOL_s00188g113|AOL_s00215g554|AOL_s00215g605	http://amigo.geneontology.org/amigo/term/GO:0019752	down		coenzyme biosynthetic process	biological_process	GO:0009108	10	28	0.790959	0.00365	0.18102	AOL_s00007g159|AOL_s00043g656|AOL_s00043g725|AOL_s00054g702|AOL_s00081g301|AOL_s00097g589|AOL_s00110g44|AOL_s00210g336|AOL_s00215g103|AOL_s00215g851	http://amigo.geneontology.org/amigo/term/GO:0009108	down		RNA processing	biological_process	GO:0006396	18	128	0.474738	0.0015	0.1835	AOL_s00007g357|AOL_s00007g466|AOL_s00043g555|AOL_s00043g641|AOL_s00054g443|AOL_s00054g455|AOL_s00054g834|AOL_s00076g663|AOL_s00078g126|AOL_s00081g261|AOL_s00081g355|AOL_s00083g475|AOL_s00097g485|AOL_s00188g253|AOL_s00193g168|AOL_s00215g135|AOL_s00215g34|AOL_s00215g581	http://amigo.geneontology.org/amigo/term/GO:0006396	down		rRNA processing	biological_process	GO:0006364	4	26	0.995159	0.01216	0.970157	AOL_s00081g261|AOL_s00081g355|AOL_s00215g34|AOL_s00215g581	http://amigo.geneontology.org/amigo/term/GO:0006364	down		fatty acid metabolic process	biological_process
oxoacid metabolic process	biological_process	GO:0043436	16	163	0.301653	0.01904	1	AOL_s00004g201|AOL_s00006g388|AOL_s00007g425|AOL_s00043g515|AOL_s00043g753|AOL_s00054g523|AOL_s00054g60|AOL_s00054g787|AOL_s00081g335|AOL_s00097g505|AOL_s00097g549|AOL_s00110g24|AOL_s00169g266|AOL_s00188g113|AOL_s00215g554|AOL_s00215g605	http://amigo.geneontology.org/amigo/term/GO:0043436	down		coenzyme metabolic process	biological_process	GO:0006732	10	37	0.598563	0.02978	0.709692	AOL_s00007g159|AOL_s00043g656|AOL_s00043g725|AOL_s00054g702|AOL_s00081g301|AOL_s00097g589|AOL_s00110g44|AOL_s00210g336|AOL_s00215g103|AOL_s00215g851	http://amigo.geneontology.org/amigo/term/GO:0006732	down		response to stimulus	biological_process	GO:0050896	17	137	0.418909	0.00773	0.59561	AOL_s00006g196|AOL_s00043g655|AOL_s00043g705|AOL_s00054g519|AOL_s00054g607|AOL_s00076g142|AOL_s00078g145|AOL_s00078g64|AOL_s00079g33|AOL_s00097g558|AOL_s00112g14|AOL_s00188g243|AOL_s00193g77|AOL_s00210g141|AOL_s00215g516|AOL_s00215g536|AOL_s00215g7	http://amigo.geneontology.org/amigo/term/GO:0050896	down		rRNA metabolic process	biological_process	GO:0016072	4	26	0.995159	0.01216	0.970157	AOL_s00081g261|AOL_s00081g355|AOL_s00215g34|AOL_s00215g581	http://amigo.geneontology.org/amigo/term/GO:0016072	down		monocarboxylic acid biosynthetic process	biological_process
transmembrane transport	biological_process	GO:0055085	15	155	0.297396	0.02589	1	AOL_s00007g293|AOL_s00007g297|AOL_s00054g44|AOL_s00076g278|AOL_s00076g408|AOL_s00079g484|AOL_s00081g292|AOL_s00097g504|AOL_s00097g606|AOL_s00109g96|AOL_s00169g86|AOL_s00173g44|AOL_s00173g91|AOL_s00176g107|AOL_s00193g54	http://amigo.geneontology.org/amigo/term/GO:0055085	down		mitochondrial transport	biological_process	GO:0006839	9	18	1.10734	0.00033	0.0288357	AOL_s00004g313|AOL_s00007g443|AOL_s00054g345|AOL_s00076g324|AOL_s00097g528|AOL_s00109g112|AOL_s00210g113|AOL_s00215g124|AOL_s00215g157	http://amigo.geneontology.org/amigo/term/GO:0006839	down		cellular response to stimulus	biological_process	GO:0051716	16	126	0.428687	0.00779	0.59561	AOL_s00006g196|AOL_s00043g655|AOL_s00043g705|AOL_s00054g519|AOL_s00054g607|AOL_s00076g142|AOL_s00078g145|AOL_s00078g64|AOL_s00079g33|AOL_s00097g558|AOL_s00112g14|AOL_s00193g77|AOL_s00210g141|AOL_s00215g516|AOL_s00215g536|AOL_s00215g7	http://amigo.geneontology.org/amigo/term/GO:0051716	down		coenzyme biosynthetic process	biological_process	GO:0009108	4	28	0.924076	0.01579	1	AOL_s00007g159|AOL_s00081g312|AOL_s00110g44|AOL_s00215g132	http://amigo.geneontology.org/amigo/term/GO:0009108	down		rRNA processing	biological_process
response to stimulus	biological_process	GO:0050896	14	137	0.314038	0.02027	1	AOL_s00006g196|AOL_s00007g570|AOL_s00043g561|AOL_s00043g655|AOL_s00054g519|AOL_s00075g174|AOL_s00075g186|AOL_s00076g488|AOL_s00078g64|AOL_s00110g50|AOL_s00173g305|AOL_s00188g204|AOL_s00210g141|AOL_s00215g7	http://amigo.geneontology.org/amigo/term/GO:0050896	down		protein targeting to mitochondrion	biological_process	GO:0006626	8	14	1.26553	0.00022	0.0211025	AOL_s00004g313|AOL_s00007g443|AOL_s00054g345|AOL_s00076g324|AOL_s00097g528|AOL_s00210g113|AOL_s00215g124|AOL_s00215g157	http://amigo.geneontology.org/amigo/term/GO:0006626	down		signal transduction	biological_process	GO:0007165	9	61	0.498085	0.01766	1	AOL_s00043g705|AOL_s00054g607|AOL_s00078g145|AOL_s00079g33|AOL_s00097g558|AOL_s00112g14|AOL_s00193g77|AOL_s00215g516|AOL_s00215g7	http://amigo.geneontology.org/amigo/term/GO:0007165	down		coenzyme metabolic process	biological_process	GO:0006732	4	37	0.699301	0.04008	1	AOL_s00007g159|AOL_s00081g312|AOL_s00110g44|AOL_s00215g132	http://amigo.geneontology.org/amigo/term/GO:0006732	down		rRNA metabolic process	biological_process
cellular amino acid metabolic process	biological_process	GO:0006520	13	113	0.353541	0.00986	1	AOL_s00004g201|AOL_s00006g388|AOL_s00007g425|AOL_s00043g753|AOL_s00054g523|AOL_s00054g60|AOL_s00054g787|AOL_s00081g335|AOL_s00097g505|AOL_s00097g549|AOL_s00188g113|AOL_s00215g554|AOL_s00215g605	http://amigo.geneontology.org/amigo/term/GO:0006520	down		protein localization to mitochondrion	biological_process	GO:0070585	8	15	1.18117	0.00041	0.0327109	AOL_s00004g313|AOL_s00007g443|AOL_s00054g345|AOL_s00076g324|AOL_s00097g528|AOL_s00210g113|AOL_s00215g124|AOL_s00215g157	http://amigo.geneontology.org/amigo/term/GO:0070585	down		signaling	biological_process	GO:0023052	9	61	0.498085	0.01766	1	AOL_s00043g705|AOL_s00054g607|AOL_s00078g145|AOL_s00079g33|AOL_s00097g558|AOL_s00112g14|AOL_s00193g77|AOL_s00215g516|AOL_s00215g7	http://amigo.geneontology.org/amigo/term/GO:0023052	down		maturation of SSU-rRNA from tricistronic rRNA transcript (SSU-rRNA, 5.8S rRNA, LSU-rRNA)	biological_process	GO:0000462	3	8	2.4257	0.00213	0.959443	AOL_s00081g261|AOL_s00081g355|AOL_s00215g34	http://amigo.geneontology.org/amigo/term/GO:0000462	down		lysine metabolic process	biological_process
cellular response to stimulus	biological_process	GO:0051716	13	126	0.317065	0.0233	1	AOL_s00006g196|AOL_s00007g570|AOL_s00043g561|AOL_s00043g655|AOL_s00054g519|AOL_s00075g174|AOL_s00075g186|AOL_s00078g64|AOL_s00110g50|AOL_s00173g305|AOL_s00188g204|AOL_s00210g141|AOL_s00215g7	http://amigo.geneontology.org/amigo/term/GO:0051716	down		establishment of protein localization to mitochondrion	biological_process	GO:0072655	8	15	1.18117	0.00041	0.0327109	AOL_s00004g313|AOL_s00007g443|AOL_s00054g345|AOL_s00076g324|AOL_s00097g528|AOL_s00210g113|AOL_s00215g124|AOL_s00215g157	http://amigo.geneontology.org/amigo/term/GO:0072655	down		single organism signaling	biological_process	GO:0044700	9	61	0.498085	0.01766	1	AOL_s00043g705|AOL_s00054g607|AOL_s00078g145|AOL_s00079g33|AOL_s00097g558|AOL_s00112g14|AOL_s00193g77|AOL_s00215g516|AOL_s00215g7	http://amigo.geneontology.org/amigo/term/GO:0044700	down		maturation of SSU-rRNA	biological_process	GO:0030490	3	9	2.15618	0.00311	0.959443	AOL_s00081g261|AOL_s00081g355|AOL_s00215g34	http://amigo.geneontology.org/amigo/term/GO:0030490	down		lysine biosynthetic process	biological_process
DNA metabolic process	biological_process	GO:0006259	12	86	0.428803	0.00271	1	AOL_s00006g196|AOL_s00006g348|AOL_s00007g570|AOL_s00054g519|AOL_s00075g174|AOL_s00075g59|AOL_s00078g334|AOL_s00078g64|AOL_s00110g50|AOL_s00173g305|AOL_s00188g204|AOL_s00215g676	http://amigo.geneontology.org/amigo/term/GO:0006259	down		nitrogen compound transport	biological_process	GO:0071705	8	17	1.0422	0.00118	0.0801963	AOL_s00004g347|AOL_s00043g778|AOL_s00054g705|AOL_s00083g443|AOL_s00097g310|AOL_s00170g65|AOL_s00193g6|AOL_s00215g902	http://amigo.geneontology.org/amigo/term/GO:0071705	down		cell communication	biological_process	GO:0007154	9	63	0.482273	0.02152	1	AOL_s00043g705|AOL_s00054g607|AOL_s00078g145|AOL_s00079g33|AOL_s00097g558|AOL_s00112g14|AOL_s00193g77|AOL_s00215g516|AOL_s00215g7	http://amigo.geneontology.org/amigo/term/GO:0007154	down		ribosomal small subunit biogenesis	biological_process	GO:0042274	3	9	2.15618	0.00311	0.959443	AOL_s00081g261|AOL_s00081g355|AOL_s00215g34	http://amigo.geneontology.org/amigo/term/GO:0042274	down		unsaturated fatty acid biosynthetic process	biological_process
small molecule biosynthetic process	biological_process	GO:0044283	12	94	0.392309	0.00573	1	AOL_s00004g201|AOL_s00004g362|AOL_s00006g349|AOL_s00006g388|AOL_s00007g425|AOL_s00043g515|AOL_s00054g60|AOL_s00097g505|AOL_s00169g266|AOL_s00188g113|AOL_s00215g554|AOL_s00215g605	http://amigo.geneontology.org/amigo/term/GO:0044283	down		intracellular protein transmembrane transport	biological_process	GO:0065002	8	18	0.984304	0.00187	0.114382	AOL_s00004g313|AOL_s00007g443|AOL_s00007g498|AOL_s00054g345|AOL_s00076g324|AOL_s00081g263|AOL_s00097g528|AOL_s00210g113	http://amigo.geneontology.org/amigo/term/GO:0065002	down		lipid biosynthetic process	biological_process	GO:0008610	9	63	0.482273	0.02152	1	AOL_s00043g119|AOL_s00043g26|AOL_s00076g231|AOL_s00076g305|AOL_s00079g17|AOL_s00079g216|AOL_s00081g103|AOL_s00091g68|AOL_s00097g548	http://amigo.geneontology.org/amigo/term/GO:0008610	down		oxidoreduction coenzyme metabolic process	biological_process	GO:0006733	3	17	1.14151	0.02051	1	AOL_s00081g312|AOL_s00110g44|AOL_s00215g132	http://amigo.geneontology.org/amigo/term/GO:0006733	down		unsaturated fatty acid metabolic process	biological_process
organic acid biosynthetic process	biological_process	GO:0016053	10	69	0.445375	0.00466	1	AOL_s00004g201|AOL_s00006g388|AOL_s00007g425|AOL_s00043g515|AOL_s00054g60|AOL_s00097g505|AOL_s00169g266|AOL_s00188g113|AOL_s00215g554|AOL_s00215g605	http://amigo.geneontology.org/amigo/term/GO:0016053	down		protein transmembrane transport	biological_process	GO:0071806	8	18	0.984304	0.00187	0.114382	AOL_s00004g313|AOL_s00007g443|AOL_s00007g498|AOL_s00054g345|AOL_s00076g324|AOL_s00081g263|AOL_s00097g528|AOL_s00210g113	http://amigo.geneontology.org/amigo/term/GO:0071806	down		maturation of SSU-rRNA	biological_process	GO:0030490	5	9	1.87551	0.00012	0.0244667	AOL_s00007g357|AOL_s00081g261|AOL_s00081g355|AOL_s00215g135|AOL_s00215g34	http://amigo.geneontology.org/amigo/term/GO:0030490	down		cleavage involved in rRNA processing	biological_process	GO:0000469	2	3	4.31235	0.00366	0.959443	AOL_s00081g355|AOL_s00215g581	http://amigo.geneontology.org/amigo/term/GO:0000469	down		ribosomal large subunit assembly	biological_process
carboxylic acid biosynthetic process	biological_process	GO:0046394	10	69	0.445375	0.00466	1	AOL_s00004g201|AOL_s00006g388|AOL_s00007g425|AOL_s00043g515|AOL_s00054g60|AOL_s00097g505|AOL_s00169g266|AOL_s00188g113|AOL_s00215g554|AOL_s00215g605	http://amigo.geneontology.org/amigo/term/GO:0046394	down		mitochondrial transmembrane transport	biological_process	GO:1990542	7	12	1.2919	0.00047	0.034498	AOL_s00004g313|AOL_s00007g443|AOL_s00054g345|AOL_s00076g324|AOL_s00097g528|AOL_s00109g112|AOL_s00210g113	http://amigo.geneontology.org/amigo/term/GO:1990542	down		ribosomal small subunit biogenesis	biological_process	GO:0042274	5	9	1.87551	0.00012	0.0244667	AOL_s00007g357|AOL_s00081g261|AOL_s00081g355|AOL_s00215g135|AOL_s00215g34	http://amigo.geneontology.org/amigo/term/GO:0042274	down		RNA phosphodiester bond hydrolysis	biological_process	GO:0090501	2	3	4.31235	0.00366	0.959443	AOL_s00081g355|AOL_s00215g581	http://amigo.geneontology.org/amigo/term/GO:0090501	down		cleavage involved in rRNA processing	biological_process
response to stress	biological_process	GO:0006950	10	75	0.409745	0.00851	1	AOL_s00006g196|AOL_s00007g570|AOL_s00054g519|AOL_s00075g174|AOL_s00076g488|AOL_s00078g64|AOL_s00110g50|AOL_s00173g305|AOL_s00188g204|AOL_s00210g141	http://amigo.geneontology.org/amigo/term/GO:0006950	down		intracellular protein transmembrane import	biological_process	GO:0044743	7	15	1.03352	0.00259	0.145132	AOL_s00004g313|AOL_s00007g443|AOL_s00054g345|AOL_s00076g324|AOL_s00081g263|AOL_s00097g528|AOL_s00210g113	http://amigo.geneontology.org/amigo/term/GO:0044743	down		ribosomal large subunit biogenesis	biological_process	GO:0042273	4	7	1.92909	0.00057	0.0804577	AOL_s00004g387|AOL_s00006g177|AOL_s00076g345|AOL_s00076g617	http://amigo.geneontology.org/amigo/term/GO:0042273	down		leucine metabolic process	biological_process	GO:0006551	2	4	3.23427	0.00715	0.970157	AOL_s00054g60|AOL_s00097g354	http://amigo.geneontology.org/amigo/term/GO:0006551	down		glycogen metabolic process	biological_process
cellular response to DNA damage stimulus	biological_process	GO:0006974	9	59	0.468776	0.00511	1	AOL_s00006g196|AOL_s00007g570|AOL_s00054g519|AOL_s00075g174|AOL_s00078g64|AOL_s00110g50|AOL_s00173g305|AOL_s00188g204|AOL_s00210g141	http://amigo.geneontology.org/amigo/term/GO:0006974	down		protein import	biological_process	GO:0017038	7	18	0.861266	0.00874	0.34865	AOL_s00004g313|AOL_s00007g443|AOL_s00054g345|AOL_s00076g324|AOL_s00081g263|AOL_s00097g528|AOL_s00210g113	http://amigo.geneontology.org/amigo/term/GO:0017038	down		nitrogen compound transport	biological_process	GO:0071705	4	17	0.794332	0.02279	1	AOL_s00004g347|AOL_s00097g310|AOL_s00193g6|AOL_s00215g902	http://amigo.geneontology.org/amigo/term/GO:0071705	down		leucine biosynthetic process	biological_process	GO:0009098	2	4	3.23427	0.00715	0.970157	AOL_s00054g60|AOL_s00097g354	http://amigo.geneontology.org/amigo/term/GO:0009098	down		energy reserve metabolic process	biological_process
cellular response to stress	biological_process	GO:0033554	9	67	0.412803	0.01184	1	AOL_s00006g196|AOL_s00007g570|AOL_s00054g519|AOL_s00075g174|AOL_s00078g64|AOL_s00110g50|AOL_s00173g305|AOL_s00188g204|AOL_s00210g141	http://amigo.geneontology.org/amigo/term/GO:0033554	down		anion transport	biological_process	GO:0006820	6	15	0.885874	0.01297	0.466666	AOL_s00004g347|AOL_s00043g778|AOL_s00054g705|AOL_s00083g443|AOL_s00169g251|AOL_s00170g65	http://amigo.geneontology.org/amigo/term/GO:0006820	down		cleavage involved in rRNA processing	biological_process	GO:0000469	3	3	3.37591	0.00029	0.0483773	AOL_s00081g355|AOL_s00215g135|AOL_s00215g581	http://amigo.geneontology.org/amigo/term/GO:0000469	down		sterol biosynthetic process	biological_process	GO:0016126	2	4	3.23427	0.00715	0.970157	AOL_s00043g26|AOL_s00076g231	http://amigo.geneontology.org/amigo/term/GO:0016126	down		RNA phosphodiester bond hydrolysis	biological_process
cellular amino acid biosynthetic process	biological_process	GO:0008652	8	53	0.463863	0.00876	1	AOL_s00004g201|AOL_s00006g388|AOL_s00007g425|AOL_s00054g60|AOL_s00097g505|AOL_s00188g113|AOL_s00215g554|AOL_s00215g605	http://amigo.geneontology.org/amigo/term/GO:0008652	down		monocarboxylic acid biosynthetic process	biological_process	GO:0072330	6	16	0.830507	0.01832	0.582899	AOL_s00079g17|AOL_s00091g68|AOL_s00210g336|AOL_s00215g103|AOL_s00215g167|AOL_s00215g851	http://amigo.geneontology.org/amigo/term/GO:0072330	down		RNA phosphodiester bond hydrolysis	biological_process	GO:0090501	3	3	3.37591	0.00029	0.0483773	AOL_s00081g355|AOL_s00215g135|AOL_s00215g581	http://amigo.geneontology.org/amigo/term/GO:0090501	down		nucleic acid phosphodiester bond hydrolysis	biological_process	GO:0090305	2	4	3.23427	0.00715	0.970157	AOL_s00081g355|AOL_s00215g581	http://amigo.geneontology.org/amigo/term/GO:0090305	down		histidine biosynthetic process	biological_process
DNA repair	biological_process	GO:0006281	8	54	0.455273	0.00981	1	AOL_s00006g196|AOL_s00007g570|AOL_s00054g519|AOL_s00075g174|AOL_s00078g64|AOL_s00110g50|AOL_s00173g305|AOL_s00188g204	http://amigo.geneontology.org/amigo/term/GO:0006281	down		organic anion transport	biological_process	GO:0015711	5	13	0.851802	0.02771	0.697055	AOL_s00004g347|AOL_s00043g778|AOL_s00054g705|AOL_s00083g443|AOL_s00170g65	http://amigo.geneontology.org/amigo/term/GO:0015711	down		nucleic acid phosphodiester bond hydrolysis	biological_process	GO:0090305	3	4	2.53193	0.00111	0.145489	AOL_s00081g355|AOL_s00215g135|AOL_s00215g581	http://amigo.geneontology.org/amigo/term/GO:0090305	down		steroid biosynthetic process	biological_process	GO:0006694	2	5	2.58741	0.01164	0.970157	AOL_s00043g26|AOL_s00076g231	http://amigo.geneontology.org/amigo/term/GO:0006694	down		histidine metabolic process	biological_process
alpha-amino acid metabolic process	biological_process	GO:1901605	7	56	0.384136	0.03643	1	AOL_s00004g201|AOL_s00007g425|AOL_s00054g60|AOL_s00081g335|AOL_s00097g505|AOL_s00215g554|AOL_s00215g605	http://amigo.geneontology.org/amigo/term/GO:1901605	down		ribosome assembly	biological_process	GO:0042255	4	5	1.77175	0.00181	0.114382	AOL_s00043g541|AOL_s00054g791|AOL_s00076g617|AOL_s00097g296	http://amigo.geneontology.org/amigo/term/GO:0042255	down		endonucleolytic cleavage involved in rRNA processing	biological_process	GO:0000478	2	2	3.37591	0.00442	0.368668	AOL_s00081g355|AOL_s00215g135	http://amigo.geneontology.org/amigo/term/GO:0000478	down		ubiquinone metabolic process	biological_process	GO:0006743	2	5	2.58741	0.01164	0.970157	AOL_s00110g44|AOL_s00215g132	http://amigo.geneontology.org/amigo/term/GO:0006743	down		imidazole-containing compound metabolic process	biological_process
alpha-amino acid biosynthetic process	biological_process	GO:1901607	6	44	0.419058	0.03546	1	AOL_s00004g201|AOL_s00007g425|AOL_s00054g60|AOL_s00097g505|AOL_s00215g554|AOL_s00215g605	http://amigo.geneontology.org/amigo/term/GO:1901607	down		protein import into mitochondrial matrix	biological_process	GO:0030150	4	6	1.47646	0.00482	0.215724	AOL_s00004g313|AOL_s00054g345|AOL_s00076g324|AOL_s00097g528	http://amigo.geneontology.org/amigo/term/GO:0030150	down		endonucleolytic cleavage of tricistronic rRNA transcript (SSU-rRNA, 5.8S rRNA, LSU-rRNA)	biological_process	GO:0000479	2	2	3.37591	0.00442	0.368668	AOL_s00081g355|AOL_s00215g135	http://amigo.geneontology.org/amigo/term/GO:0000479	down		ubiquinone biosynthetic process	biological_process	GO:0006744	2	5	2.58741	0.01164	0.970157	AOL_s00110g44|AOL_s00215g132	http://amigo.geneontology.org/amigo/term/GO:0006744	down		nucleic acid phosphodiester bond hydrolysis	biological_process
sulfur compound metabolic process	biological_process	GO:0006790	5	25	0.614618	0.01154	1	AOL_s00007g425|AOL_s00054g523|AOL_s00075g212|AOL_s00079g139|AOL_s00169g266	http://amigo.geneontology.org/amigo/term/GO:0006790	down		amino acid transport	biological_process	GO:0006865	4	8	1.10734	0.01777	0.582899	AOL_s00004g347|AOL_s00043g778|AOL_s00083g443|AOL_s00170g65	http://amigo.geneontology.org/amigo/term/GO:0006865	down		unsaturated fatty acid biosynthetic process	biological_process	GO:0006636	2	2	3.37591	0.00442	0.368668	AOL_s00079g17|AOL_s00091g68	http://amigo.geneontology.org/amigo/term/GO:0006636	down		sterol metabolic process	biological_process	GO:0016125	2	5	2.58741	0.01164	0.970157	AOL_s00043g26|AOL_s00076g231	http://amigo.geneontology.org/amigo/term/GO:0016125	down		ribosome assembly	biological_process
mismatch repair	biological_process	GO:0006298	4	8	1.53654	0.00058	1	AOL_s00054g519|AOL_s00078g64|AOL_s00173g305|AOL_s00188g204	http://amigo.geneontology.org/amigo/term/GO:0006298	down		peptidyl-amino acid modification	biological_process	GO:0018193	4	9	0.984304	0.02845	0.697055	AOL_s00043g51|AOL_s00043g707|AOL_s00043g745|AOL_s00112g58	http://amigo.geneontology.org/amigo/term/GO:0018193	down		response to abiotic stimulus	biological_process	GO:0009628	2	2	3.37591	0.00442	0.368668	AOL_s00043g655|AOL_s00079g33	http://amigo.geneontology.org/amigo/term/GO:0009628	down		ketone biosynthetic process	biological_process	GO:0042181	2	5	2.58741	0.01164	0.970157	AOL_s00110g44|AOL_s00215g132	http://amigo.geneontology.org/amigo/term/GO:0042181	down		cellular amide catabolic process	biological_process
branched-chain amino acid metabolic process	biological_process	GO:0009081	4	11	1.11749	0.00239	1	AOL_s00054g60|AOL_s00054g787|AOL_s00097g505|AOL_s00188g113	http://amigo.geneontology.org/amigo/term/GO:0009081	down		organophosphate catabolic process	biological_process	GO:0046434	4	10	0.885874	0.0422	0.860411	AOL_s00004g66|AOL_s00079g164|AOL_s00079g368|AOL_s00097g279	http://amigo.geneontology.org/amigo/term/GO:0046434	down		unsaturated fatty acid metabolic process	biological_process	GO:0033559	2	2	3.37591	0.00442	0.368668	AOL_s00079g17|AOL_s00091g68	http://amigo.geneontology.org/amigo/term/GO:0033559	down		quinone metabolic process	biological_process	GO:1901661	2	5	2.58741	0.01164	0.970157	AOL_s00110g44|AOL_s00215g132	http://amigo.geneontology.org/amigo/term/GO:1901661	down		aromatic amino acid family biosynthetic process	biological_process
branched-chain amino acid biosynthetic process	biological_process	GO:0009082	3	8	1.15241	0.00811	1	AOL_s00054g60|AOL_s00097g505|AOL_s00188g113	http://amigo.geneontology.org/amigo/term/GO:0009082	down		ribosomal large subunit assembly	biological_process	GO:0000027	3	3	2.21468	0.00289	0.14731	AOL_s00043g541|AOL_s00054g791|AOL_s00076g617	http://amigo.geneontology.org/amigo/term/GO:0000027	down		cellular response to abiotic stimulus	biological_process	GO:0071214	2	2	3.37591	0.00442	0.368668	AOL_s00043g655|AOL_s00079g33	http://amigo.geneontology.org/amigo/term/GO:0071214	down		quinone biosynthetic process	biological_process	GO:1901663	2	5	2.58741	0.01164	0.970157	AOL_s00110g44|AOL_s00215g132	http://amigo.geneontology.org/amigo/term/GO:1901663	down		nitrogen cycle metabolic process	biological_process
sulfur compound biosynthetic process	biological_process	GO:0044272	3	15	0.614618	0.04928	1	AOL_s00007g425|AOL_s00075g212|AOL_s00169g266	http://amigo.geneontology.org/amigo/term/GO:0044272	down		cleavage involved in rRNA processing	biological_process	GO:0000469	3	3	2.21468	0.00289	0.14731	AOL_s00081g355|AOL_s00215g135|AOL_s00215g581	http://amigo.geneontology.org/amigo/term/GO:0000469	down		RNA phosphodiester bond hydrolysis, endonucleolytic	biological_process	GO:0090502	2	2	3.37591	0.00442	0.368668	AOL_s00081g355|AOL_s00215g135	http://amigo.geneontology.org/amigo/term/GO:0090502	down		steroid metabolic process	biological_process	GO:0008202	2	6	2.15618	0.01706	1	AOL_s00043g26|AOL_s00076g231	http://amigo.geneontology.org/amigo/term/GO:0008202	down		ribosomal large subunit biogenesis	biological_process
pyridine-containing compound metabolic process	biological_process	GO:0072524	3	15	0.614618	0.04928	1	AOL_s00006g349|AOL_s00076g391|AOL_s00078g240	http://amigo.geneontology.org/amigo/term/GO:0072524	down		RNA phosphodiester bond hydrolysis	biological_process	GO:0090501	3	3	2.21468	0.00289	0.14731	AOL_s00081g355|AOL_s00215g135|AOL_s00215g581	http://amigo.geneontology.org/amigo/term/GO:0090501	down		oligopeptide transport	biological_process	GO:0006857	2	3	2.25061	0.01267	0.830337	AOL_s00097g310|AOL_s00215g902	http://amigo.geneontology.org/amigo/term/GO:0006857	down		ribosomal large subunit biogenesis	biological_process	GO:0042273	2	7	1.84815	0.02334	1	AOL_s00043g541|AOL_s00076g345	http://amigo.geneontology.org/amigo/term/GO:0042273	down		cellular aldehyde metabolic process	biological_process
leucine metabolic process	biological_process	GO:0006551	2	4	1.53654	0.01781	1	AOL_s00054g60|AOL_s00097g505	http://amigo.geneontology.org/amigo/term/GO:0006551	down		pantothenate metabolic process	biological_process	GO:0015939	3	4	1.66101	0.01032	0.378744	AOL_s00210g336|AOL_s00215g103|AOL_s00215g851	http://amigo.geneontology.org/amigo/term/GO:0015939	down		peptide transport	biological_process	GO:0015833	2	3	2.25061	0.01267	0.830337	AOL_s00097g310|AOL_s00215g902	http://amigo.geneontology.org/amigo/term/GO:0015833	down		branched-chain amino acid biosynthetic process	biological_process	GO:0009082	2	8	1.61713	0.03042	1	AOL_s00054g60|AOL_s00097g354	http://amigo.geneontology.org/amigo/term/GO:0009082	down		membrane	cellular_component
leucine biosynthetic process	biological_process	GO:0009098	2	4	1.53654	0.01781	1	AOL_s00054g60|AOL_s00097g505	http://amigo.geneontology.org/amigo/term/GO:0009098	down		pantothenate biosynthetic process	biological_process	GO:0015940	3	4	1.66101	0.01032	0.378744	AOL_s00210g336|AOL_s00215g103|AOL_s00215g851	http://amigo.geneontology.org/amigo/term/GO:0015940	down		amide transport	biological_process	GO:0042886	2	3	2.25061	0.01267	0.830337	AOL_s00097g310|AOL_s00215g902	http://amigo.geneontology.org/amigo/term/GO:0042886	down		cellular ketone metabolic process	biological_process	GO:0042180	2	8	1.61713	0.03042	1	AOL_s00110g44|AOL_s00215g132	http://amigo.geneontology.org/amigo/term/GO:0042180	down		membrane part	cellular_component
proteasome assembly	biological_process	GO:0043248	2	5	1.22924	0.02859	1	AOL_s00097g371|AOL_s00173g387	http://amigo.geneontology.org/amigo/term/GO:0043248	down		nucleic acid phosphodiester bond hydrolysis	biological_process	GO:0090305	3	4	1.66101	0.01032	0.378744	AOL_s00081g355|AOL_s00215g135|AOL_s00215g581	http://amigo.geneontology.org/amigo/term/GO:0090305	down		cell surface receptor signaling pathway	biological_process	GO:0007166	2	4	1.68796	0.02424	1	AOL_s00043g705|AOL_s00097g558	http://amigo.geneontology.org/amigo/term/GO:0007166	down		alcohol biosynthetic process	biological_process	GO:0046165	2	8	1.61713	0.03042	1	AOL_s00043g26|AOL_s00076g231	http://amigo.geneontology.org/amigo/term/GO:0046165	down		integral component of membrane	cellular_component
base-excision repair	biological_process	GO:0006284	2	6	1.02436	0.0413	1	AOL_s00075g174|AOL_s00110g50	http://amigo.geneontology.org/amigo/term/GO:0006284	down		peptidyl-lysine modification	biological_process	GO:0018205	3	5	1.32881	0.02307	0.631843	AOL_s00043g51|AOL_s00043g707|AOL_s00112g58	http://amigo.geneontology.org/amigo/term/GO:0018205	down		sterol biosynthetic process	biological_process	GO:0016126	2	4	1.68796	0.02424	1	AOL_s00043g26|AOL_s00076g231	http://amigo.geneontology.org/amigo/term/GO:0016126	down		response to oxidative stress	biological_process	GO:0006979	2	9	1.43745	0.03822	1	AOL_s00076g488|AOL_s00080g380	http://amigo.geneontology.org/amigo/term/GO:0006979	down		intrinsic component of membrane	cellular_component
lysine metabolic process	biological_process	GO:0006553	2	6	1.02436	0.0413	1	AOL_s00004g201|AOL_s00215g605	http://amigo.geneontology.org/amigo/term/GO:0006553	down		methylation	biological_process	GO:0032259	3	5	1.32881	0.02307	0.631843	AOL_s00043g51|AOL_s00054g455|AOL_s00215g285	http://amigo.geneontology.org/amigo/term/GO:0032259	down		steroid biosynthetic process	biological_process	GO:0006694	2	5	1.35036	0.03865	1	AOL_s00043g26|AOL_s00076g231	http://amigo.geneontology.org/amigo/term/GO:0006694	down		isoprenoid biosynthetic process	biological_process	GO:0008299	2	9	1.43745	0.03822	1	AOL_s00076g74|AOL_s00081g1	http://amigo.geneontology.org/amigo/term/GO:0008299	down		nucleolus	cellular_component
lysine biosynthetic process	biological_process	GO:0009085	2	6	1.02436	0.0413	1	AOL_s00004g201|AOL_s00215g605	http://amigo.geneontology.org/amigo/term/GO:0009085	down		macromolecule methylation	biological_process	GO:0043414	3	5	1.32881	0.02307	0.631843	AOL_s00043g51|AOL_s00054g455|AOL_s00215g285	http://amigo.geneontology.org/amigo/term/GO:0043414	down		sterol metabolic process	biological_process	GO:0016125	2	5	1.35036	0.03865	1	AOL_s00043g26|AOL_s00076g231	http://amigo.geneontology.org/amigo/term/GO:0016125	down		pyridine-containing compound biosynthetic process	biological_process	GO:0072525	2	9	1.43745	0.03822	1	AOL_s00007g159|AOL_s00081g312	http://amigo.geneontology.org/amigo/term/GO:0072525	down		transmembrane transporter activity	molecular_function
membrane	cellular_component	GO:0016020	153	1832	0.34294	0.0004	0.0491	AOL_s00004g108|AOL_s00004g240|AOL_s00004g333|AOL_s00004g449|AOL_s00004g450|AOL_s00004g451|AOL_s00004g50|AOL_s00006g438|AOL_s00006g78|AOL_s00007g115|AOL_s00007g15|AOL_s00007g293|AOL_s00007g297|AOL_s00007g367|AOL_s00007g38|AOL_s00007g98|AOL_s00043g178|AOL_s00043g531|AOL_s00043g640|AOL_s00043g699|AOL_s00043g72|AOL_s00043g73|AOL_s00043g731|AOL_s00043g769|AOL_s00054g153|AOL_s00054g209|AOL_s00054g212|A…	http://amigo.geneontology.org/amigo/term/GO:0016020	down		transcription from RNA polymerase III promoter	biological_process	GO:0006383	3	6	1.10734	0.04132	0.851935	AOL_s00080g138|AOL_s00083g409|AOL_s00215g538	http://amigo.geneontology.org/amigo/term/GO:0006383	down		methylation	biological_process	GO:0032259	2	5	1.35036	0.03865	1	AOL_s00043g51|AOL_s00054g455	http://amigo.geneontology.org/amigo/term/GO:0032259	down		reproduction	biological_process	GO:0000003	2	10	1.29371	0.04669	1	AOL_s00004g576|AOL_s00188g67	http://amigo.geneontology.org/amigo/term/GO:0000003	down		transporter activity	molecular_function
extracellular region	cellular_component	GO:0005576	17	110	0.634612	0.0015	0.1473	AOL_s00006g194|AOL_s00043g155|AOL_s00076g218|AOL_s00078g445|AOL_s00079g432|AOL_s00079g454|AOL_s00079g476|AOL_s00081g154|AOL_s00081g6|AOL_s00083g497|AOL_s00110g318|AOL_s00173g184|AOL_s00173g185|AOL_s00188g163|AOL_s00188g319|AOL_s00210g380|AOL_s00215g901	http://amigo.geneontology.org/amigo/term/GO:0005576	down		covalent chromatin modification	biological_process	GO:0016569	3	6	1.10734	0.04132	0.851935	AOL_s00043g51|AOL_s00043g707|AOL_s00215g700	http://amigo.geneontology.org/amigo/term/GO:0016569	down		macromolecule methylation	biological_process	GO:0043414	2	5	1.35036	0.03865	1	AOL_s00043g51|AOL_s00054g455	http://amigo.geneontology.org/amigo/term/GO:0043414	down		isoprenoid metabolic process	biological_process	GO:0006720	2	10	1.29371	0.04669	1	AOL_s00076g74|AOL_s00081g1	http://amigo.geneontology.org/amigo/term/GO:0006720	down		cofactor binding	molecular_function
nuclear chromosome part	cellular_component	GO:0044454	5	21	0.977693	0.0135	0.828562	AOL_s00043g71|AOL_s00078g334|AOL_s00083g180|AOL_s00193g83|AOL_s00215g676	http://amigo.geneontology.org/amigo/term/GO:0044454	down		histone modification	biological_process	GO:0016570	3	6	1.10734	0.04132	0.851935	AOL_s00043g51|AOL_s00043g707|AOL_s00215g700	http://amigo.geneontology.org/amigo/term/GO:0016570	down		multi-organism process	biological_process	GO:0051704	2	5	1.35036	0.03865	1	AOL_s00079g454|AOL_s00081g290	http://amigo.geneontology.org/amigo/term/GO:0051704	down		membrane	cellular_component	GO:0016020	75	1832	0.353849	0.0107	0.675125	AOL_s00004g105|AOL_s00004g106|AOL_s00004g347|AOL_s00004g576|AOL_s00006g237|AOL_s00006g379|AOL_s00007g115|AOL_s00007g284|AOL_s00007g305|AOL_s00007g386|AOL_s00043g145|AOL_s00043g147|AOL_s00043g178|AOL_s00043g195|AOL_s00043g390|AOL_s00043g731|AOL_s00043g823|AOL_s00054g153|AOL_s00054g388|AOL_s00054g390|AOL_s00054g396|AOL_s00054g482|AOL_s00054g498|AOL_s00054g511|AOL_s00054g666|AOL_s00054g736|AOL_s0005…	http://amigo.geneontology.org/amigo/term/GO:0016020	down		metal ion transmembrane transporter activity	molecular_function
nuclear chromosome	cellular_component	GO:0000228	5	26	0.789675	0.0326	1	AOL_s00043g71|AOL_s00078g334|AOL_s00083g180|AOL_s00193g83|AOL_s00215g676	http://amigo.geneontology.org/amigo/term/GO:0000228	down		endonucleolytic cleavage involved in rRNA processing	biological_process	GO:0000478	2	2	2.21468	0.02033	0.582899	AOL_s00081g355|AOL_s00215g135	http://amigo.geneontology.org/amigo/term/GO:0000478	down		membrane	cellular_component	GO:0016020	166	1832	0.408743	0.00311	0.305402	AOL_s00004g171|AOL_s00004g22|AOL_s00004g267|AOL_s00004g273|AOL_s00004g347|AOL_s00004g450|AOL_s00004g451|AOL_s00004g551|AOL_s00004g574|AOL_s00006g232|AOL_s00006g237|AOL_s00006g438|AOL_s00006g460|AOL_s00007g115|AOL_s00007g205|AOL_s00007g284|AOL_s00007g305|AOL_s00007g528|AOL_s00007g557|AOL_s00007g90|AOL_s00043g145|AOL_s00043g147|AOL_s00043g152|AOL_s00043g320|AOL_s00043g423|AOL_s00043g543|AOL_s00043g…	http://amigo.geneontology.org/amigo/term/GO:0016020	down		membrane part	cellular_component	GO:0044425	74	1775	0.360343	0.0066	0.675125	AOL_s00004g105|AOL_s00004g106|AOL_s00004g347|AOL_s00004g576|AOL_s00006g237|AOL_s00006g379|AOL_s00007g115|AOL_s00007g284|AOL_s00007g305|AOL_s00007g386|AOL_s00043g145|AOL_s00043g147|AOL_s00043g178|AOL_s00043g195|AOL_s00043g390|AOL_s00043g731|AOL_s00043g823|AOL_s00054g153|AOL_s00054g388|AOL_s00054g390|AOL_s00054g396|AOL_s00054g482|AOL_s00054g498|AOL_s00054g511|AOL_s00054g666|AOL_s00054g736|AOL_s0005…	http://amigo.geneontology.org/amigo/term/GO:0044425	down		coenzyme binding	molecular_function
origin recognition complex	cellular_component	GO:0000808	2	2	4.10631	0.005	0.350714	AOL_s00078g334|AOL_s00215g676	http://amigo.geneontology.org/amigo/term/GO:0000808	down		endonucleolytic cleavage of tricistronic rRNA transcript (SSU-rRNA, 5.8S rRNA, LSU-rRNA)	biological_process	GO:0000479	2	2	2.21468	0.02033	0.582899	AOL_s00081g355|AOL_s00215g135	http://amigo.geneontology.org/amigo/term/GO:0000479	down		membrane part	cellular_component	GO:0044425	165	1775	0.419328	0.00068	0.08347	AOL_s00004g171|AOL_s00004g22|AOL_s00004g267|AOL_s00004g273|AOL_s00004g347|AOL_s00004g450|AOL_s00004g451|AOL_s00004g551|AOL_s00004g574|AOL_s00006g232|AOL_s00006g237|AOL_s00006g438|AOL_s00006g460|AOL_s00007g115|AOL_s00007g205|AOL_s00007g284|AOL_s00007g305|AOL_s00007g528|AOL_s00007g557|AOL_s00007g90|AOL_s00043g145|AOL_s00043g147|AOL_s00043g152|AOL_s00043g320|AOL_s00043g423|AOL_s00043g543|AOL_s00043g…	http://amigo.geneontology.org/amigo/term/GO:0044425	down		integral component of membrane	cellular_component	GO:0016021	71	1710	0.358876	0.0106	0.675125	AOL_s00004g105|AOL_s00004g106|AOL_s00004g347|AOL_s00004g576|AOL_s00006g237|AOL_s00006g379|AOL_s00007g115|AOL_s00007g284|AOL_s00007g305|AOL_s00007g386|AOL_s00043g145|AOL_s00043g147|AOL_s00043g178|AOL_s00043g195|AOL_s00043g390|AOL_s00043g731|AOL_s00043g823|AOL_s00054g153|AOL_s00054g388|AOL_s00054g390|AOL_s00054g396|AOL_s00054g482|AOL_s00054g498|AOL_s00054g511|AOL_s00054g666|AOL_s00054g736|AOL_s0005…	http://amigo.geneontology.org/amigo/term/GO:0016021	down		FAD binding	molecular_function
nuclear origin of replication recognition complex	cellular_component	GO:0005664	2	2	4.10631	0.005	0.350714	AOL_s00078g334|AOL_s00215g676	http://amigo.geneontology.org/amigo/term/GO:0005664	down		RNA methylation	biological_process	GO:0001510	2	2	2.21468	0.02033	0.582899	AOL_s00054g455|AOL_s00215g285	http://amigo.geneontology.org/amigo/term/GO:0001510	down		integral component of membrane	cellular_component	GO:0016021	163	1710	0.429991	0.00015	0.02455	AOL_s00004g171|AOL_s00004g22|AOL_s00004g267|AOL_s00004g273|AOL_s00004g347|AOL_s00004g450|AOL_s00004g451|AOL_s00004g551|AOL_s00004g574|AOL_s00006g232|AOL_s00006g237|AOL_s00006g438|AOL_s00006g460|AOL_s00007g115|AOL_s00007g205|AOL_s00007g284|AOL_s00007g305|AOL_s00007g528|AOL_s00007g557|AOL_s00007g90|AOL_s00043g145|AOL_s00043g147|AOL_s00043g152|AOL_s00043g320|AOL_s00043g423|AOL_s00043g543|AOL_s00043g…	http://amigo.geneontology.org/amigo/term/GO:0016021	down		intrinsic component of membrane	cellular_component	GO:0031224	71	1710	0.358876	0.0106	0.675125	AOL_s00004g105|AOL_s00004g106|AOL_s00004g347|AOL_s00004g576|AOL_s00006g237|AOL_s00006g379|AOL_s00007g115|AOL_s00007g284|AOL_s00007g305|AOL_s00007g386|AOL_s00043g145|AOL_s00043g147|AOL_s00043g178|AOL_s00043g195|AOL_s00043g390|AOL_s00043g731|AOL_s00043g823|AOL_s00054g153|AOL_s00054g388|AOL_s00054g390|AOL_s00054g396|AOL_s00054g482|AOL_s00054g498|AOL_s00054g511|AOL_s00054g666|AOL_s00054g736|AOL_s0005…	http://amigo.geneontology.org/amigo/term/GO:0031224	down		flavin adenine dinucleotide binding	molecular_function
catalytic activity	molecular_function	GO:0003824	110	1324	0.393142	0.00494	0.816567	AOL_s00004g359|AOL_s00004g37|AOL_s00004g439|AOL_s00004g445|AOL_s00004g603|AOL_s00006g24|AOL_s00006g335|AOL_s00006g438|AOL_s00007g225|AOL_s00043g155|AOL_s00043g178|AOL_s00043g294|AOL_s00043g515|AOL_s00043g68|AOL_s00043g72|AOL_s00043g803|AOL_s00054g242|AOL_s00054g248|AOL_s00054g257|AOL_s00054g323|AOL_s00054g464|AOL_s00054g50|AOL_s00054g523|AOL_s00054g645|AOL_s00054g658|AOL_s00054g745|AOL_s00054g787…	http://amigo.geneontology.org/amigo/term/GO:0003824	down		unsaturated fatty acid biosynthetic process	biological_process	GO:0006636	2	2	2.21468	0.02033	0.582899	AOL_s00079g17|AOL_s00091g68	http://amigo.geneontology.org/amigo/term/GO:0006636	down		intrinsic component of membrane	cellular_component	GO:0031224	163	1710	0.429991	0.00015	0.02455	AOL_s00004g171|AOL_s00004g22|AOL_s00004g267|AOL_s00004g273|AOL_s00004g347|AOL_s00004g450|AOL_s00004g451|AOL_s00004g551|AOL_s00004g574|AOL_s00006g232|AOL_s00006g237|AOL_s00006g438|AOL_s00006g460|AOL_s00007g115|AOL_s00007g205|AOL_s00007g284|AOL_s00007g305|AOL_s00007g528|AOL_s00007g557|AOL_s00007g90|AOL_s00043g145|AOL_s00043g147|AOL_s00043g152|AOL_s00043g320|AOL_s00043g423|AOL_s00043g543|AOL_s00043g…	http://amigo.geneontology.org/amigo/term/GO:0031224	down		cell periphery	cellular_component	GO:0071944	4	21	1.64635	0.0051	0.675125	AOL_s00007g386|AOL_s00079g33|AOL_s00097g283|AOL_s00215g6	http://amigo.geneontology.org/amigo/term/GO:0071944	down		enzyme inhibitor activity	molecular_function
oxidoreductase activity	molecular_function	GO:0016491	25	204	0.579903	0.00333	0.816567	AOL_s00004g359|AOL_s00007g225|AOL_s00043g68|AOL_s00043g72|AOL_s00043g803|AOL_s00054g257|AOL_s00054g523|AOL_s00054g745|AOL_s00078g384|AOL_s00079g139|AOL_s00080g100|AOL_s00080g129|AOL_s00080g400|AOL_s00083g371|AOL_s00097g551|AOL_s00109g143|AOL_s00109g88|AOL_s00110g101|AOL_s00140g37|AOL_s00170g21|AOL_s00170g55|AOL_s00170g6|AOL_s00173g357|AOL_s00215g326|AOL_s00215g605	http://amigo.geneontology.org/amigo/term/GO:0016491	down		unsaturated fatty acid metabolic process	biological_process	GO:0033559	2	2	2.21468	0.02033	0.582899	AOL_s00079g17|AOL_s00091g68	http://amigo.geneontology.org/amigo/term/GO:0033559	down		preribosome	cellular_component	GO:0030684	3	7	1.93326	0.01365	1	AOL_s00076g617|AOL_s00076g663|AOL_s00078g127	http://amigo.geneontology.org/amigo/term/GO:0030684	down		nucleolus	cellular_component	GO:0005730	3	22	1.17864	0.0382	1	AOL_s00006g329|AOL_s00210g9|AOL_s00215g581	http://amigo.geneontology.org/amigo/term/GO:0005730	down		potassium ion transmembrane transporter activity	molecular_function
serine-type endopeptidase activity	molecular_function	GO:0004252	9	60	0.709801	0.02206	1	AOL_s00006g438|AOL_s00079g433|AOL_s00081g154|AOL_s00081g260|AOL_s00083g321|AOL_s00097g257|AOL_s00169g246|AOL_s00173g386|AOL_s00215g551	http://amigo.geneontology.org/amigo/term/GO:0004252	down		pyridoxal phosphate metabolic process	biological_process	GO:0042822	2	2	2.21468	0.02033	0.582899	AOL_s00007g159|AOL_s00043g656	http://amigo.geneontology.org/amigo/term/GO:0042822	down		DNA repair complex	cellular_component	GO:1990391	3	8	1.69161	0.02057	1	AOL_s00054g519|AOL_s00076g142|AOL_s00078g64	http://amigo.geneontology.org/amigo/term/GO:1990391	down		integral component of plasma membrane	cellular_component	GO:0005887	2	3	5.76224	0.0035	0.675125	AOL_s00007g386|AOL_s00079g33	http://amigo.geneontology.org/amigo/term/GO:0005887	down		tRNA methyltransferase activity	molecular_function
cofactor binding	molecular_function	GO:0048037	6	34	0.83506	0.0284	1	AOL_s00054g719|AOL_s00080g374|AOL_s00170g60|AOL_s00176g65|AOL_s00215g295|AOL_s00215g68	http://amigo.geneontology.org/amigo/term/GO:0048037	down		pyridoxal phosphate biosynthetic process	biological_process	GO:0042823	2	2	2.21468	0.02033	0.582899	AOL_s00007g159|AOL_s00043g656	http://amigo.geneontology.org/amigo/term/GO:0042823	down		RNA binding	molecular_function	GO:0003723	19	145	0.681156	0.0081	1	AOL_s00006g341|AOL_s00007g130|AOL_s00043g121|AOL_s00043g533|AOL_s00043g641|AOL_s00054g834|AOL_s00075g115|AOL_s00075g139|AOL_s00076g345|AOL_s00078g262|AOL_s00079g172|AOL_s00083g225|AOL_s00109g190|AOL_s00169g7|AOL_s00188g253|AOL_s00193g6|AOL_s00193g78|AOL_s00215g135|AOL_s00215g453	http://amigo.geneontology.org/amigo/term/GO:0003723	down		intrinsic component of plasma membrane	cellular_component	GO:0031226	2	3	5.76224	0.0035	0.675125	AOL_s00007g386|AOL_s00079g33	http://amigo.geneontology.org/amigo/term/GO:0031226	down		electron carrier activity	molecular_function
oxidoreductase activity, acting on a sulfur group of donors	molecular_function	GO:0016667	4	11	1.72073	0.00524	0.816567	AOL_s00054g523|AOL_s00079g139|AOL_s00080g129|AOL_s00170g21	http://amigo.geneontology.org/amigo/term/GO:0016667	down		aldehyde biosynthetic process	biological_process	GO:0046184	2	2	2.21468	0.02033	0.582899	AOL_s00007g159|AOL_s00043g656	http://amigo.geneontology.org/amigo/term/GO:0046184	down		transmembrane signaling receptor activity	molecular_function	GO:0004888	3	8	1.94936	0.0165	1	AOL_s00043g705|AOL_s00079g33|AOL_s00097g558	http://amigo.geneontology.org/amigo/term/GO:0004888	down		extrinsic component of mitochondrial inner membrane	cellular_component	GO:0031314	2	5	3.45734	0.011	0.675125	AOL_s00110g44|AOL_s00215g132	http://amigo.geneontology.org/amigo/term/GO:0031314	down		exopeptidase activity	molecular_function
oxidoreductase activity, acting on a sulfur group of donors, disulfide as acceptor	molecular_function	GO:0016671	3	3	4.732	0.00034	0.3179	AOL_s00079g139|AOL_s00080g129|AOL_s00170g21	http://amigo.geneontology.org/amigo/term/GO:0016671	down		RNA phosphodiester bond hydrolysis, endonucleolytic	biological_process	GO:0090502	2	2	2.21468	0.02033	0.582899	AOL_s00081g355|AOL_s00215g135	http://amigo.geneontology.org/amigo/term/GO:0090502	down		oxidoreductase activity, acting on the CH-CH group of donors	molecular_function	GO:0016627	3	11	1.41772	0.0413	1	AOL_s00007g533|AOL_s00054g545|AOL_s00169g16	http://amigo.geneontology.org/amigo/term/GO:0016627	down		extrinsic component of organelle membrane	cellular_component	GO:0031312	2	6	2.88112	0.0162	0.8838	AOL_s00110g44|AOL_s00215g132	http://amigo.geneontology.org/amigo/term/GO:0031312	down
homogentisate 1,2-dioxygenase activity	molecular_function	GO:0004411	2	2	4.732	0.0049	0.816567	AOL_s00097g551|AOL_s00170g6	http://amigo.geneontology.org/amigo/term/GO:0004411	down		cell	cellular_component	GO:0005623	207	1243	0.492819	0.00672	0.0999855	AOL_s00004g170|AOL_s00004g194|AOL_s00004g205|AOL_s00004g313|AOL_s00004g360|AOL_s00004g362|AOL_s00004g388|AOL_s00004g394|AOL_s00004g484|AOL_s00004g536|AOL_s00004g554|AOL_s00004g558|AOL_s00006g104|AOL_s00006g116|AOL_s00006g183|AOL_s00006g193|AOL_s00006g197|AOL_s00006g207|AOL_s00006g290|AOL_s00006g329|AOL_s00006g340|AOL_s00006g347|AOL_s00006g45|AOL_s00006g63|AOL_s00007g174|AOL_s00007g302|AOL_s00007g…	http://amigo.geneontology.org/amigo/term/GO:0005623	down		snoRNA binding	molecular_function	GO:0030515	2	5	2.07932	0.0462	1	AOL_s00054g834|AOL_s00075g139	http://amigo.geneontology.org/amigo/term/GO:0030515	down		plasma membrane	cellular_component	GO:0005886	2	7	2.46953	0.0221	0.986464	AOL_s00007g386|AOL_s00079g33	http://amigo.geneontology.org/amigo/term/GO:0005886	down
oxidoreductase activity, acting on single donors with incorporation of molecular oxygen, incorporati...	molecular_function	GO:0016702	2	2	4.732	0.0049	0.816567	AOL_s00097g551|AOL_s00170g6	http://amigo.geneontology.org/amigo/term/GO:0016702	down		cell part	cellular_component	GO:0044464	204	1218	0.495646	0.00541	0.0850044	AOL_s00004g170|AOL_s00004g194|AOL_s00004g205|AOL_s00004g313|AOL_s00004g360|AOL_s00004g362|AOL_s00004g388|AOL_s00004g394|AOL_s00004g484|AOL_s00004g536|AOL_s00004g554|AOL_s00004g558|AOL_s00006g104|AOL_s00006g116|AOL_s00006g183|AOL_s00006g193|AOL_s00006g207|AOL_s00006g290|AOL_s00006g329|AOL_s00006g340|AOL_s00006g347|AOL_s00006g45|AOL_s00006g63|AOL_s00007g174|AOL_s00007g302|AOL_s00007g336|AOL_s00007g…	http://amigo.geneontology.org/amigo/term/GO:0044464	down		UDP-glucosyltransferase activity	molecular_function	GO:0035251	2	5	2.07932	0.0462	1	AOL_s00007g435|AOL_s00078g480	http://amigo.geneontology.org/amigo/term/GO:0035251	down		plasma membrane part	cellular_component	GO:0044459	2	7	2.46953	0.0221	0.986464	AOL_s00007g386|AOL_s00079g33	http://amigo.geneontology.org/amigo/term/GO:0044459	down
dioxygenase activity	molecular_function	GO:0051213	2	3	3.15467	0.01402	1	AOL_s00097g551|AOL_s00170g6	http://amigo.geneontology.org/amigo/term/GO:0051213	down		intracellular	cellular_component	GO:0005622	201	1191	0.499428	0.00394	0.0692479	AOL_s00004g170|AOL_s00004g194|AOL_s00004g205|AOL_s00004g313|AOL_s00004g360|AOL_s00004g362|AOL_s00004g388|AOL_s00004g394|AOL_s00004g484|AOL_s00004g536|AOL_s00004g554|AOL_s00004g558|AOL_s00006g104|AOL_s00006g116|AOL_s00006g183|AOL_s00006g193|AOL_s00006g207|AOL_s00006g290|AOL_s00006g329|AOL_s00006g340|AOL_s00006g347|AOL_s00006g45|AOL_s00006g63|AOL_s00007g174|AOL_s00007g302|AOL_s00007g336|AOL_s00007g…	http://amigo.geneontology.org/amigo/term/GO:0005622	down														extrinsic component of membrane	cellular_component	GO:0019898	2	9	1.92075	0.0363	1	AOL_s00110g44|AOL_s00215g132	http://amigo.geneontology.org/amigo/term/GO:0019898	down
glutathione transferase activity	molecular_function	GO:0004364	2	5	1.8928	0.04256	1	AOL_s00054g242|AOL_s00210g236	http://amigo.geneontology.org/amigo/term/GO:0004364	down		intracellular part	cellular_component	GO:0044424	190	1101	0.510687	0.00171	0.0335844	AOL_s00004g170|AOL_s00004g194|AOL_s00004g205|AOL_s00004g313|AOL_s00004g360|AOL_s00004g362|AOL_s00004g388|AOL_s00004g394|AOL_s00004g484|AOL_s00004g536|AOL_s00004g554|AOL_s00004g558|AOL_s00006g104|AOL_s00006g183|AOL_s00006g207|AOL_s00006g290|AOL_s00006g329|AOL_s00006g340|AOL_s00006g347|AOL_s00006g45|AOL_s00006g63|AOL_s00007g174|AOL_s00007g302|AOL_s00007g336|AOL_s00007g376|AOL_s00007g450|AOL_s00007g…	http://amigo.geneontology.org/amigo/term/GO:0044424	down														oxidoreductase activity	molecular_function	GO:0016491	16	204	0.781206	0.0021	0.964386	AOL_s00004g359|AOL_s00007g195|AOL_s00007g533|AOL_s00043g791|AOL_s00054g257|AOL_s00054g545|AOL_s00054g790|AOL_s00054g956|AOL_s00054g991|AOL_s00080g271|AOL_s00080g302|AOL_s00080g380|AOL_s00169g16|AOL_s00173g146|AOL_s00173g359|AOL_s00173g60	http://amigo.geneontology.org/amigo/term/GO:0016491	down
												organelle	cellular_component	GO:0043226	156	860	0.536803	0.00056	0.017185	AOL_s00004g194|AOL_s00004g205|AOL_s00004g313|AOL_s00004g360|AOL_s00004g388|AOL_s00004g394|AOL_s00004g484|AOL_s00004g536|AOL_s00004g554|AOL_s00006g104|AOL_s00006g183|AOL_s00006g207|AOL_s00006g290|AOL_s00006g329|AOL_s00006g340|AOL_s00006g347|AOL_s00006g45|AOL_s00006g63|AOL_s00007g174|AOL_s00007g302|AOL_s00007g336|AOL_s00007g376|AOL_s00007g450|AOL_s00007g540|AOL_s00043g17|AOL_s00043g472|AOL_s00043g4…	http://amigo.geneontology.org/amigo/term/GO:0043226	down														aspartic-type endopeptidase activity	molecular_function	GO:0004190	4	30	1.32805	0.0212	0.964386	AOL_s00043g145|AOL_s00043g178|AOL_s00054g264|AOL_s00083g165	http://amigo.geneontology.org/amigo/term/GO:0004190	down
												intracellular organelle	cellular_component	GO:0043229	155	858	0.534605	0.00073	0.0206737	AOL_s00004g194|AOL_s00004g205|AOL_s00004g313|AOL_s00004g360|AOL_s00004g388|AOL_s00004g394|AOL_s00004g484|AOL_s00004g536|AOL_s00004g554|AOL_s00006g104|AOL_s00006g183|AOL_s00006g207|AOL_s00006g290|AOL_s00006g329|AOL_s00006g340|AOL_s00006g347|AOL_s00006g45|AOL_s00006g63|AOL_s00007g174|AOL_s00007g302|AOL_s00007g336|AOL_s00007g376|AOL_s00007g450|AOL_s00007g540|AOL_s00043g17|AOL_s00043g472|AOL_s00043g4…	http://amigo.geneontology.org/amigo/term/GO:0043229	down														aspartic-type peptidase activity	molecular_function	GO:0070001	4	30	1.32805	0.0212	0.964386	AOL_s00043g145|AOL_s00043g178|AOL_s00054g264|AOL_s00083g165	http://amigo.geneontology.org/amigo/term/GO:0070001	down
												membrane-bounded organelle	cellular_component	GO:0043227	130	704	0.546461	0.00096	0.0224457	AOL_s00004g194|AOL_s00004g205|AOL_s00004g313|AOL_s00004g360|AOL_s00004g388|AOL_s00004g394|AOL_s00004g536|AOL_s00004g554|AOL_s00006g183|AOL_s00006g290|AOL_s00006g329|AOL_s00006g340|AOL_s00006g45|AOL_s00006g63|AOL_s00007g174|AOL_s00007g302|AOL_s00007g336|AOL_s00007g376|AOL_s00007g450|AOL_s00007g540|AOL_s00043g17|AOL_s00043g472|AOL_s00043g485|AOL_s00043g51|AOL_s00043g541|AOL_s00043g579|AOL_s00043g64…	http://amigo.geneontology.org/amigo/term/GO:0043227	down														oxidoreductase activity, acting on the CH-CH group of donors	molecular_function	GO:0016627	3	11	2.71647	0.0061	0.964386	AOL_s00007g533|AOL_s00054g545|AOL_s00169g16	http://amigo.geneontology.org/amigo/term/GO:0016627	down
												intracellular membrane-bounded organelle	cellular_component	GO:0043231	129	702	0.543803	0.00126	0.0257775	AOL_s00004g194|AOL_s00004g205|AOL_s00004g313|AOL_s00004g360|AOL_s00004g388|AOL_s00004g394|AOL_s00004g536|AOL_s00004g554|AOL_s00006g183|AOL_s00006g290|AOL_s00006g329|AOL_s00006g340|AOL_s00006g45|AOL_s00006g63|AOL_s00007g174|AOL_s00007g302|AOL_s00007g336|AOL_s00007g376|AOL_s00007g450|AOL_s00007g540|AOL_s00043g17|AOL_s00043g472|AOL_s00043g485|AOL_s00043g51|AOL_s00043g541|AOL_s00043g579|AOL_s00043g64…	http://amigo.geneontology.org/amigo/term/GO:0043231	down														structural constituent of cell wall	molecular_function	GO:0005199	2	2	9.96037	0.0013	0.964386	AOL_s00006g570|AOL_s00215g1	http://amigo.geneontology.org/amigo/term/GO:0005199	down
												nucleus	cellular_component	GO:0005634	96	480	0.59186	0.00034	0.0139117	AOL_s00004g194|AOL_s00004g205|AOL_s00004g360|AOL_s00004g388|AOL_s00004g394|AOL_s00004g536|AOL_s00006g290|AOL_s00006g329|AOL_s00006g340|AOL_s00006g45|AOL_s00006g63|AOL_s00007g302|AOL_s00007g376|AOL_s00007g450|AOL_s00043g17|AOL_s00043g472|AOL_s00043g485|AOL_s00043g51|AOL_s00043g541|AOL_s00043g579|AOL_s00043g641|AOL_s00043g707|AOL_s00043g712|AOL_s00043g746|AOL_s00043g802|AOL_s00054g249|AOL_s00054g34…	http://amigo.geneontology.org/amigo/term/GO:0005634	down														C-methyltransferase activity	molecular_function	GO:0008169	2	3	6.64025	0.0038	0.964386	AOL_s00043g26|AOL_s00215g132	http://amigo.geneontology.org/amigo/term/GO:0008169	down
												macromolecular complex	cellular_component	GO:0032991	90	487	0.546893	0.00708	0.102244	AOL_s00004g205|AOL_s00004g313|AOL_s00004g360|AOL_s00004g388|AOL_s00004g484|AOL_s00004g554|AOL_s00006g104|AOL_s00006g183|AOL_s00006g207|AOL_s00006g347|AOL_s00006g63|AOL_s00007g376|AOL_s00007g498|AOL_s00043g472|AOL_s00043g51|AOL_s00043g707|AOL_s00043g99|AOL_s00054g245|AOL_s00054g249|AOL_s00054g344|AOL_s00054g345|AOL_s00054g421|AOL_s00054g498|AOL_s00054g563|AOL_s00054g60|AOL_s00054g674|AOL_s00054g80…	http://amigo.geneontology.org/amigo/term/GO:0032991	down														monooxygenase activity	molecular_function	GO:0004497	2	5	3.98415	0.012	0.964386	AOL_s00080g271|AOL_s00080g302	http://amigo.geneontology.org/amigo/term/GO:0004497	down
												organelle part	cellular_component	GO:0044422	87	418	0.61593	0.00016	0.00872889	AOL_s00004g194|AOL_s00004g205|AOL_s00004g313|AOL_s00004g360|AOL_s00004g388|AOL_s00004g484|AOL_s00004g554|AOL_s00006g183|AOL_s00006g290|AOL_s00006g329|AOL_s00006g63|AOL_s00007g174|AOL_s00007g376|AOL_s00007g540|AOL_s00043g472|AOL_s00043g51|AOL_s00043g579|AOL_s00043g641|AOL_s00043g707|AOL_s00054g249|AOL_s00054g306|AOL_s00054g344|AOL_s00054g345|AOL_s00054g498|AOL_s00054g563|AOL_s00054g702|AOL_s00054g…	http://amigo.geneontology.org/amigo/term/GO:0044422	down														oxidoreductase activity, acting on single donors with incorporation of molecular oxygen, incorporati...	molecular_function	GO:0016703	2	5	3.98415	0.012	0.964386	AOL_s00080g271|AOL_s00080g302	http://amigo.geneontology.org/amigo/term/GO:0016703	down
												intracellular organelle part	cellular_component	GO:0044446	86	416	0.611778	0.00023	0.011293	AOL_s00004g194|AOL_s00004g205|AOL_s00004g313|AOL_s00004g360|AOL_s00004g388|AOL_s00004g484|AOL_s00004g554|AOL_s00006g183|AOL_s00006g290|AOL_s00006g329|AOL_s00006g63|AOL_s00007g174|AOL_s00007g376|AOL_s00007g540|AOL_s00043g472|AOL_s00043g51|AOL_s00043g579|AOL_s00043g641|AOL_s00043g707|AOL_s00054g249|AOL_s00054g306|AOL_s00054g344|AOL_s00054g345|AOL_s00054g498|AOL_s00054g563|AOL_s00054g702|AOL_s00054g…	http://amigo.geneontology.org/amigo/term/GO:0044446	down														nitronate monooxygenase activity	molecular_function	GO:0018580	2	5	3.98415	0.012	0.964386	AOL_s00080g271|AOL_s00080g302	http://amigo.geneontology.org/amigo/term/GO:0018580	down
												non-membrane-bounded organelle	cellular_component	GO:0043228	46	219	0.621588	0.00554	0.0850044	AOL_s00004g194|AOL_s00004g484|AOL_s00006g104|AOL_s00006g207|AOL_s00006g290|AOL_s00006g329|AOL_s00006g347|AOL_s00043g579|AOL_s00043g641|AOL_s00054g421|AOL_s00054g791|AOL_s00054g801|AOL_s00054g934|AOL_s00076g288|AOL_s00076g385|AOL_s00076g589|AOL_s00076g97|AOL_s00078g232|AOL_s00078g52|AOL_s00079g258|AOL_s00080g110|AOL_s00080g278|AOL_s00081g314|AOL_s00083g324|AOL_s00083g420|AOL_s00083g9|AOL_s00097g25…	http://amigo.geneontology.org/amigo/term/GO:0043228	down														oxidoreductase activity, acting on single donors with incorporation of molecular oxygen	molecular_function	GO:0016701	2	7	2.84582	0.024	0.964386	AOL_s00080g271|AOL_s00080g302	http://amigo.geneontology.org/amigo/term/GO:0016701	down
												intracellular non-membrane-bounded organelle	cellular_component	GO:0043232	46	219	0.621588	0.00554	0.0850044	AOL_s00004g194|AOL_s00004g484|AOL_s00006g104|AOL_s00006g207|AOL_s00006g290|AOL_s00006g329|AOL_s00006g347|AOL_s00043g579|AOL_s00043g641|AOL_s00054g421|AOL_s00054g791|AOL_s00054g801|AOL_s00054g934|AOL_s00076g288|AOL_s00076g385|AOL_s00076g589|AOL_s00076g97|AOL_s00078g232|AOL_s00078g52|AOL_s00079g258|AOL_s00080g110|AOL_s00080g278|AOL_s00081g314|AOL_s00083g324|AOL_s00083g420|AOL_s00083g9|AOL_s00097g25…	http://amigo.geneontology.org/amigo/term/GO:0043232	down														transferase activity, transferring acyl groups, acyl groups converted into alkyl on transfer	molecular_function	GO:0046912	2	7	2.84582	0.024	0.964386	AOL_s00043g628|AOL_s00097g354	http://amigo.geneontology.org/amigo/term/GO:0046912	down
												ribonucleoprotein complex	cellular_component	GO:0030529	40	160	0.739824	0.00029	0.0129445	AOL_s00004g205|AOL_s00004g484|AOL_s00006g104|AOL_s00006g207|AOL_s00006g347|AOL_s00006g63|AOL_s00007g376|AOL_s00007g498|AOL_s00043g99|AOL_s00054g421|AOL_s00054g563|AOL_s00054g801|AOL_s00076g160|AOL_s00076g288|AOL_s00076g589|AOL_s00076g617|AOL_s00076g663|AOL_s00078g127|AOL_s00078g19|AOL_s00079g258|AOL_s00080g110|AOL_s00080g273|AOL_s00083g292|AOL_s00083g324|AOL_s00083g420|AOL_s00097g256|AOL_s00097g2…	http://amigo.geneontology.org/amigo/term/GO:0030529	down
												catalytic complex	cellular_component	GO:1902494	27	105	0.760962	0.00183	0.0345588	AOL_s00004g388|AOL_s00043g472|AOL_s00043g51|AOL_s00043g707|AOL_s00054g245|AOL_s00054g249|AOL_s00054g344|AOL_s00054g498|AOL_s00054g60|AOL_s00054g674|AOL_s00078g315|AOL_s00080g138|AOL_s00081g95|AOL_s00083g213|AOL_s00083g314|AOL_s00083g409|AOL_s00083g9|AOL_s00097g544|AOL_s00109g52|AOL_s00117g24|AOL_s00188g73|AOL_s00193g81|AOL_s00215g177|AOL_s00215g201|AOL_s00215g285|AOL_s00215g450|AOL_s00215g96	http://amigo.geneontology.org/amigo/term/GO:1902494	down
												ribosome	cellular_component	GO:0005840	26	117	0.657622	0.01691	0.212893	AOL_s00004g484|AOL_s00006g104|AOL_s00006g207|AOL_s00006g347|AOL_s00054g421|AOL_s00054g801|AOL_s00076g288|AOL_s00076g589|AOL_s00079g258|AOL_s00080g110|AOL_s00083g324|AOL_s00083g420|AOL_s00097g256|AOL_s00097g297|AOL_s00109g130|AOL_s00109g204|AOL_s00110g64|AOL_s00173g135|AOL_s00173g95|AOL_s00193g154|AOL_s00193g33|AOL_s00215g579|AOL_s00215g590|AOL_s00215g706|AOL_s00215g773|AOL_s00215g800	http://amigo.geneontology.org/amigo/term/GO:0005840	down
												nucleoplasm	cellular_component	GO:0005654	22	72	0.90423	0.0004	0.0140286	AOL_s00004g360|AOL_s00004g388|AOL_s00043g472|AOL_s00043g51|AOL_s00043g707|AOL_s00054g344|AOL_s00078g315|AOL_s00079g178|AOL_s00080g138|AOL_s00083g213|AOL_s00083g3|AOL_s00083g314|AOL_s00083g409|AOL_s00097g428|AOL_s00097g544|AOL_s00109g52|AOL_s00117g31|AOL_s00188g73|AOL_s00193g81|AOL_s00215g201|AOL_s00215g450|AOL_s00215g96	http://amigo.geneontology.org/amigo/term/GO:0005654	down
												nucleoplasm part	cellular_component	GO:0044451	22	72	0.90423	0.0004	0.0140286	AOL_s00004g360|AOL_s00004g388|AOL_s00043g472|AOL_s00043g51|AOL_s00043g707|AOL_s00054g344|AOL_s00078g315|AOL_s00079g178|AOL_s00080g138|AOL_s00083g213|AOL_s00083g3|AOL_s00083g314|AOL_s00083g409|AOL_s00097g428|AOL_s00097g544|AOL_s00109g52|AOL_s00117g31|AOL_s00188g73|AOL_s00193g81|AOL_s00215g201|AOL_s00215g450|AOL_s00215g96	http://amigo.geneontology.org/amigo/term/GO:0044451	down
												transferase complex, transferring phosphorus-containing groups	cellular_component	GO:0061695	12	31	1.14553	0.00086	0.021113	AOL_s00043g472|AOL_s00054g674|AOL_s00078g315|AOL_s00080g138|AOL_s00083g213|AOL_s00083g409|AOL_s00083g9|AOL_s00097g544|AOL_s00215g177|AOL_s00215g201|AOL_s00215g450|AOL_s00215g96	http://amigo.geneontology.org/amigo/term/GO:0061695	down
												DNA-directed RNA polymerase complex	cellular_component	GO:0000428	10	23	1.28665	0.0008	0.0206737	AOL_s00043g472|AOL_s00078g315|AOL_s00080g138|AOL_s00083g213|AOL_s00083g409|AOL_s00083g9|AOL_s00097g544|AOL_s00215g201|AOL_s00215g450|AOL_s00215g96	http://amigo.geneontology.org/amigo/term/GO:0000428	down
												nuclear DNA-directed RNA polymerase complex	cellular_component	GO:0055029	10	23	1.28665	0.0008	0.0206737	AOL_s00043g472|AOL_s00078g315|AOL_s00080g138|AOL_s00083g213|AOL_s00083g409|AOL_s00083g9|AOL_s00097g544|AOL_s00215g201|AOL_s00215g450|AOL_s00215g96	http://amigo.geneontology.org/amigo/term/GO:0055029	down
												RNA polymerase complex	cellular_component	GO:0030880	10	24	1.23304	0.0012	0.0257775	AOL_s00043g472|AOL_s00078g315|AOL_s00080g138|AOL_s00083g213|AOL_s00083g409|AOL_s00083g9|AOL_s00097g544|AOL_s00215g201|AOL_s00215g450|AOL_s00215g96	http://amigo.geneontology.org/amigo/term/GO:0030880	down
												histone acetyltransferase complex	cellular_component	GO:0000123	6	10	1.77558	0.00121	0.0257775	AOL_s00004g388|AOL_s00043g707|AOL_s00083g314|AOL_s00109g52|AOL_s00188g73|AOL_s00193g81	http://amigo.geneontology.org/amigo/term/GO:0000123	down
												protein acetyltransferase complex	cellular_component	GO:0031248	6	12	1.47965	0.00409	0.0692479	AOL_s00004g388|AOL_s00043g707|AOL_s00083g314|AOL_s00109g52|AOL_s00188g73|AOL_s00193g81	http://amigo.geneontology.org/amigo/term/GO:0031248	down
												acetyltransferase complex	cellular_component	GO:1902493	6	12	1.47965	0.00409	0.0692479	AOL_s00004g388|AOL_s00043g707|AOL_s00083g314|AOL_s00109g52|AOL_s00188g73|AOL_s00193g81	http://amigo.geneontology.org/amigo/term/GO:1902493	down
												DNA-directed RNA polymerase II, holoenzyme	cellular_component	GO:0016591	6	18	0.986433	0.03782	0.431852	AOL_s00043g472|AOL_s00078g315|AOL_s00083g213|AOL_s00097g544|AOL_s00215g450|AOL_s00215g96	http://amigo.geneontology.org/amigo/term/GO:0016591	down
												small-subunit processome	cellular_component	GO:0032040	4	4	2.9593	0.00046	0.0150573	AOL_s00043g99|AOL_s00076g160|AOL_s00078g127|AOL_s00078g19	http://amigo.geneontology.org/amigo/term/GO:0032040	down
												methyltransferase complex	cellular_component	GO:0034708	4	10	1.18372	0.04645	0.506821	AOL_s00043g51|AOL_s00054g245|AOL_s00054g344|AOL_s00215g285	http://amigo.geneontology.org/amigo/term/GO:0034708	down
												DNA-directed RNA polymerase III complex	cellular_component	GO:0005666	3	4	2.21947	0.01123	0.145103	AOL_s00080g138|AOL_s00083g409|AOL_s00215g201	http://amigo.geneontology.org/amigo/term/GO:0005666	down
												mitochondrial inner membrane presequence translocase complex	cellular_component	GO:0005744	3	4	2.21947	0.01123	0.145103	AOL_s00004g313|AOL_s00054g345|AOL_s00097g528	http://amigo.geneontology.org/amigo/term/GO:0005744	down
												H4/H2A histone acetyltransferase complex	cellular_component	GO:0043189	3	4	2.21947	0.01123	0.145103	AOL_s00004g388|AOL_s00109g52|AOL_s00193g81	http://amigo.geneontology.org/amigo/term/GO:0043189	down
												H4 histone acetyltransferase complex	cellular_component	GO:1902562	3	4	2.21947	0.01123	0.145103	AOL_s00004g388|AOL_s00109g52|AOL_s00193g81	http://amigo.geneontology.org/amigo/term/GO:1902562	down
												extrinsic component of mitochondrial inner membrane	cellular_component	GO:0031314	3	5	1.77558	0.02502	0.292496	AOL_s00054g702|AOL_s00097g216|AOL_s00110g44	http://amigo.geneontology.org/amigo/term/GO:0031314	down
												extrinsic component of organelle membrane	cellular_component	GO:0031312	3	6	1.47965	0.04465	0.498253	AOL_s00054g702|AOL_s00097g216|AOL_s00110g44	http://amigo.geneontology.org/amigo/term/GO:0031312	down
												presequence translocase-associated import motor	cellular_component	GO:0001405	2	2	2.9593	0.02154	0.257955	AOL_s00054g345|AOL_s00097g528	http://amigo.geneontology.org/amigo/term/GO:0001405	down
												preribosome, small subunit precursor	cellular_component	GO:0030688	2	2	2.9593	0.02154	0.257955	AOL_s00076g663|AOL_s00083g292	http://amigo.geneontology.org/amigo/term/GO:0030688	down
												organic cyclic compound binding	molecular_function	GO:0097159	80	462	0.590514	0.00378	0.441787	AOL_s00004g194|AOL_s00004g388|AOL_s00004g539|AOL_s00004g557|AOL_s00004g650|AOL_s00006g62|AOL_s00007g130|AOL_s00007g336|AOL_s00007g463|AOL_s00007g472|AOL_s00007g93|AOL_s00043g121|AOL_s00043g17|AOL_s00043g5|AOL_s00043g533|AOL_s00043g638|AOL_s00043g641|AOL_s00043g712|AOL_s00043g788|AOL_s00054g254|AOL_s00054g443|AOL_s00054g503|AOL_s00054g617|AOL_s00054g670|AOL_s00054g691|AOL_s00054g818|AOL_s00054g834…	http://amigo.geneontology.org/amigo/term/GO:0097159	down
												heterocyclic compound binding	molecular_function	GO:1901363	80	462	0.590514	0.00378	0.441787	AOL_s00004g194|AOL_s00004g388|AOL_s00004g539|AOL_s00004g557|AOL_s00004g650|AOL_s00006g62|AOL_s00007g130|AOL_s00007g336|AOL_s00007g463|AOL_s00007g472|AOL_s00007g93|AOL_s00043g121|AOL_s00043g17|AOL_s00043g5|AOL_s00043g533|AOL_s00043g638|AOL_s00043g641|AOL_s00043g712|AOL_s00043g788|AOL_s00054g254|AOL_s00054g443|AOL_s00054g503|AOL_s00054g617|AOL_s00054g670|AOL_s00054g691|AOL_s00054g818|AOL_s00054g834…	http://amigo.geneontology.org/amigo/term/GO:1901363	down
												nucleic acid binding	molecular_function	GO:0003676	66	335	0.671863	0.00026	0.0810333	AOL_s00004g388|AOL_s00004g539|AOL_s00004g557|AOL_s00004g650|AOL_s00006g62|AOL_s00007g130|AOL_s00007g463|AOL_s00007g472|AOL_s00007g93|AOL_s00043g121|AOL_s00043g17|AOL_s00043g5|AOL_s00043g533|AOL_s00043g638|AOL_s00043g641|AOL_s00043g712|AOL_s00054g254|AOL_s00054g443|AOL_s00054g617|AOL_s00054g670|AOL_s00054g691|AOL_s00054g818|AOL_s00054g834|AOL_s00054g964|AOL_s00075g139|AOL_s00075g39|AOL_s00076g216|…	http://amigo.geneontology.org/amigo/term/GO:0003676	down
												transporter activity	molecular_function	GO:0005215	46	234	0.670384	0.00268	0.417633	AOL_s00004g347|AOL_s00006g110|AOL_s00006g281|AOL_s00006g382|AOL_s00006g460|AOL_s00007g300|AOL_s00007g305|AOL_s00007g98|AOL_s00043g320|AOL_s00043g778|AOL_s00054g267|AOL_s00054g294|AOL_s00054g384|AOL_s00054g390|AOL_s00054g705|AOL_s00076g306|AOL_s00076g324|AOL_s00076g439|AOL_s00076g530|AOL_s00078g186|AOL_s00079g119|AOL_s00079g183|AOL_s00079g359|AOL_s00080g97|AOL_s00081g21|AOL_s00083g443|AOL_s00097g2…	http://amigo.geneontology.org/amigo/term/GO:0005215	down
												transmembrane transporter activity	molecular_function	GO:0022857	45	213	0.720468	0.00062	0.144925	AOL_s00004g347|AOL_s00006g110|AOL_s00006g281|AOL_s00006g382|AOL_s00006g460|AOL_s00007g300|AOL_s00007g305|AOL_s00007g98|AOL_s00043g320|AOL_s00043g778|AOL_s00054g267|AOL_s00054g294|AOL_s00054g384|AOL_s00054g390|AOL_s00054g705|AOL_s00076g306|AOL_s00076g324|AOL_s00076g439|AOL_s00076g530|AOL_s00078g186|AOL_s00079g119|AOL_s00079g183|AOL_s00079g359|AOL_s00080g97|AOL_s00081g21|AOL_s00083g443|AOL_s00097g2…	http://amigo.geneontology.org/amigo/term/GO:0022857	down
												structural constituent of ribosome	molecular_function	GO:0003735	22	96	0.781508	0.00595	0.556325	AOL_s00004g484|AOL_s00006g104|AOL_s00006g207|AOL_s00006g347|AOL_s00054g318|AOL_s00054g421|AOL_s00054g801|AOL_s00076g288|AOL_s00080g110|AOL_s00083g420|AOL_s00097g256|AOL_s00109g130|AOL_s00109g204|AOL_s00110g64|AOL_s00173g135|AOL_s00173g95|AOL_s00193g154|AOL_s00193g33|AOL_s00215g579|AOL_s00215g590|AOL_s00215g706|AOL_s00215g800	http://amigo.geneontology.org/amigo/term/GO:0003735	down
												S-adenosylmethionine-dependent methyltransferase activity	molecular_function	GO:0008757	7	25	0.95486	0.03915	1	AOL_s00043g474|AOL_s00054g245|AOL_s00054g436|AOL_s00054g934|AOL_s00079g289|AOL_s00080g354|AOL_s00215g33	http://amigo.geneontology.org/amigo/term/GO:0008757	down
												N-methyltransferase activity	molecular_function	GO:0008170	5	10	1.70511	0.00574	0.556325	AOL_s00043g474|AOL_s00054g436|AOL_s00079g289|AOL_s00080g354|AOL_s00215g33	http://amigo.geneontology.org/amigo/term/GO:0008170	down
												RNA polymerase activity	molecular_function	GO:0034062	4	8	1.70511	0.01384	0.995415	AOL_s00006g45|AOL_s00043g472|AOL_s00080g138|AOL_s00193g40	http://amigo.geneontology.org/amigo/term/GO:0034062	down
												RNA methyltransferase activity	molecular_function	GO:0008173	4	10	1.36409	0.03342	1	AOL_s00054g245|AOL_s00054g934|AOL_s00109g149|AOL_s00215g33	http://amigo.geneontology.org/amigo/term/GO:0008173	down
												protein methyltransferase activity	molecular_function	GO:0008276	4	10	1.36409	0.03342	1	AOL_s00043g474|AOL_s00054g436|AOL_s00079g289|AOL_s00080g354	http://amigo.geneontology.org/amigo/term/GO:0008276	down
												rRNA binding	molecular_function	GO:0019843	3	3	3.41022	0.00233	0.417633	AOL_s00007g130|AOL_s00078g267|AOL_s00083g296	http://amigo.geneontology.org/amigo/term/GO:0019843	down
												histone-lysine N-methyltransferase activity	molecular_function	GO:0018024	3	4	2.55766	0.0084	0.6545	AOL_s00043g474|AOL_s00054g436|AOL_s00079g289	http://amigo.geneontology.org/amigo/term/GO:0018024	down
												histone methyltransferase activity	molecular_function	GO:0042054	3	4	2.55766	0.0084	0.6545	AOL_s00043g474|AOL_s00054g436|AOL_s00079g289	http://amigo.geneontology.org/amigo/term/GO:0042054	down
												lysine N-methyltransferase activity	molecular_function	GO:0016278	3	5	2.04613	0.01894	1	AOL_s00043g474|AOL_s00054g436|AOL_s00079g289	http://amigo.geneontology.org/amigo/term/GO:0016278	down
												protein-lysine N-methyltransferase activity	molecular_function	GO:0016279	3	5	2.04613	0.01894	1	AOL_s00043g474|AOL_s00054g436|AOL_s00079g289	http://amigo.geneontology.org/amigo/term/GO:0016279	down
												DNA-directed RNA polymerase activity	molecular_function	GO:0003899	3	6	1.70511	0.03419	1	AOL_s00006g45|AOL_s00080g138|AOL_s00193g40	http://amigo.geneontology.org/amigo/term/GO:0003899	down
												cation channel activity	molecular_function	GO:0005261	2	2	3.41022	0.01763	1	AOL_s00076g530|AOL_s00079g359	http://amigo.geneontology.org/amigo/term/GO:0005261	down
												oxidoreductase activity, acting on the CH-NH2 group of donors, NAD or NADP as acceptor	molecular_function	GO:0016639	2	2	3.41022	0.01763	1	AOL_s00080g371|AOL_s00110g116	http://amigo.geneontology.org/amigo/term/GO:0016639	down
[truncated: 9 more columns]
