# Supplementary material for: Pleiotropic roles of Ras GTPases in the nematode-trapping fungus Arthrobotrys oligospora identified through multi-omics analyses
Source: iScience. 2021 Jul 8;24(8):102820. doi: 10.1016/j.isci.2021.102820 (PMC8313493; doi:10.1016/j.isci.2021.102820)
Supplement: Table S4. The genes in Gene Ontology (GO) enriched at each time point may be related to trap formation and pathogenicity, Related to Figure 6 [file mmc5.xlsx]

## Sheet: Sheet1
						Table S4. The genes in Gene Ontology (GO) enriched at each time point may be related to trap formation and pathogenicity (Related to Figure 6).
		12h						24h						36h						48h
Signal transduction mechanisms						Signal transduction mechanisms						Signal transduction mechanisms						Signal transduction mechanisms
biological_process	AOL_s00043g705	G1X4T1	GO:0007166	cell surface receptor signaling pathway	http://amigo.geneontology.org/amigo/term/GO:0007166	molecular_function	AOL_s00097g443	G1XJB6	GO:0005078;GO:0005524;GO:0004708;GO:0004596	MAP-kinase scaffold activity;ATP binding;MAP kinase kinase activity;peptide alpha-N-acetyltransferase activity	http://amigo.geneontology.org/amigo/term/GO:0005078;http://amigo.geneontology.org/amigo/term/GO:0005524;http://amigo.geneontology.org/amigo/term/GO:0004708;http://amigo.geneontology.org/amigo/term/GO:0004596	biological_process	AOL_s00006g209	G1X008	GO:0034605;GO:0071470;GO:0051403;GO:0034599	cellular response to heat;cellular response to osmotic stress;stress-activated MAPK cascade;cellular response to oxidative stress	http://amigo.geneontology.org/amigo/term/GO:0034605;http://amigo.geneontology.org/amigo/term/GO:0071470;http://amigo.geneontology.org/amigo/term/GO:0051403;http://amigo.geneontology.org/amigo/term/GO:0034599	molecular_function	AOL_s00043g612	G1X4I8	GO:0004674;GO:0005524	protein serine/threonine kinase activity;ATP binding	http://amigo.geneontology.org/amigo/term/GO:0004674;http://amigo.geneontology.org/amigo/term/GO:0005524
molecular_function	AOL_s00004g364	G1WYK4	GO:0004674;GO:0005524	protein serine/threonine kinase activity;ATP binding	http://amigo.geneontology.org/amigo/term/GO:0004674;http://amigo.geneontology.org/amigo/term/GO:0005524	molecular_function	AOL_s00043g705	G1X4T1	GO:0004930	G-protein coupled receptor activity	http://amigo.geneontology.org/amigo/term/GO:0004930	biological_process	AOL_s00215g7	G1XT78	GO:0007165	signal transduction	http://amigo.geneontology.org/amigo/term/GO:0007165	molecular_function	AOL_s00078g306	G1XBK9	GO:0004674;GO:0005524	protein serine/threonine kinase activity;ATP binding	http://amigo.geneontology.org/amigo/term/GO:0004674;http://amigo.geneontology.org/amigo/term/GO:0005524
biological_process	AOL_s00173g249	G1XP81	GO:0043087;GO:0007165	regulation of GTPase activity;signal transduction	http://amigo.geneontology.org/amigo/term/GO:0043087;http://amigo.geneontology.org/amigo/term/GO:0007165	molecular_function	AOL_s00078g71	G1XAX4	GO:0004674;GO:0005524	protein serine/threonine kinase activity;ATP binding	http://amigo.geneontology.org/amigo/term/GO:0004674;http://amigo.geneontology.org/amigo/term/GO:0005524	biological_process	AOL_s00075g186	G1X8I7	GO:0007264	small GTPase mediated signal transduction	http://amigo.geneontology.org/amigo/term/GO:0007264	molecular_function	AOL_s00078g71	G1XAX4	GO:0004674;GO:0005524	protein serine/threonine kinase activity;ATP binding	http://amigo.geneontology.org/amigo/term/GO:0004674;http://amigo.geneontology.org/amigo/term/GO:0005524
biological_process	AOL_s00215g687	G1XUM9	GO:0007165	signal transduction	http://amigo.geneontology.org/amigo/term/GO:0007165	biological_process	AOL_s00079g33	G1XCJ8	GO:0007232	osmosensory signaling pathway via Sho1 osmosensor	http://amigo.geneontology.org/amigo/term/GO:0007232	molecular_function	AOL_s00078g306	G1XBK9	GO:0004674;GO:0005524	protein serine/threonine kinase activity;ATP binding	http://amigo.geneontology.org/amigo/term/GO:0004674;http://amigo.geneontology.org/amigo/term/GO:0005524	Carbohydrate metabolism，Energy production and conversion
biological_process	AOL_s00215g7	G1XT78	GO:0007165	signal transduction	http://amigo.geneontology.org/amigo/term/GO:0007165	biological_process	AOL_s00112g14	G1XLI4	GO:0000160	phosphorelay signal transduction system	http://amigo.geneontology.org/amigo/term/GO:0000160	molecular_function	AOL_s00079g254	G1XCT4	GO:0004674;GO:0005524	protein serine/threonine kinase activity;ATP binding	http://amigo.geneontology.org/amigo/term/GO:0004674;http://amigo.geneontology.org/amigo/term/GO:0005524	biological_process	AOL_s00054g465	G1X6H1	GO:0005975;GO:0006148;GO:0006166;GO:0046115	carbohydrate metabolic process;inosine catabolic process;purine ribonucleoside salvage;guanosine catabolic process	http://amigo.geneontology.org/amigo/term/GO:0005975;http://amigo.geneontology.org/amigo/term/GO:0006148;http://amigo.geneontology.org/amigo/term/GO:0006166;http://amigo.geneontology.org/amigo/term/GO:0046115
biological_process	AOL_s00083g472	G1XHJ1	GO:0007165	signal transduction	http://amigo.geneontology.org/amigo/term/GO:0007165	biological_process	AOL_s00215g7	G1XT78	GO:0007165	signal transduction	http://amigo.geneontology.org/amigo/term/GO:0007165	biological_process	AOL_s00079g33	G1XCJ8	GO:0007232	osmosensory signaling pathway via Sho1 osmosensor	http://amigo.geneontology.org/amigo/term/GO:0007232	biological_process	AOL_s00109g17	G1XJY8	GO:0005980	glycogen catabolic process	http://amigo.geneontology.org/amigo/term/GO:0005980
molecular_function	AOL_s00215g520	G1XT22	GO:0004674	protein serine/threonine kinase activity	http://amigo.geneontology.org/amigo/term/GO:0004674	Carbohydrate metabolism，Energy production and conversion						Carbohydrate metabolism，Energy production and conversion						molecular_function	AOL_s00210g140	G1XRY2	GO:0030060;GO:0003729	L-malate dehydrogenase activity;mRNA binding	http://amigo.geneontology.org/amigo/term/GO:0030060;http://amigo.geneontology.org/amigo/term/GO:0003729
molecular_function	AOL_s00079g254	G1XCT4	GO:0004674;GO:0005524	protein serine/threonine kinase activity;ATP binding	http://amigo.geneontology.org/amigo/term/GO:0004674;http://amigo.geneontology.org/amigo/term/GO:0005524	biological_process	AOL_s00110g24	G1XKK4	GO:0006099	tricarboxylic acid cycle	http://amigo.geneontology.org/amigo/term/GO:0006099	molecular_function	AOL_s00097g354	G1XJ27	GO:0003852	2-isopropylmalate synthase activity	http://amigo.geneontology.org/amigo/term/GO:0003852	biological_process	AOL_s00004g284	G1WYC4	GO:0006012	galactose metabolic process	http://amigo.geneontology.org/amigo/term/GO:0006012
molecular_function	AOL_s00006g253	G1X052	GO:0004725	protein tyrosine phosphatase activity	http://amigo.geneontology.org/amigo/term/GO:0004725	biological_process	AOL_s00054g941	G1X7M4	GO:0006099;GO:0006102	tricarboxylic acid cycle;isocitrate metabolic process	http://amigo.geneontology.org/amigo/term/GO:0006099;http://amigo.geneontology.org/amigo/term/GO:0006102	molecular_function	AOL_s00215g132	G1XTK3	GO:0043333	2-octaprenyl-6-methoxy-1,4-benzoquinone methyltransferase activity	http://amigo.geneontology.org/amigo/term/GO:0043333	molecular_function	AOL_s00007g435	G1X2C6	GO:0004373	glycogen (starch) synthase activity	http://amigo.geneontology.org/amigo/term/GO:0004373
biological_process	AOL_s00112g14	G1XLI4	GO:0000160	phosphorelay signal transduction system	http://amigo.geneontology.org/amigo/term/GO:0000160	molecular_function	AOL_s00054g545	G1X6Q1	GO:0000104	succinate dehydrogenase activity	http://amigo.geneontology.org/amigo/term/GO:0000104	molecular_function	AOL_s00054g60	G1X5B6	GO:0003861;GO:0051539	3-isopropylmalate dehydratase activity;4 iron, 4 sulfur cluster binding	http://amigo.geneontology.org/amigo/term/GO:0003861;http://amigo.geneontology.org/amigo/term/GO:0051539	biological_process	AOL_s00076g481	G1XA23	GO:0005975	carbohydrate metabolic process	http://amigo.geneontology.org/amigo/term/GO:0005975
biological_process	AOL_s00078g9	G1XAR2	GO:0000079	regulation of cyclin-dependent protein serine/threonine kinase activity	http://amigo.geneontology.org/amigo/term/GO:0000079	biological_process	AOL_s00176g62	G1XPT8	GO:0016052	carbohydrate catabolic process	http://amigo.geneontology.org/amigo/term/GO:0016052	molecular_function	AOL_s00097g549	G1XJM2	GO:0003868;GO:0046872	4-hydroxyphenylpyruvate dioxygenase activity;metal ion binding	http://amigo.geneontology.org/amigo/term/GO:0003868;http://amigo.geneontology.org/amigo/term/GO:0046872	biological_process	AOL_s00079g234	G1XCR4	GO:0005975	carbohydrate metabolic process	http://amigo.geneontology.org/amigo/term/GO:0005975
biological_process	AOL_s00043g706	G1X4T2	GO:0045737;GO:0031030	positive regulation of cyclin-dependent protein serine/threonine kinase activity;negative regulation of septation initiation signaling	http://amigo.geneontology.org/amigo/term/GO:0045737;http://amigo.geneontology.org/amigo/term/GO:0031030	biological_process	AOL_s00080g161	G1XEC6	GO:0005975	carbohydrate metabolic process	http://amigo.geneontology.org/amigo/term/GO:0005975	molecular_function	AOL_s00081g133	G1XFJ1	GO:0003873;GO:0005524	6-phosphofructo-2-kinase activity;ATP binding	http://amigo.geneontology.org/amigo/term/GO:0003873;http://amigo.geneontology.org/amigo/term/GO:0005524	biological_process	AOL_s00169g209	G1XN06	GO:0005975	carbohydrate metabolic process	http://amigo.geneontology.org/amigo/term/GO:0005975
Carbohydrate metabolism，Energy production and conversion						biological_process	AOL_s00083g252	G1XGX1	GO:0005975	carbohydrate metabolic process	http://amigo.geneontology.org/amigo/term/GO:0005975	molecular_function	AOL_s00079g152	G1XD49	GO:0004020;GO:0004781;GO:0005524	adenylylsulfate kinase activity;sulfate adenylyltransferase (ATP) activity;ATP binding	http://amigo.geneontology.org/amigo/term/GO:0004020;http://amigo.geneontology.org/amigo/term/GO:0004781;http://amigo.geneontology.org/amigo/term/GO:0005524	molecular_function	AOL_s00054g545	G1X6Q1	GO:0000104	succinate dehydrogenase activity	http://amigo.geneontology.org/amigo/term/GO:0000104
molecular_function	AOL_s00054g143	G1X5J9	GO:0000104;GO:0009055	succinate dehydrogenase activity;electron transfer activity	http://amigo.geneontology.org/amigo/term/GO:0000104;http://amigo.geneontology.org/amigo/term/GO:0009055	biological_process	AOL_s00097g12	G1XI35	GO:0005975	carbohydrate metabolic process	http://amigo.geneontology.org/amigo/term/GO:0005975	biological_process	AOL_s00083g329	G1XH48	GO:1901135	carbohydrate derivative metabolic process	http://amigo.geneontology.org/amigo/term/GO:1901135	biological_process	AOL_s00054g941	G1X7M4	GO:0006099;GO:0006102	tricarboxylic acid cycle;isocitrate metabolic process	http://amigo.geneontology.org/amigo/term/GO:0006099;http://amigo.geneontology.org/amigo/term/GO:0006102
cellular_component	AOL_s00054g941	G1X7M4	GO:0005962;GO:0042645	mitochondrial isocitrate dehydrogenase complex (NAD+);mitochondrial nucleoid	http://amigo.geneontology.org/amigo/term/GO:0005962;http://amigo.geneontology.org/amigo/term/GO:0042645	biological_process	AOL_s00004g379	G1WYL9	GO:0005975	carbohydrate metabolic process	http://amigo.geneontology.org/amigo/term/GO:0005975	biological_process	AOL_s00043g294	G1X3M1	GO:0005975	carbohydrate metabolic process	http://amigo.geneontology.org/amigo/term/GO:0005975	biological_process	AOL_s00043g23	G1X2V0	GO:0006086;GO:0006096	acetyl-CoA biosynthetic process from pyruvate;glycolytic process	http://amigo.geneontology.org/amigo/term/GO:0006086;http://amigo.geneontology.org/amigo/term/GO:0006096
cellular_component	AOL_s00109g30	G1XK01	GO:0005739	mitochondrion	http://amigo.geneontology.org/amigo/term/GO:0005739	biological_process	AOL_s00169g78	G1XMM5	GO:0005975	carbohydrate metabolic process	http://amigo.geneontology.org/amigo/term/GO:0005975	biological_process	AOL_s00076g566	G1XAA8	GO:0005975	carbohydrate metabolic process	http://amigo.geneontology.org/amigo/term/GO:0005975	biological_process	AOL_s00054g956	G1X7N9	GO:0005975;GO:0019752	carbohydrate metabolic process;carboxylic acid metabolic process	http://amigo.geneontology.org/amigo/term/GO:0005975;http://amigo.geneontology.org/amigo/term/GO:0019752
molecular_function	AOL_s00054g545	G1X6Q1	GO:0000104	succinate dehydrogenase activity	http://amigo.geneontology.org/amigo/term/GO:0000104	biological_process	AOL_s00043g294	G1X3M1	GO:0005975	carbohydrate metabolic process	http://amigo.geneontology.org/amigo/term/GO:0005975	biological_process	AOL_s00109g27	G1XJZ8	GO:0005975	carbohydrate metabolic process	http://amigo.geneontology.org/amigo/term/GO:0005975	molecular_function	AOL_s00043g677	G1X4Q3	GO:0004018;GO:0070626	N6-(1,2-dicarboxyethyl)AMP AMP-lyase (fumarate-forming) activity;(S)-2-(5-amino-1-(5-phospho-D-ribosyl)imidazole-4-carboxamido)succinate AMP-lyase (fumarate-forming) activity	http://amigo.geneontology.org/amigo/term/GO:0004018;http://amigo.geneontology.org/amigo/term/GO:0070626
biological_process	AOL_s00076g99	G1X8Z2	GO:1901135	carbohydrate derivative metabolic process	http://amigo.geneontology.org/amigo/term/GO:1901135	biological_process	AOL_s00079g432	G1XDP7	GO:0005975	carbohydrate metabolic process	http://amigo.geneontology.org/amigo/term/GO:0005975	biological_process	AOL_s00054g956	G1X7N9	GO:0005975;GO:0019752	carbohydrate metabolic process;carboxylic acid metabolic process	http://amigo.geneontology.org/amigo/term/GO:0005975;http://amigo.geneontology.org/amigo/term/GO:0019752	biological_process	AOL_s00007g269	G1X1W0	GO:0006044	N-acetylglucosamine metabolic process	http://amigo.geneontology.org/amigo/term/GO:0006044
biological_process	AOL_s00043g294	G1X3M1	GO:0005975	carbohydrate metabolic process	http://amigo.geneontology.org/amigo/term/GO:0005975	biological_process	AOL_s00210g223	G1XS65	GO:0005975	carbohydrate metabolic process	http://amigo.geneontology.org/amigo/term/GO:0005975	biological_process	AOL_s00097g283	G1XIV6	GO:0071555;GO:0005975	cell wall organization;carbohydrate metabolic process	http://amigo.geneontology.org/amigo/term/GO:0071555;http://amigo.geneontology.org/amigo/term/GO:0005975	molecular_function	AOL_s00004g201	G1WY41	GO:0051287;GO:0000287;GO:0047046	NAD binding;magnesium ion binding;homoisocitrate dehydrogenase activity	http://amigo.geneontology.org/amigo/term/GO:0051287;http://amigo.geneontology.org/amigo/term/GO:0000287;http://amigo.geneontology.org/amigo/term/GO:0047046
biological_process	AOL_s00076g566	G1XAA8	GO:0005975	carbohydrate metabolic process	http://amigo.geneontology.org/amigo/term/GO:0005975	biological_process	AOL_s00080g286	G1XEQ1	GO:0005975	carbohydrate metabolic process	http://amigo.geneontology.org/amigo/term/GO:0005975	molecular_function	AOL_s00054g545	G1X6Q1	GO:0000104	succinate dehydrogenase activity	http://amigo.geneontology.org/amigo/term/GO:0000104	molecular_function	AOL_s00109g30	G1XK01	GO:0051287;GO:0000287;GO:0004449	NAD binding;magnesium ion binding;isocitrate dehydrogenase (NAD+) activity	http://amigo.geneontology.org/amigo/term/GO:0051287;http://amigo.geneontology.org/amigo/term/GO:0000287;http://amigo.geneontology.org/amigo/term/GO:0004449
molecular_function	AOL_s00079g432	G1XDP7	GO:0030248	cellulose binding	http://amigo.geneontology.org/amigo/term/GO:0030248	biological_process	AOL_s00169g233	G1XN30	GO:0005975	carbohydrate metabolic process	http://amigo.geneontology.org/amigo/term/GO:0005975	mitochondrial						biological_process	AOL_s00006g232	G1X031	GO:0006004	fucose metabolic process	http://amigo.geneontology.org/amigo/term/GO:0006004
biological_process	AOL_s00083g252	G1XGX1	GO:0005975	carbohydrate metabolic process	http://amigo.geneontology.org/amigo/term/GO:0005975	biological_process	AOL_s00054g956	G1X7N9	GO:0005975;GO:0019752	carbohydrate metabolic process;carboxylic acid metabolic process	http://amigo.geneontology.org/amigo/term/GO:0005975;http://amigo.geneontology.org/amigo/term/GO:0019752	cellular_component	AOL_s00110g44	G1XKM4	GO:0031314	extrinsic component of mitochondrial inner membrane	http://amigo.geneontology.org/amigo/term/GO:0031314	mitochondrial
biological_process	AOL_s00097g12	G1XI35	GO:0005975	carbohydrate metabolic process	http://amigo.geneontology.org/amigo/term/GO:0005975	molecular_function	AOL_s00081g133	G1XFJ1	GO:0003873;GO:0005524	6-phosphofructo-2-kinase activity;ATP binding	http://amigo.geneontology.org/amigo/term/GO:0003873;http://amigo.geneontology.org/amigo/term/GO:0005524	cellular_component	AOL_s00215g132	G1XTK3	GO:0031314	extrinsic component of mitochondrial inner membrane	http://amigo.geneontology.org/amigo/term/GO:0031314	cellular_component	AOL_s00210g140	G1XRY2	GO:0005759	mitochondrial matrix	http://amigo.geneontology.org/amigo/term/GO:0005759
biological_process	AOL_s00109g56	G1XK27	GO:0005975	carbohydrate metabolic process	http://amigo.geneontology.org/amigo/term/GO:0005975	molecular_function	AOL_s00007g435	G1X2C6	GO:0004373	glycogen (starch) synthase activity	http://amigo.geneontology.org/amigo/term/GO:0004373	biological_process	AOL_s00043g660	G1X4N6	GO:0000002;GO:0006869	mitochondrial genome maintenance;lipid transport	http://amigo.geneontology.org/amigo/term/GO:0000002;http://amigo.geneontology.org/amigo/term/GO:0006869	cellular_component	AOL_s00043g23	G1X2V0	GO:0005759	mitochondrial matrix	http://amigo.geneontology.org/amigo/term/GO:0005759
biological_process	AOL_s00054g956	G1X7N9	GO:0005975;GO:0019752	carbohydrate metabolic process;carboxylic acid metabolic process	http://amigo.geneontology.org/amigo/term/GO:0005975;http://amigo.geneontology.org/amigo/term/GO:0019752	mitochondrial						cellular_component	AOL_s00080g171	G1XED6	GO:0005744	mitochondrial inner membrane presequence translocase complex	http://amigo.geneontology.org/amigo/term/GO:0005744	cellular_component	AOL_s00054g702	G1X758	GO:0031314	extrinsic component of mitochondrial inner membrane	http://amigo.geneontology.org/amigo/term/GO:0031314
molecular_function	AOL_s00054g465	G1X6H1	GO:0008973;GO:0000287	phosphopentomutase activity;magnesium ion binding	http://amigo.geneontology.org/amigo/term/GO:0008973;http://amigo.geneontology.org/amigo/term/GO:0000287	biological_process	AOL_s00043g660	G1X4N6	GO:0000002;GO:0006869	mitochondrial genome maintenance;lipid transport	http://amigo.geneontology.org/amigo/term/GO:0000002;http://amigo.geneontology.org/amigo/term/GO:0006869	cellular_component	AOL_s00043g65	G1X2Z2	GO:0005743;GO:0016021	mitochondrial inner membrane;integral component of membrane	http://amigo.geneontology.org/amigo/term/GO:0005743;http://amigo.geneontology.org/amigo/term/GO:0016021	cellular_component	AOL_s00076g360	G1X9Q3	GO:0005739	mitochondrion	http://amigo.geneontology.org/amigo/term/GO:0005739
biological_process	AOL_s00081g301	G1XG08	GO:0019427	acetyl-CoA biosynthetic process from acetate	http://amigo.geneontology.org/amigo/term/GO:0019427	cellular_component	AOL_s00076g97	G1X8Z0	GO:0042645	mitochondrial nucleoid	http://amigo.geneontology.org/amigo/term/GO:0042645	cellular_component	AOL_s00215g574	G1XUB6	GO:0005739	mitochondrion	http://amigo.geneontology.org/amigo/term/GO:0005739	cellular_component	AOL_s00054g941	G1X7M4	GO:0005962;GO:0042645	mitochondrial isocitrate dehydrogenase complex (NAD+);mitochondrial nucleoid	http://amigo.geneontology.org/amigo/term/GO:0005962;http://amigo.geneontology.org/amigo/term/GO:0042645
molecular_function	AOL_s00081g133	G1XFJ1	GO:0003873;GO:0005524	6-phosphofructo-2-kinase activity;ATP binding	http://amigo.geneontology.org/amigo/term/GO:0003873;http://amigo.geneontology.org/amigo/term/GO:0005524	cellular_component	AOL_s00079g22	G1XCI7	GO:0000324;GO:0005794;GO:0005758	fungal-type vacuole;Golgi apparatus;mitochondrial intermembrane space	http://amigo.geneontology.org/amigo/term/GO:0000324;http://amigo.geneontology.org/amigo/term/GO:0005794;http://amigo.geneontology.org/amigo/term/GO:0005758	biological_process	AOL_s00054g419	G1X6C5	GO:0006627	protein processing involved in protein targeting to mitochondrion	http://amigo.geneontology.org/amigo/term/GO:0006627	biological_process	AOL_s00007g544	G1X2N4	GO:0000002;GO:0006879	mitochondrial genome maintenance;cellular iron ion homeostasis	http://amigo.geneontology.org/amigo/term/GO:0000002;http://amigo.geneontology.org/amigo/term/GO:0006879
molecular_function	AOL_s00004g362	G1WYK2	GO:0004612;GO:0005524	phosphoenolpyruvate carboxykinase (ATP) activity;ATP binding	http://amigo.geneontology.org/amigo/term/GO:0004612;http://amigo.geneontology.org/amigo/term/GO:0005524	biological_process	AOL_s00083g441	G1XHG0	GO:0032543;GO:0070681	mitochondrial translation;glutaminyl-tRNAGln biosynthesis via transamidation	http://amigo.geneontology.org/amigo/term/GO:0032543;http://amigo.geneontology.org/amigo/term/GO:0070681	peroxisomal						cellular_component	AOL_s00193g33	G1XR34	GO:0005762	mitochondrial large ribosomal subunit	http://amigo.geneontology.org/amigo/term/GO:0005762
molecular_function	AOL_s00007g193	G1X1N4	GO:0046872;GO:0000104;GO:0020037	metal ion binding;succinate dehydrogenase activity;heme binding	http://amigo.geneontology.org/amigo/term/GO:0046872;http://amigo.geneontology.org/amigo/term/GO:0000104;http://amigo.geneontology.org/amigo/term/GO:0020037	biological_process	AOL_s00109g188	G1XKF9	GO:0070158	mitochondrial seryl-tRNA aminoacylation	http://amigo.geneontology.org/amigo/term/GO:0070158	cellular_component	AOL_s00054g955	G1X7N8	GO:0016021	integral component of membrane	http://amigo.geneontology.org/amigo/term/GO:0016021	cellular_component	AOL_s00079g14	G1XCH9	GO:0005761	mitochondrial ribosome	http://amigo.geneontology.org/amigo/term/GO:0005761
molecular_function	AOL_s00215g425	G1XSS7	GO:0004396;GO:0005524;GO:0005536	hexokinase activity;ATP binding;glucose binding	http://amigo.geneontology.org/amigo/term/GO:0004396;http://amigo.geneontology.org/amigo/term/GO:0005524;http://amigo.geneontology.org/amigo/term/GO:0005536	cellular_component	AOL_s00110g24	G1XKK4	GO:0005739	mitochondrion	http://amigo.geneontology.org/amigo/term/GO:0005739	biological_process	AOL_s00169g11	G1XMF8	GO:0006281	DNA repair	http://amigo.geneontology.org/amigo/term/GO:0006281	cellular_component	AOL_s00109g30	G1XK01	GO:0005739	mitochondrion	http://amigo.geneontology.org/amigo/term/GO:0005739
biological_process	AOL_s00004g445	G1WYT4	GO:0006629	lipid metabolic process	http://amigo.geneontology.org/amigo/term/GO:0006629	biological_process	AOL_s00215g574	G1XUB6	GO:0000959	mitochondrial RNA metabolic process	http://amigo.geneontology.org/amigo/term/GO:0000959	cytoskeleton						cellular_component	AOL_s00193g45	G1XR46	GO:0005739	mitochondrion	http://amigo.geneontology.org/amigo/term/GO:0005739
biological_process	AOL_s00007g269	G1X1W0	GO:0006044	N-acetylglucosamine metabolic process	http://amigo.geneontology.org/amigo/term/GO:0006044	peroxisomal						cellular_component	AOL_s00215g449	G1XSV1	GO:0005874	microtubule	http://amigo.geneontology.org/amigo/term/GO:0005874	biological_process	AOL_s00043g660	G1X4N6	GO:0000002;GO:0006869	mitochondrial genome maintenance;lipid transport	http://amigo.geneontology.org/amigo/term/GO:0000002;http://amigo.geneontology.org/amigo/term/GO:0006869
mitochondrial						cellular_component	AOL_s00054g955	G1X7N8	GO:0016021	integral component of membrane	http://amigo.geneontology.org/amigo/term/GO:0016021	molecular_function	AOL_s00076g438	G1X9U9	GO:0008017	microtubule binding	http://amigo.geneontology.org/amigo/term/GO:0008017	peroxisomal
biological_process	AOL_s00004g313	G1WYF3	GO:0030150	protein import into mitochondrial matrix	http://amigo.geneontology.org/amigo/term/GO:0030150	cellular_component	AOL_s00097g504	G1XJH7	GO:0016021	integral component of membrane	http://amigo.geneontology.org/amigo/term/GO:0016021	molecular_function	AOL_s00075g238	G1X8N9	GO:0008017;GO:0003777;GO:0005524	microtubule binding;microtubule motor activity;ATP binding	http://amigo.geneontology.org/amigo/term/GO:0008017;http://amigo.geneontology.org/amigo/term/GO:0003777;http://amigo.geneontology.org/amigo/term/GO:0005524	cellular_component	AOL_s00054g955	G1X7N8	GO:0016021	integral component of membrane	http://amigo.geneontology.org/amigo/term/GO:0016021
cellular_component	AOL_s00007g174	G1X1L5	GO:0005759	mitochondrial matrix	http://amigo.geneontology.org/amigo/term/GO:0005759	cytoskeleton						pathogenicity						biological_process	AOL_s00076g38	G1X8T1	GO:0016559	peroxisome fission	http://amigo.geneontology.org/amigo/term/GO:0016559
biological_process	AOL_s00007g336	G1X227	GO:0034551	mitochondrial respiratory chain complex III assembly	http://amigo.geneontology.org/amigo/term/GO:0034551	cellular_component	AOL_s00215g449	G1XSV1	GO:0005874	microtubule	http://amigo.geneontology.org/amigo/term/GO:0005874	molecular_function	AOL_s00076g231	G1X9C4	GO:0020037;GO:0008398;GO:0005506	heme binding;sterol 14-demethylase activity;iron ion binding	http://amigo.geneontology.org/amigo/term/GO:0020037;http://amigo.geneontology.org/amigo/term/GO:0008398;http://amigo.geneontology.org/amigo/term/GO:0005506	Cell cycle and cell division
biological_process	AOL_s00007g443	G1X2D4	GO:0045039	protein import into mitochondrial inner membrane	http://amigo.geneontology.org/amigo/term/GO:0045039	molecular_function	AOL_s00076g438	G1X9U9	GO:0008017	microtubule binding	http://amigo.geneontology.org/amigo/term/GO:0008017	molecular_function	AOL_s00078g505	G1XC58	GO:0005506;GO:0016705;GO:0004497;GO:0020037	iron ion binding;oxidoreductase activity, acting on paired donors, with incorporation or reduction of molecular oxygen;monooxygenase activity;heme binding	http://amigo.geneontology.org/amigo/term/GO:0005506;http://amigo.geneontology.org/amigo/term/GO:0016705;http://amigo.geneontology.org/amigo/term/GO:0004497;http://amigo.geneontology.org/amigo/term/GO:0020037	biological_process	AOL_s00007g463	G1X2F4	GO:0000920;GO:0000472;GO:0030010;GO:0000447;GO:0000480	cell separation after cytokinesis;endonucleolytic cleavage to generate mature 5'-end of SSU-rRNA from (SSU-rRNA, 5.8S rRNA, LSU-rRNA);establishment of cell polarity;endonucleolytic cleavage in ITS1 to separate SSU-rRNA from 5.8S rRNA and LSU-rRNA from tricistronic rRNA transcript (SSU-rRNA, 5.8S rRNA, LSU-rRNA);endonucleolytic cleavage in 5'-ETS of tricistronic rRNA transcript (SSU-rRNA, 5.8S rRN…	http://amigo.geneontology.org/amigo/term/GO:0000920;http://amigo.geneontology.org/amigo/term/GO:0000472;http://amigo.geneontology.org/amigo/term/GO:0030010;http://amigo.geneontology.org/amigo/term/GO:0000447;http://amigo.geneontology.org/amigo/term/GO:0000480
cellular_component	AOL_s00054g306	G1X612	GO:0005743	mitochondrial inner membrane	http://amigo.geneontology.org/amigo/term/GO:0005743	biological_process	AOL_s00097g443	G1XJB6	GO:0007015;GO:0034605;GO:0006606;GO:0007231;GO:0010971;GO:0051403;GO:0006972;GO:0042307;GO:0034599	actin filament organization;cellular response to heat;protein import into nucleus;osmosensory signaling pathway;positive regulation of G2/M transition of mitotic cell cycle;stress-activated MAPK cascade;hyperosmotic response;positive regulation of protein import into nucleus;cellular response to oxidative stress	http://amigo.geneontology.org/amigo/term/GO:0007015;http://amigo.geneontology.org/amigo/term/GO:0034605;http://amigo.geneontology.org/amigo/term/GO:0006606;http://amigo.geneontology.org/amigo/term/GO:0007231;http://amigo.geneontology.org/amigo/term/GO:0010971;http://amigo.geneontology.org/amigo/term/GO:0051403;http://amigo.geneontology.org/amigo/term/GO:0006972;http://amigo.geneontology.org/amigo…	molecular_function	AOL_s00083g321	G1XH40	GO:0004252	serine-type endopeptidase activity	http://amigo.geneontology.org/amigo/term/GO:0004252	pathogenicity
molecular_function	AOL_s00054g345	G1X651	GO:0008565;GO:0001671	protein transporter activity;ATPase activator activity	http://amigo.geneontology.org/amigo/term/GO:0008565;http://amigo.geneontology.org/amigo/term/GO:0001671	Cell cycle and cell division						molecular_function	AOL_s00097g43	G1XI66	GO:0004252	serine-type endopeptidase activity	http://amigo.geneontology.org/amigo/term/GO:0004252	molecular_function	AOL_s00076g401	G1X9R2	GO:0005506;GO:0016705;GO:0004497;GO:0020037	iron ion binding;oxidoreductase activity, acting on paired donors, with incorporation or reduction of molecular oxygen;monooxygenase activity;heme binding	http://amigo.geneontology.org/amigo/term/GO:0005506;http://amigo.geneontology.org/amigo/term/GO:0016705;http://amigo.geneontology.org/amigo/term/GO:0004497;http://amigo.geneontology.org/amigo/term/GO:0020037
cellular_component	AOL_s00054g702	G1X758	GO:0031314	extrinsic component of mitochondrial inner membrane	http://amigo.geneontology.org/amigo/term/GO:0031314	biological_process	AOL_s00004g271	G1WYB1	GO:0000278	mitotic cell cycle	http://amigo.geneontology.org/amigo/term/GO:0000278	molecular_function	AOL_s00097g257	G1XIT0	GO:0004252	serine-type endopeptidase activity	http://amigo.geneontology.org/amigo/term/GO:0004252	molecular_function	AOL_s00215g280	G1XU01	GO:0005506;GO:0016705;GO:0004497;GO:0020037	iron ion binding;oxidoreductase activity, acting on paired donors, with incorporation or reduction of molecular oxygen;monooxygenase activity;heme binding	http://amigo.geneontology.org/amigo/term/GO:0005506;http://amigo.geneontology.org/amigo/term/GO:0016705;http://amigo.geneontology.org/amigo/term/GO:0004497;http://amigo.geneontology.org/amigo/term/GO:0020037
cellular_component	AOL_s00054g797	G1X7F3	GO:0005739	mitochondrion	http://amigo.geneontology.org/amigo/term/GO:0005739	biological_process	AOL_s00078g146	G1XB49	GO:0033314;GO:0006271;GO:0070914	mitotic DNA replication checkpoint;DNA strand elongation involved in DNA replication;UV-damage excision repair	http://amigo.geneontology.org/amigo/term/GO:0033314;http://amigo.geneontology.org/amigo/term/GO:0006271;http://amigo.geneontology.org/amigo/term/GO:0070914	Cell walls and cell membranes						molecular_function	AOL_s00215g283	G1XU04	GO:0050641;GO:0031177;GO:0016491	6-methylsalicylic acid synthase activity;phosphopantetheine binding;oxidoreductase activity	http://amigo.geneontology.org/amigo/term/GO:0050641;http://amigo.geneontology.org/amigo/term/GO:0031177;http://amigo.geneontology.org/amigo/term/GO:0016491
cellular_component	AOL_s00054g941	G1X7M4	GO:0005962;GO:0042645	mitochondrial isocitrate dehydrogenase complex (NAD+);mitochondrial nucleoid	http://amigo.geneontology.org/amigo/term/GO:0005962;http://amigo.geneontology.org/amigo/term/GO:0042645	biological_process	AOL_s00210g335	G1XSH6	GO:1902979	mitotic DNA replication termination	http://amigo.geneontology.org/amigo/term/GO:1902979	cellular_component	AOL_s00210g37	G1XRP3	GO:0016021;GO:0016459	integral component of membrane;myosin complex	http://amigo.geneontology.org/amigo/term/GO:0016021;http://amigo.geneontology.org/amigo/term/GO:0016459	Cell walls and cell membranes
biological_process	AOL_s00076g313	G1X9K6	GO:0000002;GO:0006869;GO:0045040	mitochondrial genome maintenance;lipid transport;protein import into mitochondrial outer membrane	http://amigo.geneontology.org/amigo/term/GO:0000002;http://amigo.geneontology.org/amigo/term/GO:0006869;http://amigo.geneontology.org/amigo/term/GO:0045040	cellular_component	AOL_s00097g637	G1XJW0	GO:1990023;GO:0000790	mitotic spindle midzone;nuclear chromatin	http://amigo.geneontology.org/amigo/term/GO:1990023;http://amigo.geneontology.org/amigo/term/GO:0000790	biological_process	AOL_s00097g283	G1XIV6	GO:0071555;GO:0005975	cell wall organization;carbohydrate metabolic process	http://amigo.geneontology.org/amigo/term/GO:0071555;http://amigo.geneontology.org/amigo/term/GO:0005975	cellular_component	AOL_s00097g283	G1XIV6	GO:0005618	cell wall	http://amigo.geneontology.org/amigo/term/GO:0005618
molecular_function	AOL_s00076g324	G1X9L7	GO:0008320	protein transmembrane transporter activity	http://amigo.geneontology.org/amigo/term/GO:0008320	cellular_component	AOL_s00215g96	G1XTG7	GO:0016593	Cdc73/Paf1 complex	http://amigo.geneontology.org/amigo/term/GO:0016593	molecular_function	AOL_s00006g570	G1X119	GO:0005199	structural constituent of cell wall	http://amigo.geneontology.org/amigo/term/GO:0005199	cellular_component	AOL_s00080g160	G1XEC5	GO:0016021	integral component of membrane	http://amigo.geneontology.org/amigo/term/GO:0016021
biological_process	AOL_s00076g324	G1X9L7	GO:0030150	protein import into mitochondrial matrix	http://amigo.geneontology.org/amigo/term/GO:0030150	cellular_component	AOL_s00079g31	G1XCJ6	GO:0005935;GO:0016021	cellular bud neck;integral component of membrane	http://amigo.geneontology.org/amigo/term/GO:0005935;http://amigo.geneontology.org/amigo/term/GO:0016021	molecular_function	AOL_s00081g133	G1XFJ1	GO:0003873;GO:0005524	6-phosphofructo-2-kinase activity;ATP binding	http://amigo.geneontology.org/amigo/term/GO:0003873;http://amigo.geneontology.org/amigo/term/GO:0005524	cellular_component	AOL_s00083g5	G1XG75	GO:0016021	integral component of membrane	http://amigo.geneontology.org/amigo/term/GO:0016021
biological_process	AOL_s00076g695	G1XAN7	GO:0048312	intracellular distribution of mitochondria	http://amigo.geneontology.org/amigo/term/GO:0048312	pathogenicity						molecular_function	AOL_s00215g1	G1XT72	GO:0005199	structural constituent of cell wall	http://amigo.geneontology.org/amigo/term/GO:0005199	cellular_component	AOL_s00215g280	G1XU01	GO:0016021	integral component of membrane	http://amigo.geneontology.org/amigo/term/GO:0016021
cellular_component	AOL_s00076g97	G1X8Z0	GO:0042645	mitochondrial nucleoid	http://amigo.geneontology.org/amigo/term/GO:0042645	molecular_function	AOL_s00004g379	G1WYL9	GO:0004553	hydrolase activity, hydrolyzing O-glycosyl compounds	http://amigo.geneontology.org/amigo/term/GO:0004553	cellular_component	AOL_s00215g7	G1XT78	GO:0016020	membrane	http://amigo.geneontology.org/amigo/term/GO:0016020	cellular_component	AOL_s00079g216	G1XDB3	GO:0016021	integral component of membrane	http://amigo.geneontology.org/amigo/term/GO:0016021
cellular_component	AOL_s00079g131	G1XD28	GO:0005739	mitochondrion	http://amigo.geneontology.org/amigo/term/GO:0005739	molecular_function	AOL_s00076g231	G1X9C4	GO:0020037;GO:0008398;GO:0005506	heme binding;sterol 14-demethylase activity;iron ion binding	http://amigo.geneontology.org/amigo/term/GO:0020037;http://amigo.geneontology.org/amigo/term/GO:0008398;http://amigo.geneontology.org/amigo/term/GO:0005506	molecular_function	AOL_s00081g6	G1XF65	GO:0016977	chitosanase activity	http://amigo.geneontology.org/amigo/term/GO:0016977	cellular_component	AOL_s00007g305	G1X1Z6	GO:0016021	integral component of membrane	http://amigo.geneontology.org/amigo/term/GO:0016021
cellular_component	AOL_s00080g13	G1XDX8	GO:0005743;GO:0016021	mitochondrial inner membrane;integral component of membrane	http://amigo.geneontology.org/amigo/term/GO:0005743;http://amigo.geneontology.org/amigo/term/GO:0016021	molecular_function	AOL_s00076g307	G1X9K0	GO:0004252	serine-type endopeptidase activity	http://amigo.geneontology.org/amigo/term/GO:0004252							cellular_component	AOL_s00188g313	G1XQV1	GO:0016021	integral component of membrane	http://amigo.geneontology.org/amigo/term/GO:0016021
biological_process	AOL_s00083g441	G1XHG0	GO:0032543;GO:0070681	mitochondrial translation;glutaminyl-tRNAGln biosynthesis via transamidation	http://amigo.geneontology.org/amigo/term/GO:0032543;http://amigo.geneontology.org/amigo/term/GO:0070681	molecular_function	AOL_s00076g401	G1X9R2	GO:0005506;GO:0016705;GO:0004497;GO:0020037	iron ion binding;oxidoreductase activity, acting on paired donors, with incorporation or reduction of molecular oxygen;monooxygenase activity;heme binding	http://amigo.geneontology.org/amigo/term/GO:0005506;http://amigo.geneontology.org/amigo/term/GO:0016705;http://amigo.geneontology.org/amigo/term/GO:0004497;http://amigo.geneontology.org/amigo/term/GO:0020037							cellular_component	AOL_s00215g904	G1XV96	GO:0016021	integral component of membrane	http://amigo.geneontology.org/amigo/term/GO:0016021
cellular_component	AOL_s00097g124	G1XIE7	GO:0005742;GO:0016021	mitochondrial outer membrane translocase complex;integral component of membrane	http://amigo.geneontology.org/amigo/term/GO:0005742;http://amigo.geneontology.org/amigo/term/GO:0016021	molecular_function	AOL_s00083g321	G1XH40	GO:0004252	serine-type endopeptidase activity	http://amigo.geneontology.org/amigo/term/GO:0004252							cellular_component	AOL_s00170g50	G1XN84	GO:0016021	integral component of membrane	http://amigo.geneontology.org/amigo/term/GO:0016021
cellular_component	AOL_s00097g216	G1XIN9	GO:0031314	extrinsic component of mitochondrial inner membrane	http://amigo.geneontology.org/amigo/term/GO:0031314	molecular_function	AOL_s00097g257	G1XIT0	GO:0004252	serine-type endopeptidase activity	http://amigo.geneontology.org/amigo/term/GO:0004252							cellular_component	AOL_s00004g567	G1WZ56	GO:0016021	integral component of membrane	http://amigo.geneontology.org/amigo/term/GO:0016021
cellular_component	AOL_s00097g528	G1XJK1	GO:0001405	presequence translocase-associated import motor	http://amigo.geneontology.org/amigo/term/GO:0001405	molecular_function	AOL_s00097g43	G1XI66	GO:0004252	serine-type endopeptidase activity	http://amigo.geneontology.org/amigo/term/GO:0004252							cellular_component	AOL_s00097g425	G1XJ98	GO:0016021	integral component of membrane	http://amigo.geneontology.org/amigo/term/GO:0016021
molecular_function	AOL_s00097g545	G1XJL8	GO:0046872;GO:0004408	metal ion binding;holocytochrome-c synthase activity	http://amigo.geneontology.org/amigo/term/GO:0046872;http://amigo.geneontology.org/amigo/term/GO:0004408	molecular_function	AOL_s00210g223	G1XS65	GO:0008061;GO:0004553	chitin binding;hydrolase activity, hydrolyzing O-glycosyl compounds	http://amigo.geneontology.org/amigo/term/GO:0008061;http://amigo.geneontology.org/amigo/term/GO:0004553							cellular_component	AOL_s00080g393	G1XF08	GO:0016021	integral component of membrane	http://amigo.geneontology.org/amigo/term/GO:0016021
biological_process	AOL_s00109g112	G1XK83	GO:1990616	magnesium ion export from mitochondrion	http://amigo.geneontology.org/amigo/term/GO:1990616	Cell walls and cell membranes												cellular_component	AOL_s00193g112	G1XRB3	GO:0016021	integral component of membrane	http://amigo.geneontology.org/amigo/term/GO:0016021
cellular_component	AOL_s00109g30	G1XK01	GO:0005739	mitochondrion	http://amigo.geneontology.org/amigo/term/GO:0005739	molecular_function	AOL_s00075g83	G1X884	GO:0004555;GO:0005509	alpha,alpha-trehalase activity;calcium ion binding	http://amigo.geneontology.org/amigo/term/GO:0004555;http://amigo.geneontology.org/amigo/term/GO:0005509							cellular_component	AOL_s00006g211	G1X010	GO:0016021	integral component of membrane	http://amigo.geneontology.org/amigo/term/GO:0016021
cellular_component	AOL_s00110g44	G1XKM4	GO:0031314	extrinsic component of mitochondrial inner membrane	http://amigo.geneontology.org/amigo/term/GO:0031314	molecular_function	AOL_s00173g97	G1XNS9	GO:0000009	alpha-1,6-mannosyltransferase activity	http://amigo.geneontology.org/amigo/term/GO:0000009							cellular_component	AOL_s00054g846	G1X7W0	GO:0016021	integral component of membrane	http://amigo.geneontology.org/amigo/term/GO:0016021
molecular_function	AOL_s00188g97	G1XQ86	GO:0015035;GO:0009055	protein disulfide oxidoreductase activity;electron transfer activity	http://amigo.geneontology.org/amigo/term/GO:0015035;http://amigo.geneontology.org/amigo/term/GO:0009055	molecular_function	AOL_s00080g286	G1XEQ1	GO:0004563;GO:0102148	beta-N-acetylhexosaminidase activity;N-acetyl-beta-D-galactosaminidase activity	http://amigo.geneontology.org/amigo/term/GO:0004563;http://amigo.geneontology.org/amigo/term/GO:0102148							cellular_component	AOL_s00215g910	G1XVA2	GO:0016021	integral component of membrane	http://amigo.geneontology.org/amigo/term/GO:0016021
biological_process	AOL_s00193g178	G1XRH9	GO:0000002;GO:0006869;GO:0045040	mitochondrial genome maintenance;lipid transport;protein import into mitochondrial outer membrane	http://amigo.geneontology.org/amigo/term/GO:0000002;http://amigo.geneontology.org/amigo/term/GO:0006869;http://amigo.geneontology.org/amigo/term/GO:0045040	biological_process	AOL_s00043g705	G1X4T1	GO:0007166	cell surface receptor signaling pathway	http://amigo.geneontology.org/amigo/term/GO:0007166							cellular_component	AOL_s00004g579	G1WZ68	GO:0016021	integral component of membrane	http://amigo.geneontology.org/amigo/term/GO:0016021
cellular_component	AOL_s00193g33	G1XR34	GO:0005762	mitochondrial large ribosomal subunit	http://amigo.geneontology.org/amigo/term/GO:0005762	biological_process	AOL_s00097g558	G1XJN1	GO:0007166	cell surface receptor signaling pathway	http://amigo.geneontology.org/amigo/term/GO:0007166							cellular_component	AOL_s00054g267	G1X5X3	GO:0016021	integral component of membrane	http://amigo.geneontology.org/amigo/term/GO:0016021
molecular_function	AOL_s00210g113	G1XRV5	GO:0015035	protein disulfide oxidoreductase activity	http://amigo.geneontology.org/amigo/term/GO:0015035	cellular_component	AOL_s00097g283	G1XIV6	GO:0005618	cell wall	http://amigo.geneontology.org/amigo/term/GO:0005618							cellular_component	AOL_s00043g623	G1X4J9	GO:0016021	integral component of membrane	http://amigo.geneontology.org/amigo/term/GO:0016021
cellular_component	AOL_s00215g157	G1XTM8	GO:0017087	mitochondrial processing peptidase complex	http://amigo.geneontology.org/amigo/term/GO:0017087	molecular_function	AOL_s00210g223	G1XS65	GO:0008061;GO:0004553	chitin binding;hydrolase activity, hydrolyzing O-glycosyl compounds	http://amigo.geneontology.org/amigo/term/GO:0008061;http://amigo.geneontology.org/amigo/term/GO:0004553							cellular_component	AOL_s00169g77	G1XMM4	GO:0016021	integral component of membrane	http://amigo.geneontology.org/amigo/term/GO:0016021
cellular_component	AOL_s00215g514	G1XT16	GO:0005759	mitochondrial matrix	http://amigo.geneontology.org/amigo/term/GO:0005759	biological_process	AOL_s00079g31	G1XCJ6	GO:0006031;GO:1902406	chitin biosynthetic process;mitotic actomyosin contractile ring maintenance	http://amigo.geneontology.org/amigo/term/GO:0006031;http://amigo.geneontology.org/amigo/term/GO:1902406							cellular_component	AOL_s00004g171	G1WY11	GO:0016021	integral component of membrane	http://amigo.geneontology.org/amigo/term/GO:0016021
biological_process	AOL_s00215g574	G1XUB6	GO:0000959	mitochondrial RNA metabolic process	http://amigo.geneontology.org/amigo/term/GO:0000959	molecular_function	AOL_s00081g6	G1XF65	GO:0016977	chitosanase activity	http://amigo.geneontology.org/amigo/term/GO:0016977							cellular_component	AOL_s00215g742	G1XUT4	GO:0016021	integral component of membrane	http://amigo.geneontology.org/amigo/term/GO:0016021
peroxisomal						cellular_component	AOL_s00006g570	G1X119	GO:0005576;GO:0009277	extracellular region;fungal-type cell wall	http://amigo.geneontology.org/amigo/term/GO:0005576;http://amigo.geneontology.org/amigo/term/GO:0009277							cellular_component	AOL_s00215g448	G1XSV0	GO:0016021	integral component of membrane	http://amigo.geneontology.org/amigo/term/GO:0016021
cellular_component	AOL_s00004g606	G1WZ95	GO:0005779;GO:1990429	integral component of peroxisomal membrane;peroxisomal importomer complex	http://amigo.geneontology.org/amigo/term/GO:0005779;http://amigo.geneontology.org/amigo/term/GO:1990429	biological_process	AOL_s00081g133	G1XFJ1	GO:0006000;GO:0006003	fructose metabolic process;fructose 2,6-bisphosphate metabolic process	http://amigo.geneontology.org/amigo/term/GO:0006000;http://amigo.geneontology.org/amigo/term/GO:0006003							cellular_component	AOL_s00097g177	G1XIK0	GO:0016021	integral component of membrane	http://amigo.geneontology.org/amigo/term/GO:0016021
cellular_component	AOL_s00007g540	G1X2N0	GO:0005778	peroxisomal membrane	http://amigo.geneontology.org/amigo/term/GO:0005778	biological_process	AOL_s00006g232	G1X031	GO:0006004	fucose metabolic process	http://amigo.geneontology.org/amigo/term/GO:0006004							cellular_component	AOL_s00076g401	G1X9R2	GO:0016021	integral component of membrane	http://amigo.geneontology.org/amigo/term/GO:0016021
biological_process	AOL_s00054g139	G1X5J5	GO:0055085	transmembrane transport	http://amigo.geneontology.org/amigo/term/GO:0055085	biological_process	AOL_s00080g96	G1XE61	GO:1904541;GO:0070879	fungal-type cell wall disassembly involved in conjugation with cellular fusion;fungal-type cell wall beta-glucan metabolic process	http://amigo.geneontology.org/amigo/term/GO:1904541;http://amigo.geneontology.org/amigo/term/GO:0070879							cellular_component	AOL_s00007g224	G1X1R5	GO:0016021	integral component of membrane	http://amigo.geneontology.org/amigo/term/GO:0016021
biological_process	AOL_s00054g955	G1X7N8	GO:0055085	transmembrane transport	http://amigo.geneontology.org/amigo/term/GO:0055085													cellular_component	AOL_s00043g147	G1X374	GO:0016021	integral component of membrane	http://amigo.geneontology.org/amigo/term/GO:0016021
molecular_function	AOL_s00078g76	G1XAX9	GO:0016758	transferase activity, transferring hexosyl groups	http://amigo.geneontology.org/amigo/term/GO:0016758													cellular_component	AOL_s00043g145	G1X372	GO:0016021	integral component of membrane	http://amigo.geneontology.org/amigo/term/GO:0016021
molecular_function	AOL_s00080g243	G1XEK8	GO:0046872	metal ion binding	http://amigo.geneontology.org/amigo/term/GO:0046872													cellular_component	AOL_s00170g65	G1XN99	GO:0016021	integral component of membrane	http://amigo.geneontology.org/amigo/term/GO:0016021
cellular_component	AOL_s00081g263	G1XFX0	GO:0005778	peroxisomal membrane	http://amigo.geneontology.org/amigo/term/GO:0005778													cellular_component	AOL_s00080g97	G1XE62	GO:0016021	integral component of membrane	http://amigo.geneontology.org/amigo/term/GO:0016021
cellular_component	AOL_s00083g431	G1XHF0	GO:0005779	integral component of peroxisomal membrane	http://amigo.geneontology.org/amigo/term/GO:0005779													cellular_component	AOL_s00006g232	G1X031	GO:0016021	integral component of membrane	http://amigo.geneontology.org/amigo/term/GO:0016021
cytoskeleton																		cellular_component	AOL_s00006g237	G1X036	GO:0016021	integral component of membrane	http://amigo.geneontology.org/amigo/term/GO:0016021
biological_process	AOL_s00140g79	G1XMB0	GO:0032956	regulation of actin cytoskeleton organization	http://amigo.geneontology.org/amigo/term/GO:0032956													cellular_component	AOL_s00076g126	G1X919	GO:0016021	integral component of membrane	http://amigo.geneontology.org/amigo/term/GO:0016021
molecular_function	AOL_s00173g169	G1XP01	GO:0003779	actin binding	http://amigo.geneontology.org/amigo/term/GO:0003779													cellular_component	AOL_s00080g230	G1XEJ5	GO:0016021	integral component of membrane	http://amigo.geneontology.org/amigo/term/GO:0016021
biological_process	AOL_s00075g238	G1X8N9	GO:0007018	microtubule-based movement	http://amigo.geneontology.org/amigo/term/GO:0007018													cellular_component	AOL_s00173g64	G1XNP6	GO:0016021	integral component of membrane	http://amigo.geneontology.org/amigo/term/GO:0016021
biological_process	AOL_s00215g667	G1XUK9	GO:0031116;GO:0007117;GO:0006337;GO:0006334;GO:0006606;GO:2000617;GO:0032968	positive regulation of microtubule polymerization;budding cell bud growth;nucleosome disassembly;nucleosome assembly;protein import into nucleus;positive regulation of histone H3-K9 acetylation;positive regulation of transcription elongation from RNA polymerase II promoter	http://amigo.geneontology.org/amigo/term/GO:0031116;http://amigo.geneontology.org/amigo/term/GO:0007117;http://amigo.geneontology.org/amigo/term/GO:0006337;http://amigo.geneontology.org/amigo/term/GO:0006334;http://amigo.geneontology.org/amigo/term/GO:0006606;http://amigo.geneontology.org/amigo/term/GO:2000617;http://amigo.geneontology.org/amigo/term/GO:0032968													cellular_component	AOL_s00080g80	G1XE45	GO:0016021	integral component of membrane	http://amigo.geneontology.org/amigo/term/GO:0016021
cellular_component	AOL_s00109g38	G1XK09	GO:0042729;GO:0072686	DASH complex;mitotic spindle	http://amigo.geneontology.org/amigo/term/GO:0042729;http://amigo.geneontology.org/amigo/term/GO:0072686													cellular_component	AOL_s00076g247	G1X9E0	GO:0016021	integral component of membrane	http://amigo.geneontology.org/amigo/term/GO:0016021
Cell cycle and cell division																		cellular_component	AOL_s00215g419	G1XSS1	GO:0016021	integral component of membrane	http://amigo.geneontology.org/amigo/term/GO:0016021
cellular_component	AOL_s00007g463	G1X2F4	GO:0005737;GO:0034388;GO:0032040	cytoplasm;Pwp2p-containing subcomplex of 90S preribosome;small-subunit processome	http://amigo.geneontology.org/amigo/term/GO:0005737;http://amigo.geneontology.org/amigo/term/GO:0034388;http://amigo.geneontology.org/amigo/term/GO:0032040													cellular_component	AOL_s00083g404	G1XHC3	GO:0016021	integral component of membrane	http://amigo.geneontology.org/amigo/term/GO:0016021
biological_process	AOL_s00043g706	G1X4T2	GO:0045737;GO:0031030	positive regulation of cyclin-dependent protein serine/threonine kinase activity;negative regulation of septation initiation signaling	http://amigo.geneontology.org/amigo/term/GO:0045737;http://amigo.geneontology.org/amigo/term/GO:0031030													cellular_component	AOL_s00112g99	G1XLR9	GO:0016021	integral component of membrane	http://amigo.geneontology.org/amigo/term/GO:0016021
biological_process	AOL_s00043g91	G1X318	GO:0051726	regulation of cell cycle	http://amigo.geneontology.org/amigo/term/GO:0051726													cellular_component	AOL_s00007g205	G1X1P6	GO:0016021	integral component of membrane	http://amigo.geneontology.org/amigo/term/GO:0016021
molecular_function	AOL_s00054g674	G1X730	GO:0061575;GO:0042393;GO:0043130;GO:0044877;GO:0008270	cyclin-dependent protein serine/threonine kinase activator activity;histone binding;ubiquitin binding;protein-containing complex binding;zinc ion binding	http://amigo.geneontology.org/amigo/term/GO:0061575;http://amigo.geneontology.org/amigo/term/GO:0042393;http://amigo.geneontology.org/amigo/term/GO:0043130;http://amigo.geneontology.org/amigo/term/GO:0044877;http://amigo.geneontology.org/amigo/term/GO:0008270													cellular_component	AOL_s00215g195	G1XTR6	GO:0016021	integral component of membrane	http://amigo.geneontology.org/amigo/term/GO:0016021
molecular_function	AOL_s00083g474	G1XHJ3	GO:0003882	CDP-diacylglycerol-serine O-phosphatidyltransferase activity	http://amigo.geneontology.org/amigo/term/GO:0003882													cellular_component	AOL_s00043g617	G1X4J3	GO:0016021	integral component of membrane	http://amigo.geneontology.org/amigo/term/GO:0016021
cellular_component	AOL_s00215g96	G1XTG7	GO:0016593	Cdc73/Paf1 complex	http://amigo.geneontology.org/amigo/term/GO:0016593													cellular_component	AOL_s00043g614	G1X4J0	GO:0016021	integral component of membrane	http://amigo.geneontology.org/amigo/term/GO:0016021
pathogenicity																		cellular_component	AOL_s00043g612	G1X4I8	GO:0016021	integral component of membrane	http://amigo.geneontology.org/amigo/term/GO:0016021
molecular_function	AOL_s00079g255	G1XCT5	GO:0005506;GO:0016705;GO:0004497;GO:0020037	iron ion binding;oxidoreductase activity, acting on paired donors, with incorporation or reduction of molecular oxygen;monooxygenase activity;heme binding	http://amigo.geneontology.org/amigo/term/GO:0005506;http://amigo.geneontology.org/amigo/term/GO:0016705;http://amigo.geneontology.org/amigo/term/GO:0004497;http://amigo.geneontology.org/amigo/term/GO:0020037													cellular_component	AOL_s00075g176	G1X8H7	GO:0016021	integral component of membrane	http://amigo.geneontology.org/amigo/term/GO:0016021
molecular_function	AOL_s00215g280	G1XU01	GO:0005506;GO:0016705;GO:0004497;GO:0020037	iron ion binding;oxidoreductase activity, acting on paired donors, with incorporation or reduction of molecular oxygen;monooxygenase activity;heme binding	http://amigo.geneontology.org/amigo/term/GO:0005506;http://amigo.geneontology.org/amigo/term/GO:0016705;http://amigo.geneontology.org/amigo/term/GO:0004497;http://amigo.geneontology.org/amigo/term/GO:0020037													cellular_component	AOL_s00079g183	G1XD80	GO:0016021	integral component of membrane	http://amigo.geneontology.org/amigo/term/GO:0016021
molecular_function	AOL_s00215g282	G1XU03	GO:0005506;GO:0016705;GO:0004497;GO:0020037	iron ion binding;oxidoreductase activity, acting on paired donors, with incorporation or reduction of molecular oxygen;monooxygenase activity;heme binding	http://amigo.geneontology.org/amigo/term/GO:0005506;http://amigo.geneontology.org/amigo/term/GO:0016705;http://amigo.geneontology.org/amigo/term/GO:0004497;http://amigo.geneontology.org/amigo/term/GO:0020037													cellular_component	AOL_s00188g351	G1XQY9	GO:0016021	integral component of membrane	http://amigo.geneontology.org/amigo/term/GO:0016021
molecular_function	AOL_s00079g255	G1XCT5	GO:0005506;GO:0016705;GO:0004497;GO:0020037	iron ion binding;oxidoreductase activity, acting on paired donors, with incorporation or reduction of molecular oxygen;monooxygenase activity;heme binding	http://amigo.geneontology.org/amigo/term/GO:0005506;http://amigo.geneontology.org/amigo/term/GO:0016705;http://amigo.geneontology.org/amigo/term/GO:0004497;http://amigo.geneontology.org/amigo/term/GO:0020037													cellular_component	AOL_s00076g684	G1XAM6	GO:0016021	integral component of membrane	http://amigo.geneontology.org/amigo/term/GO:0016021
molecular_function	AOL_s00215g278	G1XTZ9	GO:0005506;GO:0016705;GO:0004497;GO:0020037	iron ion binding;oxidoreductase activity, acting on paired donors, with incorporation or reduction of molecular oxygen;monooxygenase activity;heme binding	http://amigo.geneontology.org/amigo/term/GO:0005506;http://amigo.geneontology.org/amigo/term/GO:0016705;http://amigo.geneontology.org/amigo/term/GO:0004497;http://amigo.geneontology.org/amigo/term/GO:0020037													cellular_component	AOL_s00080g118	G1XE83	GO:0016021	integral component of membrane	http://amigo.geneontology.org/amigo/term/GO:0016021
molecular_function	AOL_s00083g321	G1XH40	GO:0004252	serine-type endopeptidase activity	http://amigo.geneontology.org/amigo/term/GO:0004252													cellular_component	AOL_s00006g110	G1WZQ9	GO:0016021	integral component of membrane	http://amigo.geneontology.org/amigo/term/GO:0016021
molecular_function	AOL_s00097g257	G1XIT0	GO:0004252	serine-type endopeptidase activity	http://amigo.geneontology.org/amigo/term/GO:0004252													cellular_component	AOL_s00215g150	G1XTM1	GO:0016021	integral component of membrane	http://amigo.geneontology.org/amigo/term/GO:0016021
molecular_function	AOL_s00097g43	G1XI66	GO:0004252	serine-type endopeptidase activity	http://amigo.geneontology.org/amigo/term/GO:0004252													cellular_component	AOL_s00210g204	G1XS46	GO:0016021	integral component of membrane	http://amigo.geneontology.org/amigo/term/GO:0016021
molecular_function	AOL_s00078g76	G1XAX9	GO:0016758	transferase activity, transferring hexosyl groups	http://amigo.geneontology.org/amigo/term/GO:0016758													cellular_component	AOL_s00078g435	G1XBY8	GO:0016021	integral component of membrane	http://amigo.geneontology.org/amigo/term/GO:0016021
molecular_function	AOL_s00215g283	G1XU04	GO:0050641;GO:0031177;GO:0016491	6-methylsalicylic acid synthase activity;phosphopantetheine binding;oxidoreductase activity	http://amigo.geneontology.org/amigo/term/GO:0050641;http://amigo.geneontology.org/amigo/term/GO:0031177;http://amigo.geneontology.org/amigo/term/GO:0016491													cellular_component	AOL_s00054g202	G1X5Q8	GO:0016021	integral component of membrane	http://amigo.geneontology.org/amigo/term/GO:0016021
Cell walls and cell membranes																		cellular_component	AOL_s00043g645	G1X4M1	GO:0016021	integral component of membrane	http://amigo.geneontology.org/amigo/term/GO:0016021
biological_process	AOL_s00083g474	G1XHJ3	GO:0051523;GO:0006646;GO:1903078;GO:1903068;GO:0006659;GO:0070317;GO:0010512;GO:0071852	cell growth mode switching, monopolar to bipolar;phosphatidylethanolamine biosynthetic process;positive regulation of protein localization to plasma membrane;positive regulation of protein localization to cell tip;phosphatidylserine biosynthetic process;negative regulation of G0 to G1 transition;negative regulation of phosphatidylinositol biosynthetic process;fungal-type cell wall organization or…	http://amigo.geneontology.org/amigo/term/GO:0051523;http://amigo.geneontology.org/amigo/term/GO:0006646;http://amigo.geneontology.org/amigo/term/GO:1903078;http://amigo.geneontology.org/amigo/term/GO:1903068;http://amigo.geneontology.org/amigo/term/GO:0006659;http://amigo.geneontology.org/amigo/term/GO:0070317;http://amigo.geneontology.org/amigo/term/GO:0010512;http://amigo.geneontology.org/amigo…													cellular_component	AOL_s00043g648	G1X4M4	GO:0016021	integral component of membrane	http://amigo.geneontology.org/amigo/term/GO:0016021
cellular_component	AOL_s00004g248	G1WY88	GO:0016021	integral component of membrane	http://amigo.geneontology.org/amigo/term/GO:0016021													cellular_component	AOL_s00080g217	G1XEI2	GO:0016021	integral component of membrane	http://amigo.geneontology.org/amigo/term/GO:0016021
biological_process	AOL_s00004g499	G1WYY8	GO:0006457;GO:0034221;GO:0006888	protein folding;fungal-type cell wall chitin biosynthetic process;ER to Golgi vesicle-mediated transport	http://amigo.geneontology.org/amigo/term/GO:0006457;http://amigo.geneontology.org/amigo/term/GO:0034221;http://amigo.geneontology.org/amigo/term/GO:0006888													cellular_component	AOL_s00043g423	G1X3Z9	GO:0016021	integral component of membrane	http://amigo.geneontology.org/amigo/term/GO:0016021
biological_process	AOL_s00004g66	G1WXQ6	GO:0009395	phospholipid catabolic process	http://amigo.geneontology.org/amigo/term/GO:0009395													cellular_component	AOL_s00006g460	G1X0Q9	GO:0016021	integral component of membrane	http://amigo.geneontology.org/amigo/term/GO:0016021
molecular_function	AOL_s00007g269	G1X1W0	GO:0046872;GO:0008448	metal ion binding;N-acetylglucosamine-6-phosphate deacetylase activity	http://amigo.geneontology.org/amigo/term/GO:0046872;http://amigo.geneontology.org/amigo/term/GO:0008448													cellular_component	AOL_s00076g574	G1XAB6	GO:0016021	integral component of membrane	http://amigo.geneontology.org/amigo/term/GO:0016021
biological_process	AOL_s00043g619	G1X4J5	GO:0046474	glycerophospholipid biosynthetic process	http://amigo.geneontology.org/amigo/term/GO:0046474													cellular_component	AOL_s00004g267	G1WYA7	GO:0016021	integral component of membrane	http://amigo.geneontology.org/amigo/term/GO:0016021
molecular_function	AOL_s00054g224	G1X5T0	GO:0004721	phosphoprotein phosphatase activity	http://amigo.geneontology.org/amigo/term/GO:0004721													cellular_component	AOL_s00109g139	G1XKB0	GO:0016021	integral component of membrane	http://amigo.geneontology.org/amigo/term/GO:0016021
molecular_function	AOL_s00054g652	G1X708	GO:0032266	phosphatidylinositol-3-phosphate binding	http://amigo.geneontology.org/amigo/term/GO:0032266													cellular_component	AOL_s00076g306	G1X9J9	GO:0016021	integral component of membrane	http://amigo.geneontology.org/amigo/term/GO:0016021
biological_process	AOL_s00076g99	G1X8Z2	GO:1901135	carbohydrate derivative metabolic process	http://amigo.geneontology.org/amigo/term/GO:1901135													cellular_component	AOL_s00110g52	G1XKN2	GO:0016021	integral component of membrane	http://amigo.geneontology.org/amigo/term/GO:0016021
molecular_function	AOL_s00078g193	G1XB96	GO:0035091	phosphatidylinositol binding	http://amigo.geneontology.org/amigo/term/GO:0035091													cellular_component	AOL_s00215g871	G1XV63	GO:0016021	integral component of membrane	http://amigo.geneontology.org/amigo/term/GO:0016021
molecular_function	AOL_s00078g76	G1XAX9	GO:0016758	transferase activity, transferring hexosyl groups	http://amigo.geneontology.org/amigo/term/GO:0016758													cellular_component	AOL_s00076g562	G1XAA4	GO:0016021	integral component of membrane	http://amigo.geneontology.org/amigo/term/GO:0016021
molecular_function	AOL_s00081g6	G1XF65	GO:0016977	chitosanase activity	http://amigo.geneontology.org/amigo/term/GO:0016977													cellular_component	AOL_s00097g48	G1XI71	GO:0016021	integral component of membrane	http://amigo.geneontology.org/amigo/term/GO:0016021
biological_process	AOL_s00097g279	G1XIV2	GO:0009395	phospholipid catabolic process	http://amigo.geneontology.org/amigo/term/GO:0009395													cellular_component	AOL_s00079g17	G1XCI2	GO:0016021	integral component of membrane	http://amigo.geneontology.org/amigo/term/GO:0016021
cellular_component	AOL_s00097g283	G1XIV6	GO:0005618	cell wall	http://amigo.geneontology.org/amigo/term/GO:0005618													cellular_component	AOL_s00176g8	G1XPN4	GO:0016021	integral component of membrane	http://amigo.geneontology.org/amigo/term/GO:0016021
molecular_function	AOL_s00110g130	G1XKW0	GO:0000155	phosphorelay sensor kinase activity	http://amigo.geneontology.org/amigo/term/GO:0000155													cellular_component	AOL_s00054g168	G1X5M4	GO:0016021	integral component of membrane	http://amigo.geneontology.org/amigo/term/GO:0016021
biological_process	AOL_s00215g591	G1XUD3	GO:0046474	glycerophospholipid biosynthetic process	http://amigo.geneontology.org/amigo/term/GO:0046474													cellular_component	AOL_s00075g183	G1X8I4	GO:0016021	integral component of membrane	http://amigo.geneontology.org/amigo/term/GO:0016021
																		cellular_component	AOL_s00215g914	G1XVA6	GO:0016021	integral component of membrane	http://amigo.geneontology.org/amigo/term/GO:0016021
																		cellular_component	AOL_s00091g68	G1XI16	GO:0016021	integral component of membrane	http://amigo.geneontology.org/amigo/term/GO:0016021
																		cellular_component	AOL_s00004g128	G1WXW8	GO:0016021	integral component of membrane	http://amigo.geneontology.org/amigo/term/GO:0016021
																		cellular_component	AOL_s00097g326	G1XIZ9	GO:0016021	integral component of membrane	http://amigo.geneontology.org/amigo/term/GO:0016021
																		cellular_component	AOL_s00173g140	G1XNX2	GO:0016021	integral component of membrane	http://amigo.geneontology.org/amigo/term/GO:0016021
																		cellular_component	AOL_s00006g383	G1X0I2	GO:0016021	integral component of membrane	http://amigo.geneontology.org/amigo/term/GO:0016021
																		cellular_component	AOL_s00006g389	G1X0I8	GO:0016021	integral component of membrane	http://amigo.geneontology.org/amigo/term/GO:0016021
																		cellular_component	AOL_s00054g390	G1X696	GO:0016021	integral component of membrane	http://amigo.geneontology.org/amigo/term/GO:0016021
																		cellular_component	AOL_s00007g293	G1X1Y4	GO:0016021	integral component of membrane	http://amigo.geneontology.org/amigo/term/GO:0016021
																		cellular_component	AOL_s00043g206	G1X3D3	GO:0016021	integral component of membrane	http://amigo.geneontology.org/amigo/term/GO:0016021
																		cellular_component	AOL_s00083g272	G1XGZ1	GO:0016021	integral component of membrane	http://amigo.geneontology.org/amigo/term/GO:0016021
																		cellular_component	AOL_s00169g33	G1XMI0	GO:0016021	integral component of membrane	http://amigo.geneontology.org/amigo/term/GO:0016021
																		cellular_component	AOL_s00215g390	G1XUB1	GO:0016021	integral component of membrane	http://amigo.geneontology.org/amigo/term/GO:0016021
																		cellular_component	AOL_s00054g967	G1X7Q0	GO:0016021	integral component of membrane	http://amigo.geneontology.org/amigo/term/GO:0016021
																		cellular_component	AOL_s00004g106	G1WXU6	GO:0016021	integral component of membrane	http://amigo.geneontology.org/amigo/term/GO:0016021
																		cellular_component	AOL_s00054g955	G1X7N8	GO:0016021	integral component of membrane	http://amigo.geneontology.org/amigo/term/GO:0016021
																		cellular_component	AOL_s00097g290	G1XIW3	GO:0016021	integral component of membrane	http://amigo.geneontology.org/amigo/term/GO:0016021
																		cellular_component	AOL_s00007g544	G1X2N4	GO:0016021;GO:0005623	integral component of membrane;cell	http://amigo.geneontology.org/amigo/term/GO:0016021;http://amigo.geneontology.org/amigo/term/GO:0005623
																		cellular_component	AOL_s00080g111	G1XE76	GO:0016021;GO:0005789	integral component of membrane;endoplasmic reticulum membrane	http://amigo.geneontology.org/amigo/term/GO:0016021;http://amigo.geneontology.org/amigo/term/GO:0005789
																		cellular_component	AOL_s00109g167	G1XKD8	GO:0016020	membrane	http://amigo.geneontology.org/amigo/term/GO:0016020
																		cellular_component	AOL_s00215g7	G1XT78	GO:0016020	membrane	http://amigo.geneontology.org/amigo/term/GO:0016020
