# Supplementary material for: Pleiotropic roles of Ras GTPases in the nematode-trapping fungus Arthrobotrys oligospora identified through multi-omics analyses
Source: iScience. 2021 Jul 8;24(8):102820. doi: 10.1016/j.isci.2021.102820 (PMC8313493; doi:10.1016/j.isci.2021.102820)
Supplement: Table S5. Kyoto Encyclopedia of Genes and Genomes (KEGG) pathway enrichment of differentially expressed genes at different time points, Related to Figure 6 [file mmc6.xlsx]

## Sheet: Sheet1
Table S5. Kyoto Encyclopedia of Genes and Genomes (KEGG) pathway enrichment of differentially expressed genes at different time points (Related to Figure 6).
	KEGG pathway enrichment of differentially expressed genes at 0 h
	regulated					down-regulated								up-regulated
KEGG Pathway	up	down	classification	ID	Input_number	Background_number	Rich_factor	P_Value	Corrected P_Value	Input	Hyperlink	ID	Input_number	Background_number	Rich_factor	P_Value	Corrected P_Value	Input	Hyperlink
Biosynthesis of amino acids		18	Metabolism	ko01230	18	228	7.6108	1.77981e-11	0.187121	K01754:AOL_s00215g351|K01850:AOL_s00097g93|K13830:AOL_s00117g8|K01694:AOL_s00081g334|K00293:AOL_s00215g605|K00052:AOL_s00097g505|K00053:AOL_s00075g156|K00826:AOL_s00054g787,AOL_s00188g113|K17450:AOL_s00110g24|K01693:AOL_s00215g554|K05824:AOL_s00004g201|K00818:AOL_s00081g335|K01624:AOL_s00173g373|K15634:AOL_s00004g339|K01807:AOL_s00076g391|K01702:AOL_s00054g60|K01738:AOL_s00007g425|K01739:AOL_s000…	https://www.kegg.jp/kegg-bin/show_pathway?ko01230/K01754%09red/K01850%09red/K13830%09red/K01694%09red/K00293%09red/K00052%09red/K00053%09red/K00826%09red/K17450%09red/K01693%09red/K05824%09red/K00818%09red/K01624%09red/K15634%09red/K01807%09red/K01702%09red/K01738%09red/K01739%09red/
Carbon metabolism		12	Metabolism	ko01200	12	342	3.38258	0.000217198	0.148004	K03781:AOL_s00076g488|K01754:AOL_s00215g351|K03841:AOL_s00078g34|K00844:AOL_s00215g425|K01807:AOL_s00076g391|K00033:AOL_s00080g306|K01610:AOL_s00004g362|K01624:AOL_s00173g373|K15634:AOL_s00004g339|K00026:AOL_s00210g140|K00626:AOL_s00078g182|K01738:AOL_s00007g425	https://www.kegg.jp/kegg-bin/show_pathway?ko01200/K03781%09red/K01754%09red/K03841%09red/K00844%09red/K01807%09red/K00033%09red/K01610%09red/K01624%09red/K15634%09red/K00026%09red/K00626%09red/K01738%09red/
Cysteine and methionine metabolism		8	Metabolism	ko00270	8	96	8.03363	6.50081e-06	0.715386	K00026:AOL_s00210g140|K08968:AOL_s00075g182|K00772:AOL_s00215g65|K00826:AOL_s00054g787,AOL_s00188g113|K11204:AOL_s00075g212|K00558:AOL_s00083g282|K01738:AOL_s00007g425|K01739:AOL_s00007g574	https://www.kegg.jp/kegg-bin/show_pathway?ko00270/K00026%09red/K08968%09red/K00772%09red/K00826%09red/K11204%09red/K00558%09red/K01738%09red/K01739%09red/
2-Oxocarboxylic acid metabolism		7	Metabolism	ko01210	7	76	8.87927	1.30105e-05	0.761785	K00052:AOL_s00097g505|K00053:AOL_s00075g156|K00826:AOL_s00054g787,AOL_s00188g113|K17450:AOL_s00110g24|K05824:AOL_s00004g201|K00818:AOL_s00081g335|K01702:AOL_s00054g60	https://www.kegg.jp/kegg-bin/show_pathway?ko01210/K00052%09red/K00053%09red/K00826%09red/K17450%09red/K05824%09red/K00818%09red/K01702%09red/
Sulfur metabolism		7	Metabolism	ko00920	7	95	7.10342	5.59363e-05	0.878238	K00958:AOL_s00079g152|K00390:AOL_s00079g139|K00380:AOL_s00004g359|K00381:AOL_s00006g388|K00860:AOL_s00076g314|K01738:AOL_s00007g425|K01739:AOL_s00007g574	https://www.kegg.jp/kegg-bin/show_pathway?ko00920/K00958%09red/K00390%09red/K00380%09red/K00381%09red/K00860%09red/K01738%09red/K01739%09red/
Purine metabolism	6		Metabolism									ko00230	6	269	4.0855	0.00336538	0.111899	K19572:AOL_s00004g368|K03000:AOL_s00006g329|K03025:AOL_s00080g138|K10808:AOL_s00054g431|K01487:AOL_s00043g146|K07127:AOL_s00007g344	https://www.kegg.jp/kegg-bin/show_pathway?ko00230/K19572%09red/K03000%09red/K03025%09red/K10808%09red/K01487%09red/K07127%09red/
Starch and sucrose metabolism	5	5	Metabolism	ko00500	5	109	4.42218	0.00546115	0.851084	K01225:AOL_s00215g901|K05349:AOL_s00054g645|K00844:AOL_s00215g425|K19668:AOL_s00079g476|K19356:AOL_s00006g194	https://www.kegg.jp/kegg-bin/show_pathway?ko00500/K01225%09red/K05349%09red/K00844%09red/K19668%09red/K19356%09red/	ko00500	5	109	8.40214	0.000309782	0.671944	K01210:AOL_s00080g96|K01213:AOL_s00007g88|K01176:AOL_s00215g766|K01187:AOL_s00006g284|K00963:AOL_s00193g86	https://www.kegg.jp/kegg-bin/show_pathway?ko00500/K01210%09red/K01213%09red/K01176%09red/K01187%09red/K00963%09red/
Glycolysis / Gluconeogenesis		5	Metabolism	ko00010	5	99	4.86886	0.0036273	0.64669	K15634:AOL_s00004g339|K03841:AOL_s00078g34|K01624:AOL_s00173g373|K01610:AOL_s00004g362|K00844:AOL_s00215g425	https://www.kegg.jp/kegg-bin/show_pathway?ko00010/K15634%09red/K03841%09red/K01624%09red/K01610%09red/K00844%09red/
Terpenoid backbone biosynthesis		5	Metabolism	ko00900	5	53	9.09467	0.000212204	0.828555	K05906:AOL_s00054g523|K00021:AOL_s00080g111|K00626:AOL_s00078g182|K05954:AOL_s00078g43|K00787:AOL_s00007g422	https://www.kegg.jp/kegg-bin/show_pathway?ko00900/K05906%09red/K00021%09red/K00626%09red/K05954%09red/K00787%09red/
Valine, leucine and isoleucine biosynthesis		5	Metabolism	ko00290	5	17	28.354	6.16084e-07	0.704695	K01754:AOL_s00215g351|K00826:AOL_s00054g787,AOL_s00188g113|K01702:AOL_s00054g60|K00052:AOL_s00097g505|K00053:AOL_s00075g156	https://www.kegg.jp/kegg-bin/show_pathway?ko00290/K01754%09red/K00826%09red/K01702%09red/K00052%09red/K00053%09red/
Glycine, serine and threonine metabolism		4	Metabolism	ko00260	4	94	4.10228	0.0163911	0.275303	K16066:AOL_s00006g107|K01694:AOL_s00081g334|K15634:AOL_s00004g339|K01754:AOL_s00215g351	https://www.kegg.jp/kegg-bin/show_pathway?ko00260/K16066%09red/K01694%09red/K15634%09red/K01754%09red/
Pantothenate and CoA biosynthesis		4	Metabolism	ko00770	4	36	10.7115	0.000500748	0.330721	K00826:AOL_s00054g787,AOL_s00188g113|K01598:AOL_s00188g103|K09680:AOL_s00079g145|K00053:AOL_s00075g156	https://www.kegg.jp/kegg-bin/show_pathway?ko00770/K00826%09red/K01598%09red/K09680%09red/K00053%09red/
Pentose phosphate pathway		4	Metabolism	ko00030	4	77	5.00797	0.00831271	0.401746	K03841:AOL_s00078g34|K01624:AOL_s00173g373|K00033:AOL_s00080g306|K01807:AOL_s00076g391	https://www.kegg.jp/kegg-bin/show_pathway?ko00030/K03841%09red/K01624%09red/K00033%09red/K01807%09red/
Pyruvate metabolism		4	Metabolism	ko00620	4	96	4.01681	0.0175782	0.581144	K00026:AOL_s00210g140|K00102:AOL_s00079g67|K01610:AOL_s00004g362|K00626:AOL_s00078g182	https://www.kegg.jp/kegg-bin/show_pathway?ko00620/K00026%09red/K00102%09red/K01610%09red/K00626%09red/
Tyrosine metabolism		4	Metabolism	ko00620	4	96	4.01681	0.0175782	0.581144	K00026:AOL_s00210g140|K00102:AOL_s00079g67|K01610:AOL_s00004g362|K00626:AOL_s00078g182	https://www.kegg.jp/kegg-bin/show_pathway?ko00620/K00026%09red/K00102%09red/K01610%09red/K00626%09red/
Valine, leucine and isoleucine degradation		4	Metabolism	ko00620	4	96	4.01681	0.0175782	0.581144	K00026:AOL_s00210g140|K00102:AOL_s00079g67|K01610:AOL_s00004g362|K00626:AOL_s00078g182	https://www.kegg.jp/kegg-bin/show_pathway?ko00620/K00026%09red/K00102%09red/K01610%09red/K00626%09red/
Glutathione metabolism	3	3	Metabolism	ko00480	3	40	7.23026	0.00812558	0.609116	K11204:AOL_s00075g212|K00033:AOL_s00080g306|K00799:AOL_s00007g379,AOL_s00054g242,AOL_s00080g432	https://www.kegg.jp/kegg-bin/show_pathway?ko00480/K11204%09red/K00033%09red/K00799%09red/	ko00480	3	40	13.7375	0.00132399	0.491516	K01581:AOL_s00097g429|K10808:AOL_s00054g431|K00799:AOL_s00054g111	https://www.kegg.jp/kegg-bin/show_pathway?ko00480/K01581%09red/K10808%09red/K00799%09red/
Glyoxylate and dicarboxylate metabolism	3		Metabolism									ko00630	3	95	5.78421	0.0150097	0.272428	K03781:AOL_s00173g374|K00122:AOL_s00215g530|K01915:AOL_s00083g274	https://www.kegg.jp/kegg-bin/show_pathway?ko00630/K03781%09red/K00122%09red/K01915%09red/
Lysine biosynthesis		3	Metabolism	ko00300	3	47	6.15342	0.0126566	0.814668	K17450:AOL_s00110g24|K00293:AOL_s00215g605|K05824:AOL_s00004g201	https://www.kegg.jp/kegg-bin/show_pathway?ko00300/K17450%09red/K00293%09red/K05824%09red/
Lysine degradation		3	Metabolism	ko00310	3	72	4.01681	0.0386827	0.832777	K00293:AOL_s00215g605|K00626:AOL_s00078g182|K01843:AOL_s00097g320	https://www.kegg.jp/kegg-bin/show_pathway?ko00310/K00293%09red/K00626%09red/K01843%09red/
Phenylalanine metabolism		3	Metabolism	ko00360	3	75	3.85614	0.0428413	0.64669	K01593:AOL_s00043g753|K10775:AOL_s00215g4|K00457:AOL_s00097g549	https://www.kegg.jp/kegg-bin/show_pathway?ko00360/K01593%09red/K10775%09red/K00457%09red/
Phenylalanine, tyrosine and tryptophan biosynthesis		3	Metabolism	ko00400	3	72	4.01681	0.0386827	0.689584	K01694:AOL_s00081g334|K01850:AOL_s00097g93|K13830:AOL_s00117g8	https://www.kegg.jp/kegg-bin/show_pathway?ko00400/K01694%09red/K01850%09red/K13830%09red/
Tryptophan metabolism		3	Metabolism	ko00380	3	66	4.38198	0.0310221	0.84633	K03781:AOL_s00076g488|K01593:AOL_s00043g753|K00626:AOL_s00078g182	https://www.kegg.jp/kegg-bin/show_pathway?ko00380/K03781%09red/K01593%09red/K00626%09red/
Riboflavin metabolism	2	2	Metabolism	ko00740	2	27	7.141	0.0316239	0.0048055	K00953:AOL_s00006g335|K00505:AOL_s00043g366,AOL_s00076g552,AOL_s00076g623	https://www.kegg.jp/kegg-bin/show_pathway?ko00740/K00953%09red/K00505%09red/	ko00740	2	27	13.5679	0.0094244	0.572172	K00794:AOL_s00076g109|K00505:AOL_s00054g968,AOL_s00169g221,AOL_s00170g41	https://www.kegg.jp/kegg-bin/show_pathway?ko00740/K00794%09red/K00505%09red/
Betalain biosynthesis		2	Metabolism	ko00965	2	7	27.5439	0.00216503	0.609116	K01593:AOL_s00043g753|K00505:AOL_s00043g366,AOL_s00076g552,AOL_s00076g623	https://www.kegg.jp/kegg-bin/show_pathway?ko00965/K01593%09red/K00505%09red/
Biotin metabolism		2	Metabolism	ko00780	2	23	8.38291	0.0234131	0.690538	K01012:AOL_s00169g266|K09458:AOL_s00043g515	https://www.kegg.jp/kegg-bin/show_pathway?ko00780/K01012%09red/K09458%09red/
Glycosylphosphatidylinositol(GPI)-anchor biosynthesis		2	Metabolism	ko00563	2	26	7.41565	0.0294778	0.475641	K05288:AOL_s00076g305|K03434:AOL_s00004g449	https://www.kegg.jp/kegg-bin/show_pathway?ko00563/K05288%09red/K03434%09red/
Metabolism of xenobiotics by cytochrome P450		2	Metabolism	ko00980	2	33	5.84264	0.0457056	0.0667419	K15303:AOL_s00007g346,AOL_s00173g357|K00799:AOL_s00007g379,AOL_s00054g242,AOL_s00080g432	https://www.kegg.jp/kegg-bin/show_pathway?ko00980/K15303%09red/K00799%09red/
Phenylpropanoid biosynthesis		2	Metabolism	ko00940	2	33	5.84264	0.0457056	0.680067	K05349:AOL_s00054g645|K10775:AOL_s00215g4	https://www.kegg.jp/kegg-bin/show_pathway?ko00940/K05349%09red/K10775%09red/
Selenocompound metabolism		2	Metabolism	ko00450	2	28	6.88596	0.0338297	0.609116	K00958:AOL_s00079g152|K01739:AOL_s00007g574	https://www.kegg.jp/kegg-bin/show_pathway?ko00450/K00958%09red/K01739%09red/
Vitamin B6 metabolism		2	Metabolism	ko00750	2	23	8.38291	0.0234131	0.761785	K00275:AOL_s00006g349|K05275:AOL_s00006g90,AOL_s00188g143	https://www.kegg.jp/kegg-bin/show_pathway?ko00750/K00275%09red/K05275%09red/
Arginine biosynthesis	2		Metabolism									ko00220	2	56	6.54167	0.0373879	0.647859	K01438:AOL_s00054g880|K01915:AOL_s00083g274	https://www.kegg.jp/kegg-bin/show_pathway?ko00220/K01438%09red/K01915%09red/
Biosynthesis of unsaturated fatty acids	2		Metabolism									ko01040	2	27	13.5679	0.0094244	0.125344	K10256:AOL_s00169g29|K10246:AOL_s00007g380	https://www.kegg.jp/kegg-bin/show_pathway?ko01040/K10256%09red/K10246%09red/
Carotenoid biosynthesis	2		Metabolism									ko00906	2	46	7.96377	0.0260121	0.252063	K17841:AOL_s00004g586|K15745:AOL_s00004g585	https://www.kegg.jp/kegg-bin/show_pathway?ko00906/K17841%09red/K15745%09red/
Pentose and glucuronate interconversions	2		Metabolism									ko00040	2	63	5.81481	0.0462841	0.199461	K01213:AOL_s00007g88|K00963:AOL_s00193g86	https://www.kegg.jp/kegg-bin/show_pathway?ko00040/K01213%09red/K00963%09red/
Sphingolipid metabolism	2		Metabolism									ko00600	2	41	8.93496	0.0209693	0.630411	K12350:AOL_s00170g25|K12351:AOL_s00080g317	https://www.kegg.jp/kegg-bin/show_pathway?ko00600/K12350%09red/K12351%09red/
Steroid biosynthesis	2		Metabolism									ko00100	2	30	12.2111	0.0115581	0.311057	K07750:AOL_s00007g369|K00223:AOL_s00006g559	https://www.kegg.jp/kegg-bin/show_pathway?ko00100/K07750%09red/K00223%09red/
Longevity regulating pathway - multiple species	2	3	Organismal Systems	ko04213	3	58	4.98639	0.0221936	0.863738	K03781:AOL_s00076g488|K03695:AOL_s00097g448,AOL_s00173g116|K07827:AOL_s00215g7	https://www.kegg.jp/kegg-bin/show_pathway?ko04213/K03781%09red/K03695%09red/K07827%09red/
Circadian rhythm	2		Organismal Systems									ko04710	2	22	16.6515	0.00631175	0.463812	K03362:AOL_s00076g700|K03868:AOL_s00076g289	https://www.kegg.jp/kegg-bin/show_pathway?ko04710/K03362%09red/K03868%09red/
Cell cycle - yeast	3	5	Cellular Processes	ko04111	5	122	3.95096	0.00871781	0.609116	K09202:AOL_s00083g463|K06660:AOL_s00078g71|K02515:AOL_s00004g649|K02608:AOL_s00215g676|K02605:AOL_s00078g334	https://www.kegg.jp/kegg-bin/show_pathway?ko04111/K09202%09red/K06660%09red/K02515%09red/K02608%09red/K02605%09red/
Meiosis - yeast		5	Cellular Processes	ko04113	5	99	4.86886	0.0036273	0.68136	K06660:AOL_s00078g71|K02608:AOL_s00215g676|K08139:AOL_s00081g27|K02605:AOL_s00078g334|K10872:AOL_s00193g48	https://www.kegg.jp/kegg-bin/show_pathway?ko04113/K06660%09red/K02608%09red/K08139%09red/K02605%09red/K10872%09red/
MAPK signaling pathway - yeast		4	Environmental Information Processing	ko04011	4	90	4.2846	0.0141715	0.64669	K03781:AOL_s00076g488|K02515:AOL_s00004g649|K11213:AOL_s00075g223|K19844:AOL_s00043g561	https://www.kegg.jp/kegg-bin/show_pathway?ko04011/K03781%09red/K02515%09red/K11213%09red/K19844%09red/
HIF-1 signaling pathway	3		Environmental Information Processing									ko04066	3	71	7.73944	0.00679565	0.499257	K03868:AOL_s00076g289|K03259:AOL_s00215g315|K08008:AOL_s00193g69	https://www.kegg.jp/kegg-bin/show_pathway?ko04066/K03868%09red/K03259%09red/K08008%09red/
Sphingolipid signaling pathway	3		Environmental Information Processing									ko04071	3	78	7.04487	0.00880521	0.263546	K12350:AOL_s00170g25|K12351:AOL_s00080g317|K04392:AOL_s00079g171	https://www.kegg.jp/kegg-bin/show_pathway?ko04071/K12350%09red/K12351%09red/K04392%09red/
Wnt signaling pathway	3		Environmental Information Processing									ko04310	3	103	5.33495	0.0186001	0.521134	K03362:AOL_s00076g700|K03868:AOL_s00076g289|K04392:AOL_s00079g171	https://www.kegg.jp/kegg-bin/show_pathway?ko04310/K03362%09red/K03868%09red/K04392%09red/
Base excision repair		3	Genetic Information Processing	ko03410	3	40	7.23026	0.00812558	0.344928	K01247:AOL_s00110g50|K10773:AOL_s00075g174|K03504:AOL_s00006g348	https://www.kegg.jp/kegg-bin/show_pathway?ko03410/K01247%09red/K10773%09red/K03504%09red/
Mismatch repair		3	Genetic Information Processing	ko03430	3	44	6.57297	0.0105715	0.741867	K08735:AOL_s00054g519|K10756:AOL_s00215g298|K03504:AOL_s00006g348	https://www.kegg.jp/kegg-bin/show_pathway?ko03430/K08735%09red/K10756%09red/K03504%09red/
Ribosome biogenesis in eukaryotes	4		Genetic Information Processing									ko03008	4	82	8.93496	0.00102204	0.199461	K14569:AOL_s00080g360|K14573:AOL_s00173g120|K14558:AOL_s00007g463|K14553:AOL_s00080g272	https://www.kegg.jp/kegg-bin/show_pathway?ko03008/K14569%09red/K14573%09red/K14558%09red/K14553%09red/
Ubiquitin mediated proteolysis	3		Genetic Information Processing									ko04120	3	125	4.396	0.0307319	0.521134	K03362:AOL_s00076g700|K03868:AOL_s00076g289|K10582:AOL_s00078g218	https://www.kegg.jp/kegg-bin/show_pathway?ko04120/K03362%09red/K03868%09red/K10582%09red/
RNA polymerase	2		Genetic Information Processing									ko03020	2	51	7.18301	0.0314938	0.499257	K03025:AOL_s00080g138|K03000:AOL_s00006g329	https://www.kegg.jp/kegg-bin/show_pathway?ko03020/K03025%09red/K03000%09red/
	KEGG pathway enrichment of differentially expressed genes at 12 h
	regulated					down-regulated								up-regulated
KEGG Pathway	up	down	classification	ID	Input_number	Background_number	Rich_factor	P_Value	Corrected P_Value	Input	Hyperlink	ID	Input_number	Background_number	Rich_factor	P_Value	Corrected P_Value	Input	Hyperlink
Purine metabolism		22	Metabolism	ko00230	22	269	3.36633	6.26239e-07	0.997507	K00939:AOL_s00007g174|K00088:AOL_s00080g188|K03020:AOL_s00215g538|K00958:AOL_s00079g152|K03004:AOL_s00193g40|K03023:AOL_s00215g201|K03002:AOL_s00083g9|K03025:AOL_s00080g138|K03000:AOL_s00006g329|K03783:AOL_s00215g584|K01835:AOL_s00054g465|K01951:AOL_s00097g199|K01490:AOL_s00215g340|K14721:AOL_s00006g45|K03014:AOL_s00083g213|K00948:AOL_s00081g99|K03013:AOL_s00140g99|K03019:AOL_s00169g59|K03018:AOL…	https://www.kegg.jp/kegg-bin/show_pathway?ko00230/K00939%09red/K00088%09red/K03020%09red/K00958%09red/K03004%09red/K03023%09red/K03002%09red/K03025%09red/K03000%09red/K03783%09red/K01835%09red/K01951%09red/K01490%09red/K14721%09red/K03014%09red/K00948%09red/K03013%09red/K03019%09red/K03018%09red/K03017%09red/K00106%09red/K01487%09red/
Pyrimidine metabolism		17	Metabolism	ko00240	17	174	4.02148	1.08782e-06	0.997507	K03783:AOL_s00215g584|K03013:AOL_s00140g99|K03019:AOL_s00169g59|K03004:AOL_s00193g40|K01240:AOL_s00054g322|K03020:AOL_s00215g538|K03014:AOL_s00083g213|K03017:AOL_s00043g472|K03023:AOL_s00215g201|K03002:AOL_s00083g9|K11541:AOL_s00004g546|K03000:AOL_s00006g329|K01937:AOL_s00043g570|K00876:AOL_s00078g201|K03018:AOL_s00075g95|K14721:AOL_s00006g45|K03025:AOL_s00080g138	https://www.kegg.jp/kegg-bin/show_pathway?ko00240/K03783%09red/K03013%09red/K03019%09red/K03004%09red/K01240%09red/K03020%09red/K03014%09red/K03017%09red/K03023%09red/K03002%09red/K11541%09red/K03000%09red/K01937%09red/K00876%09red/K03018%09red/K14721%09red/K03025%09red/
Carbon metabolism	11		Metabolism									ko01200	11	342	3.97168	9.40134e-05	0.632436	K17066:AOL_s00110g310|K00058:AOL_s00083g125|K11517:AOL_s00215g819|K00297:AOL_s00076g269|K00026:AOL_s00215g565|K01807:AOL_s00076g391|K01624:AOL_s00004g332|K01070:AOL_s00083g240|K15634:AOL_s00004g339|K04835:AOL_s00076g193|K00122:AOL_s00215g530	https://www.kegg.jp/kegg-bin/show_pathway?ko01200/K17066%09red/K00058%09red/K11517%09red/K00297%09red/K00026%09red/K01807%09red/K01624%09red/K01070%09red/K15634%09red/K04835%09red/K00122%09red/
Biosynthesis of amino acids	6	11	Metabolism	ko01230	11	228	1.98584	0.0234823	0.997507	K17989:AOL_s00076g97|K00133:AOL_s00079g68|K01694:AOL_s00081g334|K00286:AOL_s00043g469|K00948:AOL_s00081g99|K00826:AOL_s00054g787|K01733:AOL_s00097g201|K00765:AOL_s00054g802|K01652:AOL_s00004g283|K01702:AOL_s00054g60|K00030:AOL_s00054g941,AOL_s00109g30	https://www.kegg.jp/kegg-bin/show_pathway?ko01230/K17989%09red/K00133%09red/K01694%09red/K00286%09red/K00948%09red/K00826%09red/K01733%09red/K00765%09red/K01652%09red/K01702%09red/K00030%09red/	ko01230	6	228	3.24956	0.010381	0.529477	K00058:AOL_s00083g125|K01697:AOL_s00097g64|K01807:AOL_s00076g391|K01624:AOL_s00004g332|K15634:AOL_s00004g339|K01652:AOL_s00075g7	https://www.kegg.jp/kegg-bin/show_pathway?ko01230/K00058%09red/K01697%09red/K01807%09red/K01624%09red/K15634%09red/K01652%09red/
Methane metabolism	6		Metabolism									ko00680	6	165	4.4903	0.00217544	0.590054	K00058:AOL_s00083g125|K01070:AOL_s00083g240|K01624:AOL_s00004g332|K15634:AOL_s00004g339|K17066:AOL_s00110g310|K00122:AOL_s00215g530	https://www.kegg.jp/kegg-bin/show_pathway?ko00680/K00058%09red/K01070%09red/K01624%09red/K15634%09red/K17066%09red/K00122%09red/
Starch and sucrose metabolism	6		Metabolism									ko00500	6	109	6.79724	0.000247115	0.430685	K01176:AOL_s00215g766|K00700:AOL_s00054g353|K01051:AOL_s00215g921|K01178:AOL_s00078g424|K01213:AOL_s00007g88|K19356:AOL_s00169g245	https://www.kegg.jp/kegg-bin/show_pathway?ko00500/K01176%09red/K00700%09red/K01051%09red/K01178%09red/K01213%09red/K19356%09red/
Pantothenate and CoA biosynthesis		6	Metabolism	ko00770	6	36	6.86017	0.000205119	0.997507	K00077:AOL_s00215g103|K06133:AOL_s00043g620|K00826:AOL_s00054g787|K00606:AOL_s00215g851|K01918:AOL_s00210g336|K01652:AOL_s00004g283	https://www.kegg.jp/kegg-bin/show_pathway?ko00770/K00077%09red/K06133%09red/K00826%09red/K00606%09red/K01918%09red/K01652%09red/
Glycolysis / Gluconeogenesis	5		Metabolism									ko00010	5	99	6.23652	0.00122345	0.580972	K00128:AOL_s00215g818|K15634:AOL_s00004g339|K01568:AOL_s00081g64|K01624:AOL_s00004g332|K13953:AOL_s00081g10	https://www.kegg.jp/kegg-bin/show_pathway?ko00010/K00128%09red/K15634%09red/K01568%09red/K01624%09red/K13953%09red/
Pentose and glucuronate interconversions	5		Metabolism									ko00040	5	63	9.80025	0.000151037	0.00669996	K00128:AOL_s00215g818|K01051:AOL_s00215g921|K01213:AOL_s00007g88|K01728:AOL_s00043g84|K00008:AOL_s00004g578	https://www.kegg.jp/kegg-bin/show_pathway?ko00040/K00128%09red/K01051%09red/K01213%09red/K01728%09red/K00008%09red/
2-Oxocarboxylic acid metabolism		5	Metabolism	ko01210	5	76	2.70796	0.0372819	0.622016	K00826:AOL_s00054g787|K01652:AOL_s00004g283|K00133:AOL_s00079g68|K01702:AOL_s00054g60|K00030:AOL_s00054g941,AOL_s00109g30	https://www.kegg.jp/kegg-bin/show_pathway?ko01210/K00826%09red/K01652%09red/K00133%09red/K01702%09red/K00030%09red/
Lysine degradation		5	Metabolism	ko00310	5	72	2.85841	0.0304946	0.418341	K11423:AOL_s00079g289|K11429:AOL_s00043g474|K11427:AOL_s00054g448|K00626:AOL_s00176g25|K01843:AOL_s00097g320	https://www.kegg.jp/kegg-bin/show_pathway?ko00310/K11423%09red/K11429%09red/K11427%09red/K00626%09red/K01843%09red/
Folate biosynthesis		4	Metabolism	ko00790	4	50	3.29288	0.0327668	0.997507	K01113:AOL_s00054g189|K03639:AOL_s00097g589|K01077:AOL_s00004g413|K13950:AOL_s00076g369	https://www.kegg.jp/kegg-bin/show_pathway?ko00790/K01113%09red/K03639%09red/K01077%09red/K13950%09red/
Terpenoid backbone biosynthesis		4	Metabolism	ko00900	4	53	3.10649	0.039404	6.85096e-14	K05355:AOL_s00097g216|K01641:AOL_s00043g628|K00021:AOL_s00080g111|K00626:AOL_s00176g25	https://www.kegg.jp/kegg-bin/show_pathway?ko00900/K05355%09red/K01641%09red/K00021%09red/K00626%09red/
Valine, leucine and isoleucine biosynthesis		4	Metabolism	ko00290	4	17	9.68495	0.00063152	0.997507	K00826:AOL_s00054g787|K01652:AOL_s00004g283|K01702:AOL_s00054g60|K17989:AOL_s00076g97	https://www.kegg.jp/kegg-bin/show_pathway?ko00290/K00826%09red/K01652%09red/K01702%09red/K17989%09red/
Vitamin B6 metabolism		4	Metabolism
Glycerophospholipid metabolism	4		Metabolism									ko00564	4	109	4.53149	0.0117293	0.00669996	K14674:AOL_s00004g34|K00894:AOL_s00078g295|K13535:AOL_s00109g68|K16342:AOL_s00210g100	https://www.kegg.jp/kegg-bin/show_pathway?ko00564/K14674%09red/K00894%09red/K13535%09red/K16342%09red/
Glyoxylate and dicarboxylate metabolism	4		Metabolism									ko00630	4	95	5.19929	0.00730883	0.529477	K11517:AOL_s00215g819|K00122:AOL_s00215g530|K00026:AOL_s00215g565|K04835:AOL_s00076g193	https://www.kegg.jp/kegg-bin/show_pathway?ko00630/K11517%09red/K00122%09red/K00026%09red/K04835%09red/
Tryptophan metabolism	4		Metabolism									ko00380	4	66	7.48383	0.00197563	0.926257	K00128:AOL_s00215g818|K00452:AOL_s00043g694|K14338:AOL_s00007g287|K14264:AOL_s00081g305	https://www.kegg.jp/kegg-bin/show_pathway?ko00380/K00128%09red/K00452%09red/K14338%09red/K14264%09red/
Biosynthesis of unsaturated fatty acids		3	Metabolism	ko01040	3	27	4.57345	0.0269748	0.997507	K10256:AOL_s00169g29|K10703:AOL_s00215g167|K00507:AOL_s00079g17,AOL_s00091g68	https://www.kegg.jp/kegg-bin/show_pathway?ko01040/K10256%09red/K10703%09red/K00507%09red/
Arachidonic acid metabolism	3		Metabolism									ko00590	3	45	8.23221	0.00569942	0.529477	K14674:AOL_s00004g34|K11987:AOL_s00173g33|K16342:AOL_s00210g100	https://www.kegg.jp/kegg-bin/show_pathway?ko00590/K14674%09red/K11987%09red/K16342%09red/
Chloroalkane and chloroalkene degradation	3		Metabolism									ko00625	3	29	12.7741	0.00161092	0.529477	K00128:AOL_s00215g818|K13953:AOL_s00081g10|K01560:AOL_s00215g13	https://www.kegg.jp/kegg-bin/show_pathway?ko00625/K00128%09red/K13953%09red/K01560%09red/
Cysteine and methionine metabolism	3		Metabolism									ko00270	3	96	3.85885	0.0427978	0.565159	K01697:AOL_s00097g64|K00026:AOL_s00215g565|K00641:AOL_s00007g6	https://www.kegg.jp/kegg-bin/show_pathway?ko00270/K01697%09red/K00026%09red/K00641%09red/
Ether lipid metabolism	3		Metabolism									ko00565	3	29	12.7741	0.00161092	0.588575	K01062:AOL_s00078g557|K14674:AOL_s00004g34|K16342:AOL_s00210g100	https://www.kegg.jp/kegg-bin/show_pathway?ko00565/K01062%09red/K14674%09red/K16342%09red/
Fatty acid degradation	3		Metabolism									ko00071	3	53	6.98961	0.00898262	0.589426	K00128:AOL_s00215g818|K13953:AOL_s00081g10|K14338:AOL_s00007g287	https://www.kegg.jp/kegg-bin/show_pathway?ko00071/K00128%09red/K13953%09red/K14338%09red/
Glycerolipid metabolism	3		Metabolism									ko00561	3	77	4.81103	0.0244253	0.677244	K00128:AOL_s00215g818|K14674:AOL_s00004g34|K07407:AOL_s00083g96,AOL_s00193g104	https://www.kegg.jp/kegg-bin/show_pathway?ko00561/K00128%09red/K14674%09red/K07407%09red/
Glycine, serine and threonine metabolism	3		Metabolism									ko00260	3	94	3.94095	0.0406113	0.178805	K15634:AOL_s00004g339|K00058:AOL_s00083g125|K01697:AOL_s00097g64	https://www.kegg.jp/kegg-bin/show_pathway?ko00260/K15634%09red/K00058%09red/K01697%09red/
Pentose phosphate pathway	3		Metabolism									ko00030	3	77	4.81103	0.0244253	0.202825	K01621:AOL_s00076g411|K01624:AOL_s00004g332|K01807:AOL_s00076g391	https://www.kegg.jp/kegg-bin/show_pathway?ko00030/K01621%09red/K01624%09red/K01807%09red/
Synthesis and degradation of ketone bodies		2	Metabolism	ko00072	2	8	10.2903	0.0149475	0.997507	K01641:AOL_s00043g628|K00626:AOL_s00176g25	https://www.kegg.jp/kegg-bin/show_pathway?ko00072/K01641%09red/K00626%09red/
alpha-Linolenic acid metabolism	2		Metabolism									ko00592	2	23	10.7377	0.0146913	0.408707	K14674:AOL_s00004g34|K16342:AOL_s00210g100	https://www.kegg.jp/kegg-bin/show_pathway?ko00592/K14674%09red/K16342%09red/
Base excision repair	2		Metabolism									ko03410	2	40	6.17416	0.041462	0.624941	K10747:AOL_s00078g108|K03505:AOL_s00006g30	https://www.kegg.jp/kegg-bin/show_pathway?ko03410/K10747%09red/K03505%09red/
C5-Branched dibasic acid metabolism	2		Metabolism									ko00660	2	25	9.87865	0.0172395	0.425106	K01652:AOL_s00075g7|K04835:AOL_s00076g193	https://www.kegg.jp/kegg-bin/show_pathway?ko00660/K01652%09red/K04835%09red/
Linoleic acid metabolism	2		Metabolism									ko00591	2	24	10.2903	0.0159433	0.624941	K14674:AOL_s00004g34|K16342:AOL_s00210g100	https://www.kegg.jp/kegg-bin/show_pathway?ko00591/K14674%09red/K16342%09red/
Naphthalene degradation	2		Metabolism									ko00626	2	29	8.51608	0.0228492	0.64579	K13953:AOL_s00081g10|K00480:AOL_s00043g285	https://www.kegg.jp/kegg-bin/show_pathway?ko00626/K13953%09red/K00480%09red/
Steroid biosynthesis	2		Metabolism									ko00100	2	30	8.23221	0.0243542	0.562879	K14674:AOL_s00004g34|K00637:AOL_s00054g336	https://www.kegg.jp/kegg-bin/show_pathway?ko00100/K14674%09red/K00637%09red/
Cytosolic DNA-sensing pathway		8	Organismal Systems	ko04623	8	51	6.45664	2.81352e-05	0.622016	K03020:AOL_s00215g538|K03014:AOL_s00083g213|K03023:AOL_s00215g201|K03025:AOL_s00080g138|K03013:AOL_s00140g99|K03019:AOL_s00169g59|K03018:AOL_s00075g95|K14721:AOL_s00006g45	https://www.kegg.jp/kegg-bin/show_pathway?ko04623/K03020%09red/K03014%09red/K03023%09red/K03025%09red/K03013%09red/K03019%09red/K03018%09red/K14721%09red/
Regulation of mitophagy - yeast		6	Cellular Processes	ko04139	6	34	7.26371	0.000147514	0.997507	K17764:AOL_s00076g313|K17765:AOL_s00193g178|K11644:AOL_s00054g675|K11233:AOL_s00112g14|K11841:AOL_s00083g508|K02332:AOL_s00215g177	https://www.kegg.jp/kegg-bin/show_pathway?ko04139/K17764%09red/K17765%09red/K11644%09red/K11233%09red/K11841%09red/K02332%09red/
Cell cycle - yeast	4		Cellular Processes									ko04111	4	122	4.04863	0.0171146	0.288969	K02210:AOL_s00054g769|K02830:AOL_s00080g71|K02214:AOL_s00054g368|K03363:AOL_s00193g145	https://www.kegg.jp/kegg-bin/show_pathway?ko04111/K02210%09red/K02830%09red/K02214%09red/K03363%09red/
Meiosis - yeast	4		Cellular Processes									ko04113	4	99	4.98922	0.00843429	0.562879	K02210:AOL_s00054g769|K02830:AOL_s00080g71|K02214:AOL_s00054g368|K03363:AOL_s00193g145	https://www.kegg.jp/kegg-bin/show_pathway?ko04113/K02210%09red/K02830%09red/K02214%09red/K03363%09red/
Peroxisome	4		Cellular Processes									ko04146	4	72	6.86017	0.00271828	0.599722	K11517:AOL_s00215g819|K11187:AOL_s00110g132|K12663:AOL_s00215g56|K13237:AOL_s00078g492	https://www.kegg.jp/kegg-bin/show_pathway?ko04146/K11517%09red/K11187%09red/K12663%09red/K13237%09red/
MAPK signaling pathway - yeast		8	Environmental Information Processing	ko04011	8	90	3.65876	0.00151629	0.0422612	K19850:AOL_s00075g116|K11240:AOL_s00169g50|K06666:AOL_s00076g331|K19838:AOL_s00215g516|K03114:AOL_s00083g305|K15174:AOL_s00215g96|K11228:AOL_s00215g687|K11233:AOL_s00112g14	https://www.kegg.jp/kegg-bin/show_pathway?ko04011/K19850%09red/K11240%09red/K06666%09red/K19838%09red/K03114%09red/K15174%09red/K11228%09red/K11233%09red/
VEGF signaling pathway	2		Environmental Information Processing									ko04370	2	39	6.33247	0.0395932	0.655118	K16342:AOL_s00210g100|K11987:AOL_s00173g33	https://www.kegg.jp/kegg-bin/show_pathway?ko04370/K16342%09red/K11987%09red/
Ribosome biogenesis in eukaryotes		34	Genetic Information Processing	ko03008	34	82	17.0668	7.13564e-34	0.997507	K11108:AOL_s00188g314|K14545:AOL_s00193g28|K12845:AOL_s00075g24|K12618:AOL_s00007g507|K14572:AOL_s00043g541|K14573:AOL_s00173g120|K14570:AOL_s00078g195|K14558:AOL_s00007g463|K14574:AOL_s00097g296|K14554:AOL_s00043g99|K14555:AOL_s00076g160|K14556:AOL_s00007g187|K14557:AOL_s00083g461|K14550:AOL_s00097g455|K14552:AOL_s00193g133|K14553:AOL_s00080g272|K14538:AOL_s00076g631|K14537:AOL_s00004g194|K03539…	https://www.kegg.jp/kegg-bin/show_pathway?ko03008/K11108%09red/K14545%09red/K12845%09red/K12618%09red/K14572%09red/K14573%09red/K14570%09red/K14558%09red/K14574%09red/K14554%09red/K14555%09red/K14556%09red/K14557%09red/K14550%09red/K14552%09red/K14553%09red/K14538%09red/K14537%09red/K03539%09red/K14563%09red/K11130%09red/K14561%09red/K14560%09red/K14549%09red/K14548%09red/K14564%09red/K14567%09re…
Ribosome		26	Genetic Information Processing	ko03010	26	143	7.48383	6.03609e-16	0.997507	K02948:AOL_s00006g104|K02918:AOL_s00006g207|K02934:AOL_s00173g135|K02951:AOL_s00054g318|K02912:AOL_s00083g420|K02882:AOL_s00193g154|K02979:AOL_s00054g801|K02978:AOL_s00079g258|K02998:AOL_s00109g204|K02971:AOL_s00080g110|K02996:AOL_s00215g579|K02908:AOL_s00083g324|K02876:AOL_s00004g484|K02926:AOL_s00054g421|K02898:AOL_s00215g800|K02924:AOL_s00215g706|K02896:AOL_s00054g343|K02895:AOL_s00110g64|K028…	https://www.kegg.jp/kegg-bin/show_pathway?ko03010/K02948%09red/K02918%09red/K02934%09red/K02951%09red/K02912%09red/K02882%09red/K02979%09red/K02978%09red/K02998%09red/K02971%09red/K02996%09red/K02908%09red/K02876%09red/K02926%09red/K02898%09red/K02924%09red/K02896%09red/K02895%09red/K02893%09red/K02891%09red/K02984%09red/K02985%09red/K02940%09red/K02964%09red/K02946%09red/K02961%09red/
Spliceosome		18	Genetic Information Processing	ko03040	18	121	6.12313	6.66246e-10	0.997507	K12813:AOL_s00083g327|K12839:AOL_s00215g63|K12828:AOL_s00188g253|K12662:AOL_s00078g213|K12837:AOL_s00043g712|K12815:AOL_s00078g128|K10599:AOL_s00215g166|K11984:AOL_s00081g321|K12816:AOL_s00004g205|K12860:AOL_s00004g557|K06063:AOL_s00007g484|K12819:AOL_s00079g168|K12844:AOL_s00006g63|K12845:AOL_s00075g24|K12868:AOL_s00043g573|K12843:AOL_s00117g5|K12842:AOL_s00043g638|K03283:AOL_s00007g116	https://www.kegg.jp/kegg-bin/show_pathway?ko03040/K12813%09red/K12839%09red/K12828%09red/K12662%09red/K12837%09red/K12815%09red/K10599%09red/K11984%09red/K12816%09red/K12860%09red/K06063%09red/K12819%09red/K12844%09red/K12845%09red/K12868%09red/K12843%09red/K12842%09red/K03283%09red/
RNA polymerase		12	Genetic Information Processing	ko03020	12	51	9.68495	2.25845e-09	0.997507	K03013:AOL_s00140g99|K03004:AOL_s00193g40|K03020:AOL_s00215g538|K03014:AOL_s00083g213|K03017:AOL_s00043g472|K03023:AOL_s00215g201|K03002:AOL_s00083g9|K03025:AOL_s00080g138|K03000:AOL_s00006g329|K03019:AOL_s00169g59|K03018:AOL_s00075g95|K14721:AOL_s00006g45	https://www.kegg.jp/kegg-bin/show_pathway?ko03020/K03013%09red/K03004%09red/K03020%09red/K03014%09red/K03017%09red/K03023%09red/K03002%09red/K03025%09red/K03000%09red/K03019%09red/K03018%09red/K14721%09red/
RNA degradation		9	Genetic Information Processing	ko03018	9	78	4.74935	0.000108578	2.84313e-05	K10643:AOL_s00215g79|K12615:AOL_s00004g518|K12592:AOL_s00215g104|K13126:AOL_s00193g6|K12590:AOL_s00173g71|K12591:AOL_s00083g475|K11600:AOL_s00080g126|K12618:AOL_s00007g507|K12598:AOL_s00188g35	https://www.kegg.jp/kegg-bin/show_pathway?ko03018/K10643%09red/K12615%09red/K12592%09red/K13126%09red/K12590%09red/K12591%09red/K11600%09red/K12618%09red/K12598%09red/
RNA transport		9	Genetic Information Processing	ko03013	9	138	2.68442	0.00647707	0.997507	K14294:AOL_s00080g295|K14328:AOL_s00215g774|K00784:AOL_s00097g580|K13126:AOL_s00193g6|K03259:AOL_s00007g472,AOL_s00215g315|K14288:AOL_s00083g208|K03539:AOL_s00078g126|K14292:AOL_s00109g149|K03251:AOL_s00043g682	https://www.kegg.jp/kegg-bin/show_pathway?ko03013/K14294%09red/K14328%09red/K00784%09red/K13126%09red/K03259%09red/K14288%09red/K03539%09red/K14292%09red/K03251%09red/
Ubiquitin mediated proteolysis		8	Genetic Information Processing	ko04120	8	125	2.63431	0.0111603	0.997507	K10581:AOL_s00109g159|K10576:AOL_s00004g366|K10598:AOL_s00004g498|K10599:AOL_s00215g166|K04706:AOL_s00215g568|K10259:AOL_s00043g577|K03362:AOL_s00076g700|K03361:AOL_s00078g14	https://www.kegg.jp/kegg-bin/show_pathway?ko04120/K10581%09red/K10576%09red/K10598%09red/K10599%09red/K04706%09red/K10259%09red/K03362%09red/K03361%09red/
mRNA surveillance pathway		6	Genetic Information Processing	ko03015	6	59	4.18587	0.00297876	0.997507	K14962:AOL_s00054g436|K14328:AOL_s00215g774|K00565:AOL_s00215g33|K15541:AOL_s00083g301|K14294:AOL_s00080g295|K13126:AOL_s00193g6	https://www.kegg.jp/kegg-bin/show_pathway?ko03015/K14962%09red/K14328%09red/K00565%09red/K15541%09red/K14294%09red/K13126%09red/
DNA replication	5		Genetic Information Processing									ko03030	5	59	10.4647	0.000110347	0.430685	K02210:AOL_s00054g769|K10747:AOL_s00078g108|K10755:AOL_s00078g146|K07466:AOL_s00080g275|K03505:AOL_s00006g30	https://www.kegg.jp/kegg-bin/show_pathway?ko03030/K02210%09red/K10747%09red/K10755%09red/K07466%09red/K03505%09red/
Mismatch repair	4		Genetic Information Processing									ko03430	4	44	11.2257	0.000426009	0.330149	K10747:AOL_s00078g108|K10755:AOL_s00078g146|K07466:AOL_s00080g275|K03505:AOL_s00006g30	https://www.kegg.jp/kegg-bin/show_pathway?ko03430/K10747%09red/K10755%09red/K07466%09red/K03505%09red/
Nucleotide excision repair	4		Genetic Information Processing									ko03420	4	47	10.5092	0.000549491	0.379326	K10747:AOL_s00078g108|K10755:AOL_s00078g146|K07466:AOL_s00080g275|K03505:AOL_s00006g30	https://www.kegg.jp/kegg-bin/show_pathway?ko03420/K10747%09red/K10755%09red/K07466%09red/K03505%09red/
SNARE interactions in vesicular transport		3	Genetic Information Processing	ko04130	3	34	3.63186	0.0487953	0.997507	K08513:AOL_s00083g286|K08515:AOL_s00076g563|K08493:AOL_s00112g2	https://www.kegg.jp/kegg-bin/show_pathway?ko04130/K08513%09red/K08515%09red/K08493%09red/
	KEGG pathway enrichment of differentially expressed genes at 24 h
	regulated					down-regulated								up-regulated
KEGG Pathway	up	down	classification	ID	Input_number	Background_number	Rich_factor	P_Value	Corrected P_Value	Input	Hyperlink	ID	Input_number	Background_number	Rich_factor	P_Value	Corrected P_Value	Input	Hyperlink
Purine metabolism		7	Metabolism	ko00230	7	269	2.21694	0.0390754	0.218512	K01487:AOL_s00043g146|K02685:AOL_s00083g203|K00088:AOL_s00080g188|K03020:AOL_s00215g538|K01490:AOL_s00215g340|K03019:AOL_s00169g59|K03018:AOL_s00075g95	https://www.kegg.jp/kegg-bin/show_pathway?ko00230/K01487%09red/K02685%09red/K00088%09red/K03020%09red/K01490%09red/K03019%09red/K03018%09red/
Pyrimidine metabolism		7	Metabolism	ko00240	7	174	3.42734	0.00438094	0.776574	K02685:AOL_s00083g203|K03019:AOL_s00169g59|K01240:AOL_s00054g322|K03020:AOL_s00215g538|K01937:AOL_s00043g570|K00876:AOL_s00078g201|K03018:AOL_s00075g95	https://www.kegg.jp/kegg-bin/show_pathway?ko00240/K02685%09red/K03019%09red/K01240%09red/K03020%09red/K01937%09red/K00876%09red/K03018%09red/
Carbon metabolism	7		Metabolism									ko01200	7	342	3.68757	0.00273702	0.294476	K03781:AOL_s00006g411|K01754:AOL_s00173g279|K00851:AOL_s00076g675|K05605:AOL_s00054g435|K15634:AOL_s00004g339|K00026:AOL_s00215g565|K01647:AOL_s00083g278	https://www.kegg.jp/kegg-bin/show_pathway?ko01200/K03781%09red/K01754%09red/K00851%09red/K05605%09red/K15634%09red/K00026%09red/K01647%09red/
Cysteine and methionine metabolism	6	4	Metabolism	ko00270	4	96	3.54974	0.0262934	0.776574	K01505:AOL_s00075g143|K17989:AOL_s00076g97|K00558:AOL_s00083g282|K00016:AOL_s00054g956	https://www.kegg.jp/kegg-bin/show_pathway?ko00270/K01505%09red/K17989%09red/K00558%09red/K00016%09red/	ko00270	6	96	11.2602	1.43058e-05	0.300241	K08964:AOL_s00078g161|K01697:AOL_s00097g64|K00641:AOL_s00007g6|K08963:AOL_s00076g108|K00826:AOL_s00188g113|K00026:AOL_s00215g565	https://www.kegg.jp/kegg-bin/show_pathway?ko00270/K08964%09red/K01697%09red/K00641%09red/K08963%09red/K00826%09red/K00026%09red/
Starch and sucrose metabolism		6	Metabolism	ko00500	6	109	4.68957	0.00175775	0.776574	K01194:AOL_s00075g83|K01210:AOL_s00080g96|K19356:AOL_s00080g161|K00693:AOL_s00007g435|K05349:AOL_s00193g115|K01225:AOL_s00215g901	https://www.kegg.jp/kegg-bin/show_pathway?ko00500/K01194%09red/K01210%09red/K19356%09red/K00693%09red/K05349%09red/K01225%09red/
Valine, leucine and isoleucine degradation	6		Metabolism									ko00280	6	69	15.6664	2.07745e-06	0.148095	K05605:AOL_s00054g435|K00167:AOL_s00210g355|K00826:AOL_s00188g113|K00253:AOL_s00112g40|K01969:AOL_s00112g41|K01968:AOL_s00188g157	https://www.kegg.jp/kegg-bin/show_pathway?ko00280/K05605%09red/K00167%09red/K00826%09red/K00253%09red/K01969%09red/K01968%09red/
Biosynthesis of amino acids	5		Metabolism									ko01230	5	228	3.95096	0.00852274	0.43043	K01754:AOL_s00173g279|K15634:AOL_s00004g339|K00826:AOL_s00188g113|K01697:AOL_s00097g64|K01647:AOL_s00083g278	https://www.kegg.jp/kegg-bin/show_pathway?ko01230/K01754%09red/K15634%09red/K00826%09red/K01697%09red/K01647%09red/
Steroid biosynthesis		5	Metabolism	ko00100	5	30	14.199	2.32142e-05	0.83017	K00511:AOL_s00078g347|K05917:AOL_s00076g231|K07750:AOL_s00043g119|K00559:AOL_s00043g26|K00223:AOL_s00169g16	https://www.kegg.jp/kegg-bin/show_pathway?ko00100/K00511%09red/K05917%09red/K07750%09red/K00559%09red/K00223%09red/
Glycine, serine and threonine metabolism	4	4	Metabolism	ko00260	4	94	3.62527	0.0245681	0.763335	K01694:AOL_s00081g334|K00276:AOL_s00043g433|K17989:AOL_s00076g97|K00306:AOL_s00215g391	https://www.kegg.jp/kegg-bin/show_pathway?ko00260/K01694%09red/K00276%09red/K17989%09red/K00306%09red/	ko00260	4	94	7.66655	0.00180475	0.268959	K01754:AOL_s00173g279|K15634:AOL_s00004g339|K01697:AOL_s00097g64|K20498:AOL_s00076g507	https://www.kegg.jp/kegg-bin/show_pathway?ko00260/K01754%09red/K15634%09red/K01697%09red/K20498%09red/
Tryptophan metabolism	4		Metabolism									ko00350	3	69	7.83321	0.00657306	0.177615	K00451:AOL_s00097g551|K00457:AOL_s00097g549|K00505:AOL_s00076g552	https://www.kegg.jp/kegg-bin/show_pathway?ko00350/K00451%09red/K00457%09red/K00505%09red/
Biosynthesis of unsaturated fatty acids		3	Metabolism	ko01040	3	27	9.46598	0.00376143	0.305752	K10256:AOL_s00169g29|K00507:AOL_s00079g17,AOL_s00091g68|K10246:AOL_s00007g380	https://www.kegg.jp/kegg-bin/show_pathway?ko01040/K10256%09red/K00507%09red/K10246%09red/
Glyoxylate and dicarboxylate metabolism	3		Metabolism									ko00630	3	95	5.68939	0.015689	0.294476	K03781:AOL_s00006g411|K00026:AOL_s00215g565|K01647:AOL_s00083g278	https://www.kegg.jp/kegg-bin/show_pathway?ko00630/K03781%09red/K00026%09red/K01647%09red/
Fatty acid metabolism		3	Metabolism	ko01212	3	70	3.65116	0.0489926	0.793156	K10256:AOL_s00169g29|K00507:AOL_s00079g17,AOL_s00091g68|K10246:AOL_s00007g380	https://www.kegg.jp/kegg-bin/show_pathway?ko01212/K10256%09red/K00507%09red/K10246%09red/
Pentose and glucuronate interconversions		3	Metabolism	ko00040	3	63	4.05685	0.0376781	0.763335	K18103:AOL_s00083g372|K18106:AOL_s00083g371|K17818:AOL_s00081g180	https://www.kegg.jp/kegg-bin/show_pathway?ko00040/K18103%09red/K18106%09red/K17818%09red/
Tyrosine metabolism	3		Metabolism									ko00350	3	69	7.83321	0.00657306	0.177615	K00451:AOL_s00097g551|K00457:AOL_s00097g549|K00505:AOL_s00076g552	https://www.kegg.jp/kegg-bin/show_pathway?ko00350/K00451%09red/K00457%09red/K00505%09red/
Propanoate metabolism	3		Metabolism									ko00640	3	99	5.45951	0.017504	0.028154	K00167:AOL_s00210g355|K01720:AOL_s00083g277|K05605:AOL_s00054g435	https://www.kegg.jp/kegg-bin/show_pathway?ko00640/K00167%09red/K01720%09red/K05605%09red/
Carotenoid biosynthesis	2		Metabolism									ko00906	2	46	7.83321	0.0268232	0.480515	K17841:AOL_s00004g586|K15745:AOL_s00004g585	https://www.kegg.jp/kegg-bin/show_pathway?ko00906/K17841%09red/K15745%09red/
Citrate cycle (TCA cycle)	2		Metabolism									ko00020	2	58	6.21255	0.0410693	0.32235	K00026:AOL_s00215g565|K01647:AOL_s00083g278	https://www.kegg.jp/kegg-bin/show_pathway?ko00020/K00026%09red/K01647%09red/
Glycosylphosphatidylinositol(GPI)-anchor biosynthesis		2	Metabolism	ko00563	2	26	6.55337	0.036979	0.763335	K05288:AOL_s00076g305|K05289:AOL_s00054g498	https://www.kegg.jp/kegg-bin/show_pathway?ko00563/K05288%09red/K05289%09red/
Valine, leucine and isoleucine biosynthesis	2		Metabolism									ko00290	2	17	21.1958	0.0039063	0.148095	K01754:AOL_s00173g279|K00826:AOL_s00188g113	https://www.kegg.jp/kegg-bin/show_pathway?ko00290/K01754%09red/K00826%09red/
Cytosolic DNA-sensing pathway		3	Organismal Systems	ko04623	3	51	5.0114	0.0218512	0.763335	K03020:AOL_s00215g538|K03019:AOL_s00169g59|K03018:AOL_s00075g95	https://www.kegg.jp/kegg-bin/show_pathway?ko04623/K03020%09red/K03019%09red/K03018%09red/
Longevity regulating pathway		3	Organismal Systems	ko04211	3	68	3.75855	0.0456073	0.776574	K07297:AOL_s00004g273|K03781:AOL_s00188g243|K07827:AOL_s00215g7	https://www.kegg.jp/kegg-bin/show_pathway?ko04211/K07297%09red/K03781%09red/K07827%09red/
Mineral absorption	2		Organismal Systems									ko04978	2	30	12.0109	0.0119298	0.346469	K14686:AOL_s00006g231|K07213:AOL_s00110g88	https://www.kegg.jp/kegg-bin/show_pathway?ko04978/K14686%09red/K07213%09red/
Cell cycle - yeast		6	Cellular Processes	ko04111	6	122	4.18986	0.00310145	0.763335	K06660:AOL_s00078g71|K06671:AOL_s00083g401|K02603:AOL_s00076g653|K02212:AOL_s00080g270|K03114:AOL_s00083g305|K11272:AOL_s00075g109	https://www.kegg.jp/kegg-bin/show_pathway?ko04111/K06660%09red/K06671%09red/K02603%09red/K02212%09red/K03114%09red/K11272%09red/
Meiosis - yeast		5	Cellular Processes	ko04113	5	99	4.30272	0.00611987	0.0951676	K02603:AOL_s00076g653|K06660:AOL_s00078g71|K02212:AOL_s00080g270|K06671:AOL_s00083g401|K03114:AOL_s00083g305	https://www.kegg.jp/kegg-bin/show_pathway?ko04113/K02603%09red/K06660%09red/K02212%09red/K06671%09red/K03114%09red/
Regulation of mitophagy - yeast		5	Cellular Processes	ko04139	5	34	12.5285	4.3655e-05	0.736635	K17775:AOL_s00043g660|K11227:AOL_s00097g443|K11644:AOL_s00054g675|K11233:AOL_s00112g14|K02332:AOL_s00215g177	https://www.kegg.jp/kegg-bin/show_pathway?ko04139/K17775%09red/K11227%09red/K11644%09red/K11233%09red/K02332%09red/
MAPK signaling pathway - yeast		6	Environmental Information Processing	ko04011	6	90	5.67959	0.000647533	0.564315	K03781:AOL_s00188g243|K19838:AOL_s00215g516|K11227:AOL_s00097g443|K03114:AOL_s00083g305|K11233:AOL_s00112g14|K15174:AOL_s00215g96	https://www.kegg.jp/kegg-bin/show_pathway?ko04011/K03781%09red/K19838%09red/K11227%09red/K03114%09red/K11233%09red/K15174%09red/
AMPK signaling pathway		4	Environmental Information Processing	ko04152	4	82	4.1558	0.0156755	0.265713	K07297:AOL_s00004g273|K00693:AOL_s00007g435|K00507:AOL_s00079g17,AOL_s00091g68|K19029:AOL_s00081g133	https://www.kegg.jp/kegg-bin/show_pathway?ko04152/K07297%09red/K00693%09red/K00507%09red/K19029%09red/
Ribosome biogenesis in eukaryotes		14	Genetic Information Processing	ko03008	14	82	14.5453	5.14987e-13	0.869729	K14561:AOL_s00007g550|K14549:AOL_s00075g139|K14548:AOL_s00004g204|K14565:AOL_s00109g190|K14550:AOL_s00097g455|K14556:AOL_s00007g187|K14546:AOL_s00081g347|K14570:AOL_s00078g195|K11883:AOL_s00054g253|K14553:AOL_s00080g272|K14552:AOL_s00193g133|K14537:AOL_s00004g194|K03539:AOL_s00078g126|K11108:AOL_s00188g314	https://www.kegg.jp/kegg-bin/show_pathway?ko03008/K14561%09red/K14549%09red/K14548%09red/K14565%09red/K14550%09red/K14556%09red/K14546%09red/K14570%09red/K11883%09red/K14553%09red/K14552%09red/K14537%09red/K03539%09red/K11108%09red/
RNA transport		7	Genetic Information Processing	ko03013	7	138	4.32142	0.0011836	0.776574	K13174:AOL_s00076g203|K14300:AOL_s00188g75|K03246:AOL_s00075g115|K03539:AOL_s00078g126|K03252:AOL_s00043g10|K13126:AOL_s00193g6|K03250:AOL_s00169g7	https://www.kegg.jp/kegg-bin/show_pathway?ko03013/K13174%09red/K14300%09red/K03246%09red/K03539%09red/K03252%09red/K13126%09red/K03250%09red/
Ribosome		6	Genetic Information Processing	ko03010	6	143	3.57456	0.00671771	0.72258	K02882:AOL_s00193g154|K02984:AOL_s00076g288|K02985:AOL_s00006g259|K02978:AOL_s00079g258|K02998:AOL_s00109g204|K02971:AOL_s00080g110	https://www.kegg.jp/kegg-bin/show_pathway?ko03010/K02882%09red/K02984%09red/K02985%09red/K02978%09red/K02998%09red/K02971%09red/
Aminoacyl-tRNA biosynthesis	5	4	Genetic Information Processing	ko00970	4	63	5.40913	0.00632603	0.763335	K02434:AOL_s00083g441|K01875:AOL_s00109g188|K01885:AOL_s00007g436|K01876:AOL_s00004g170	https://www.kegg.jp/kegg-bin/show_pathway?ko00970/K02434%09red/K01875%09red/K01885%09red/K01876%09red/	ko00970	5	63	14.2987	2.44812e-05	0.403989	K01870:AOL_s00004g258|K01873:AOL_s00006g418|K01883:AOL_s00054g244|K01874:AOL_s00076g229|K01867:AOL_s00215g589	https://www.kegg.jp/kegg-bin/show_pathway?ko00970/K01870%09red/K01873%09red/K01883%09red/K01874%09red/K01867%09red/
RNA degradation		4	Genetic Information Processing	ko03018	4	78	4.36891	0.0132477	0.763335	K12615:AOL_s00004g518|K13126:AOL_s00193g6|K12590:AOL_s00173g71|K12591:AOL_s00083g475	https://www.kegg.jp/kegg-bin/show_pathway?ko03018/K12615%09red/K13126%09red/K12590%09red/K12591%09red/
DNA replication		3	Genetic Information Processing	ko03030	3	59	4.33189	0.0318946	0.72258	K02212:AOL_s00080g270|K10755:AOL_s00078g146|K02685:AOL_s00083g203	https://www.kegg.jp/kegg-bin/show_pathway?ko03030/K02212%09red/K10755%09red/K02685%09red/
Mismatch repair		3	Genetic Information Processing	ko03430	3	44	5.80867	0.0147418	0.476782	K08735:AOL_s00054g519|K10755:AOL_s00078g146|K03657:AOL_s00004g246	https://www.kegg.jp/kegg-bin/show_pathway?ko03430/K08735%09red/K10755%09red/K03657%09red/
mRNA surveillance pathway		3	Genetic Information Processing	ko03015	3	59	4.33189	0.0318946	0.869729	K15542:AOL_s00043g555|K14403:AOL_s00097g515|K13126:AOL_s00193g6	https://www.kegg.jp/kegg-bin/show_pathway?ko03015/K15542%09red/K14403%09red/K13126%09red/
RNA polymerase		3	Genetic Information Processing	ko03020	3	51	5.0114	0.0218512	0.919583	K03020:AOL_s00215g538|K03019:AOL_s00169g59|K03018:AOL_s00075g95	https://www.kegg.jp/kegg-bin/show_pathway?ko03020/K03020%09red/K03019%09red/K03018%09red/
	KEGG pathway enrichment of differentially expressed genes at 36 h
	regulated					down-regulated								up-regulated
KEGG Pathway	up	down	classification	ID	Input_number	Background_number	Rich_factor	P_Value	Corrected P_Value	Input	Hyperlink	ID	Input_number	Background_number	Rich_factor	P_Value	Corrected P_Value	Input	Hyperlink
Purine metabolism		5	Metabolism	ko00230	5	269	2.87711	0.0297451	0.557111	K00958:AOL_s00079g152|K01756:AOL_s00043g677|K01487:AOL_s00043g146|K03018:AOL_s00075g95|K03000:AOL_s00006g329	https://www.kegg.jp/kegg-bin/show_pathway?ko00230/K00958%09red/K01756%09red/K01487%09red/K03018%09red/K03000%09red/
Steroid biosynthesis		5	Metabolism	ko00100	5	30	25.7981	1.22624e-06	0.557111	K00511:AOL_s00078g347|K05917:AOL_s00076g231|K07750:AOL_s00043g119|K00559:AOL_s00043g26|K00223:AOL_s00169g16	https://www.kegg.jp/kegg-bin/show_pathway?ko00100/K00511%09red/K05917%09red/K07750%09red/K00559%09red/K00223%09red/
Terpenoid backbone biosynthesis		4	Metabolism	ko00900	4	53	11.6822	0.000368826	0.484889	K00869:AOL_s00076g74|K01641:AOL_s00043g628|K00021:AOL_s00080g111|K00804:AOL_s00081g1	https://www.kegg.jp/kegg-bin/show_pathway?ko00900/K00869%09red/K01641%09red/K00021%09red/K00804%09red/
Cysteine and methionine metabolism	3	4	Metabolism	ko00270	4	96	6.44953	0.00339752	0.557111	K00641:AOL_s00112g43|K17069:AOL_s00054g365|K14454:AOL_s00215g105|K00016:AOL_s00054g956	https://www.kegg.jp/kegg-bin/show_pathway?ko00270/K00641%09red/K17069%09red/K14454%09red/K00016%09red/	ko00270	3	96	7.98692	0.00619083	0.46397	K08964:AOL_s00078g161|K09880:AOL_s00079g325|K01697:AOL_s00097g64	https://www.kegg.jp/kegg-bin/show_pathway?ko00270/K08964%09red/K09880%09red/K01697%09red/
Histidine metabolism	3		Metabolism									ko00340	3	46	16.6684	0.000753283	0.429287	K04486:AOL_s00081g112|K01593:AOL_s00043g753|K20246:AOL_s00117g53	https://www.kegg.jp/kegg-bin/show_pathway?ko00340/K04486%09red/K01593%09red/K20246%09red/
Sphingolipid metabolism	3		Metabolism									ko00600	3	41	18.7011	0.000536234	0.503993	K12351:AOL_s00080g317|K04711:AOL_s00210g50|K04709:AOL_s00006g298	https://www.kegg.jp/kegg-bin/show_pathway?ko00600/K12351%09red/K04711%09red/K04709%09red/
2-Oxocarboxylic acid metabolism		3	Metabolism	ko01210	3	76	6.11008	0.0129749	0.60077	K01649:AOL_s00097g354|K01702:AOL_s00054g60|K14454:AOL_s00215g105	https://www.kegg.jp/kegg-bin/show_pathway?ko01210/K01649%09red/K01702%09red/K14454%09red/
Fructose and mannose metabolism		3	Metabolism	ko00051	3	105	4.42254	0.0303229	0.484889	K17742:AOL_s00007g195|K12661:AOL_s00169g197|K19029:AOL_s00081g133	https://www.kegg.jp/kegg-bin/show_pathway?ko00051/K17742%09red/K12661%09red/K19029%09red/
Sulfur metabolism		3	Metabolism	ko00920	3	95	4.88807	0.0234285	0.557111	K17069:AOL_s00054g365|K00380:AOL_s00004g359|K00958:AOL_s00079g152	https://www.kegg.jp/kegg-bin/show_pathway?ko00920/K17069%09red/K00380%09red/K00958%09red/
Isoquinoline alkaloid biosynthesis		2	Metabolism	ko00950	2	42	7.37089	0.0300046	0.311616	K14454:AOL_s00215g105|K00505:AOL_s00083g37,AOL_s00170g41	https://www.kegg.jp/kegg-bin/show_pathway?ko00950/K14454%09red/K00505%09red/
Ubiquinone and other terpenoid-quinone biosynthesis		2	Metabolism	ko00130	2	55	5.62868	0.0490614	0.600892	K06127:AOL_s00215g132|K00457:AOL_s00097g549	https://www.kegg.jp/kegg-bin/show_pathway?ko00130/K06127%09red/K00457%09red/
Valine, leucine and isoleucine biosynthesis		2	Metabolism	ko00290	2	17	18.2104	0.00525652	0.557111	K01649:AOL_s00097g354|K01702:AOL_s00054g60	https://www.kegg.jp/kegg-bin/show_pathway?ko00290/K01649%09red/K01702%09red/
Tyrosine metabolism	2	3	Metabolism	ko00350	3	69	6.72994	0.00998449	0.557111	K00457:AOL_s00097g549|K14454:AOL_s00215g105|K00505:AOL_s00083g37,AOL_s00170g41	https://www.kegg.jp/kegg-bin/show_pathway?ko00350/K00457%09red/K14454%09red/K00505%09red/	ko00350	2	69	7.40816	0.0297313	0.465871	K13953:AOL_s00110g284|K01593:AOL_s00043g753	https://www.kegg.jp/kegg-bin/show_pathway?ko00350/K13953%09red/K01593%09red/
Fatty acid degradation	2		Metabolism									ko00071	2	53	9.64458	0.018163	0.225459	K13239:AOL_s00043g730|K13953:AOL_s00110g284	https://www.kegg.jp/kegg-bin/show_pathway?ko00071/K13239%09red/K13953%09red/
Fatty acid metabolism	2		Metabolism									ko01212	2	70	7.30233	0.0305309	0.380899	K00059:AOL_s00004g288|K01074:AOL_s00210g43	https://www.kegg.jp/kegg-bin/show_pathway?ko01212/K00059%09red/K01074%09red/
Glycosylphosphatidylinositol(GPI)-anchor biosynthesis	2		Metabolism									ko00563	2	26	19.6601	0.00457887	0.461904	K05284:AOL_s00004g81|K05283:AOL_s00193g162	https://www.kegg.jp/kegg-bin/show_pathway?ko00563/K05284%09red/K05283%09red/
Metabolism of xenobiotics by cytochrome P450	2		Metabolism									ko00980	2	33	15.4898	0.00731118	0.607388	K15303:AOL_s00169g102|K13953:AOL_s00110g284	https://www.kegg.jp/kegg-bin/show_pathway?ko00980/K15303%09red/K13953%09red/
Pentose and glucuronate interconversions	2		Metabolism									ko00040	2	63	8.1137	0.0251174	0.461904	K01728:AOL_s00043g84|K00008:AOL_s00004g578	https://www.kegg.jp/kegg-bin/show_pathway?ko00040/K01728%09red/K00008%09red/
Retinol metabolism	2		Metabolism									ko00830	2	48	10.6492	0.0150519	0.461904	K13953:AOL_s00110g284|K11153:AOL_s00006g269	https://www.kegg.jp/kegg-bin/show_pathway?ko00830/K13953%09red/K11153%09red/
Longevity regulating pathway - multiple species		4	Organismal Systems	ko04213	4	58	10.6751	0.000521566	0.484889	K03781:AOL_s00076g488|K11121:AOL_s00210g180|K12767:AOL_s00078g306|K07827:AOL_s00215g7	https://www.kegg.jp/kegg-bin/show_pathway?ko04213/K03781%09red/K11121%09red/K12767%09red/K07827%09red/
Peroxisome	4		Cellular Processes									ko04146	4	72	14.199	0.000172295	0.380899	K04564:AOL_s00170g93|K13239:AOL_s00043g730|K13348:AOL_s00215g316|K13237:AOL_s00078g492	https://www.kegg.jp/kegg-bin/show_pathway?ko04146/K04564%09red/K13239%09red/K13348%09red/K13237%09red/
Regulation of mitophagy - yeast		2	Cellular Processes	ko04139	2	34	9.10522	0.020206	0.484889	K17775:AOL_s00043g660|K11644:AOL_s00054g675	https://www.kegg.jp/kegg-bin/show_pathway?ko04139/K17775%09red/K11644%09red/
AMPK signaling pathway		3	Environmental Information Processing	ko04152	3	82	5.663	0.0159036	0.484889	K00021:AOL_s00080g111|K00507:AOL_s00079g17|K19029:AOL_s00081g133	https://www.kegg.jp/kegg-bin/show_pathway?ko04152/K00021%09red/K00507%09red/K19029%09red/
MAPK signaling pathway - yeast		3	Environmental Information Processing	ko04011	3	90	5.15962	0.0203422	0.018646	K03781:AOL_s00076g488|K03114:AOL_s00083g305|K11230:AOL_s00006g209	https://www.kegg.jp/kegg-bin/show_pathway?ko04011/K03781%09red/K03114%09red/K11230%09red/
Sphingolipid signaling pathway	2		Environmental Information Processing									ko04071	2	78	6.55337	0.0372289	0.496032	K12351:AOL_s00080g317|K04513:AOL_s00080g408	https://www.kegg.jp/kegg-bin/show_pathway?ko04071/K12351%09red/K04513%09red/
Ribosome biogenesis in eukaryotes		7	Genetic Information Processing	ko03008	7	82	13.2137	8.98652e-07	0.557111	K14572:AOL_s00043g541|K14548:AOL_s00004g204|K14569:AOL_s00210g6|K14550:AOL_s00097g455|K14546:AOL_s00081g347|K14552:AOL_s00193g133|K14758:AOL_s00079g254	https://www.kegg.jp/kegg-bin/show_pathway?ko03008/K14572%09red/K14548%09red/K14569%09red/K14550%09red/K14546%09red/K14552%09red/K14758%09red/
Protein processing in endoplasmic reticulum	5		Genetic Information Processing									ko04141	5	140	9.12791	0.000203687	0.0180788	K08860:AOL_s00006g82|K09561:AOL_s00215g519|K14001:AOL_s00078g296|K13993:AOL_s00097g499|K14022:AOL_s00079g19	https://www.kegg.jp/kegg-bin/show_pathway?ko04141/K08860%09red/K09561%09red/K14001%09red/K13993%09red/K14022%09red/
Aminoacyl-tRNA biosynthesis		3	Genetic Information Processing	ko00970	3	63	7.37089	0.00777836	0.484889	K01893:AOL_s00097g210|K01885:AOL_s00007g436|K01876:AOL_s00004g170	https://www.kegg.jp/kegg-bin/show_pathway?ko00970/K01893%09red/K01885%09red/K01876%09red/
RNA polymerase		2	Genetic Information Processing	ko03020	2	51	6.07015	0.0428191	0.311616	K03018:AOL_s00075g95|K03000:AOL_s00006g329	https://www.kegg.jp/kegg-bin/show_pathway?ko03020/K03018%09red/K03000%09red/
	KEGG pathway enrichment of differentially expressed genes at 48 h
	regulated					down-regulated								up-regulated
KEGG Pathway	up	down	classification	ID	Input_number	Background_number	Rich_factor	P_Value	Corrected P_Value	Input	Hyperlink	ID	Input_number	Background_number	Rich_factor	P_Value	Corrected P_Value	Input	Hyperlink
Biosynthesis of amino acids		14	Metabolism	ko01230	14	228	7.10342	8.4795e-09	0.558626	K01626:AOL_s00097g562|K01663:AOL_s00083g320|K04518:AOL_s00215g545|K01693:AOL_s00215g554|K00293:AOL_s00215g605|K01620:AOL_s00043g662|K01476:AOL_s00083g426|K05824:AOL_s00004g201|K00765:AOL_s00054g802|K00928:AOL_s00215g122|K01705:AOL_s00076g360|K01702:AOL_s00054g60|K00030:AOL_s00054g941,AOL_s00109g30|K01739:AOL_s00007g574	https://www.kegg.jp/kegg-bin/show_pathway?ko01230/K01626%09red/K01663%09red/K04518%09red/K01693%09red/K00293%09red/K01620%09red/K01476%09red/K05824%09red/K00765%09red/K00928%09red/K01705%09red/K01702%09red/K00030%09red/K01739%09red/
Purine metabolism		10	Metabolism	ko00230	10	269	4.30053	0.000105714	0.37827	K01756:AOL_s00043g677|K00958:AOL_s00079g152|K01835:AOL_s00054g465|K01427:AOL_s00080g26|K03021:AOL_s00054g375|K01477:AOL_s00117g45|K01939:AOL_s00079g65|K03000:AOL_s00006g329|K02999:AOL_s00117g6|K03018:AOL_s00075g95	https://www.kegg.jp/kegg-bin/show_pathway?ko00230/K01756%09red/K00958%09red/K01835%09red/K01427%09red/K03021%09red/K01477%09red/K01939%09red/K03000%09red/K02999%09red/K03018%09red/
Valine, leucine and isoleucine degradation	8		Metabolism									ko00280	8	69	15.7309	3.55859e-08	0.372269	K00128:AOL_s00215g818|K00166:AOL_s00215g141|K00167:AOL_s00210g355|K00249:AOL_s00079g276|K00253:AOL_s00112g40|K09699:AOL_s00076g676|K01969:AOL_s00112g41|K01968:AOL_s00188g157	https://www.kegg.jp/kegg-bin/show_pathway?ko00280/K00128%09red/K00166%09red/K00167%09red/K00249%09red/K00253%09red/K09699%09red/K01969%09red/K01968%09red/
Cysteine and methionine metabolism	3	6	Metabolism	ko00270	6	96	7.23026	0.00017644	0.610788	K00641:AOL_s00112g43|K00772:AOL_s00215g65|K00928:AOL_s00215g122|K00026:AOL_s00210g140|K00016:AOL_s00054g956|K01739:AOL_s00007g574	https://www.kegg.jp/kegg-bin/show_pathway?ko00270/K00641%09red/K00772%09red/K00928%09red/K00026%09red/K00016%09red/K01739%09red/	ko00270	3	96	4.23997	0.0337803	0.403193	K08964:AOL_s00078g161|K01920:AOL_s00215g152|K00641:AOL_s00007g6	https://www.kegg.jp/kegg-bin/show_pathway?ko00270/K08964%09red/K01920%09red/K00641%09red/
Pyrimidine metabolism		6	Metabolism	ko00240	6	174	3.98911	0.00392696	0.618407	K16066:AOL_s00006g107|K03021:AOL_s00054g375|K03000:AOL_s00006g329|K02999:AOL_s00117g6|K00876:AOL_s00078g201|K03018:AOL_s00075g95	https://www.kegg.jp/kegg-bin/show_pathway?ko00240/K16066%09red/K03021%09red/K03000%09red/K02999%09red/K00876%09red/K03018%09red/
2-Oxocarboxylic acid metabolism	3	5	Metabolism	ko01210	5	76	7.6108	0.000494131	0.547253	K00928:AOL_s00215g122|K01705:AOL_s00076g360|K00030:AOL_s00054g941,AOL_s00109g30|K01702:AOL_s00054g60|K05824:AOL_s00004g201	https://www.kegg.jp/kegg-bin/show_pathway?ko01210/K00928%09red/K01705%09red/K00030%09red/K01702%09red/K05824%09red/	ko01210	3	76	5.35575	0.0184435	0.411547	K01649:AOL_s00097g354|K01652:AOL_s00075g7|K00052:AOL_s00097g505	https://www.kegg.jp/kegg-bin/show_pathway?ko01210/K01649%09red/K01652%09red/K00052%09red/
Amino sugar and nucleotide sugar metabolism		5	Metabolism	ko00520	5	149	3.88202	0.00934527	0.615101	K01835:AOL_s00054g465|K00849:AOL_s00004g284|K01443:AOL_s00007g269|K00326:AOL_s00043g617|K00963:AOL_s00193g86	https://www.kegg.jp/kegg-bin/show_pathway?ko00520/K01835%09red/K00849%09red/K01443%09red/K00326%09red/K00963%09red/
Tyrosine metabolism	5		Metabolism									ko00350	5	69	9.83181	0.000149163	0.474039	K01555:AOL_s00097g556|K00451:AOL_s00097g551|K00457:AOL_s00097g549|K01593:AOL_s00043g753|K00505:AOL_s00054g968	https://www.kegg.jp/kegg-bin/show_pathway?ko00350/K01555%09red/K00451%09red/K00457%09red/K01593%09red/K00505%09red/
Glucagon signaling pathway		5	Metabolism	ko04922	5	55	10.5167	0.000107321	0.575111	K00693:AOL_s00007g435|K11262:AOL_s00043g613|K00016:AOL_s00054g956|K00162:AOL_s00043g23|K00688:AOL_s00109g17	https://www.kegg.jp/kegg-bin/show_pathway?ko04922/K00693%09red/K11262%09red/K00016%09red/K00162%09red/K00688%09red/
Pentose and glucuronate interconversions	4		Metabolism									ko00040	4	63	8.61454	0.00117264	0.254931	K00128:AOL_s00215g818|K01213:AOL_s00007g88,AOL_s00054g232|K18102:AOL_s00054g744|K05351:AOL_s00193g126	https://www.kegg.jp/kegg-bin/show_pathway?ko00040/K00128%09red/K01213%09red/K18102%09red/K05351%09red/
Propanoate metabolism	4		Metabolism									ko00640	4	99	5.48198	0.00606894	0.510091	K00249:AOL_s00079g276|K00166:AOL_s00215g141|K00167:AOL_s00210g355|K09699:AOL_s00076g676	https://www.kegg.jp/kegg-bin/show_pathway?ko00640/K00249%09red/K00166%09red/K00167%09red/K09699%09red/
Histidine metabolism	2	4	Metabolism	ko00340	4	46	10.0595	0.000647583	0.517934	K01663:AOL_s00083g320|K20246:AOL_s00043g789,AOL_s00043g790|K01693:AOL_s00215g554|K00765:AOL_s00054g802	https://www.kegg.jp/kegg-bin/show_pathway?ko00340/K01663%09red/K20246%09red/K01693%09red/K00765%09red/	ko00340	2	46	5.89909	0.0450635	0.403193	K00128:AOL_s00215g818|K01593:AOL_s00043g753	https://www.kegg.jp/kegg-bin/show_pathway?ko00340/K00128%09red/K01593%09red/
Alanine, aspartate and glutamate metabolism		4	Metabolism	ko00250	4	67	6.90652	0.00264948	0.0447762	K00262:AOL_s00110g116|K01756:AOL_s00043g677|K01953:AOL_s00054g10|K01939:AOL_s00079g65	https://www.kegg.jp/kegg-bin/show_pathway?ko00250/K00262%09red/K01756%09red/K01953%09red/K01939%09red/
Glycine, serine and threonine metabolism		4	Metabolism	ko00260	4	94	4.92273	0.00883574	0.610788	K16066:AOL_s00006g107|K01620:AOL_s00043g662|K00276:AOL_s00043g433,AOL_s00110g186|K00928:AOL_s00215g122	https://www.kegg.jp/kegg-bin/show_pathway?ko00260/K16066%09red/K01620%09red/K00276%09red/K00928%09red/
Glycolysis / Gluconeogenesis		4	Metabolism	ko00010	4	99	4.67411	0.0105577	0.0782515	K01835:AOL_s00054g465|K01568:AOL_s00215g149|K00016:AOL_s00054g956|K00162:AOL_s00043g23	https://www.kegg.jp/kegg-bin/show_pathway?ko00010/K01835%09red/K01568%09red/K00016%09red/K00162%09red/
Lysine biosynthesis		4	Metabolism	ko00300	4	47	9.84546	0.000703175	0.105258	K00928:AOL_s00215g122|K01705:AOL_s00076g360|K00293:AOL_s00215g605|K05824:AOL_s00004g201	https://www.kegg.jp/kegg-bin/show_pathway?ko00300/K00928%09red/K01705%09red/K00293%09red/K05824%09red/
Pyruvate metabolism		4	Metabolism	ko00620	4	96	4.82018	0.00950061	0.00453429	K00026:AOL_s00210g140|K11262:AOL_s00043g613|K00016:AOL_s00054g956|K00162:AOL_s00043g23	https://www.kegg.jp/kegg-bin/show_pathway?ko00620/K00026%09red/K11262%09red/K00016%09red/K00162%09red/
Starch and sucrose metabolism		4	Metabolism	ko00500	4	109	4.24529	0.0146213	0.791403	K01835:AOL_s00054g465|K00693:AOL_s00007g435|K00963:AOL_s00193g86|K00688:AOL_s00109g17	https://www.kegg.jp/kegg-bin/show_pathway?ko00500/K01835%09red/K00693%09red/K00963%09red/K00688%09red/
Glutathione metabolism	4	3	Metabolism	ko00480	3	40	8.67632	0.00490497	0.573485	K01581:AOL_s00076g205|K00799:AOL_s00097g598|K18592:AOL_s00043g623	https://www.kegg.jp/kegg-bin/show_pathway?ko00480/K01581%09red/K00799%09red/K18592%09red/	ko00480	4	40	13.5679	0.000204542	0.353468	K00681:AOL_s00173g271|K01920:AOL_s00215g152|K01581:AOL_s00097g429|K00799:AOL_s00054g111,AOL_s00080g432	https://www.kegg.jp/kegg-bin/show_pathway?ko00480/K00681%09red/K01920%09red/K01581%09red/K00799%09red/
Arginine biosynthesis		3	Metabolism	ko00220	3	56	6.19737	0.0124626	0.342403	K00262:AOL_s00110g116|K01476:AOL_s00083g426|K01427:AOL_s00080g26	https://www.kegg.jp/kegg-bin/show_pathway?ko00220/K00262%09red/K01476%09red/K01427%09red/
Citrate cycle (TCA cycle)		3	Metabolism	ko00020	3	58	5.98367	0.0137022	0.558626	K00026:AOL_s00210g140|K00030:AOL_s00054g941,AOL_s00109g30|K00162:AOL_s00043g23	https://www.kegg.jp/kegg-bin/show_pathway?ko00020/K00026%09red/K00030%09red/K00162%09red/
Fatty acid metabolism		3	Metabolism	ko01212	3	70	4.95789	0.0225768	0.529129	K00667:AOL_s00043g117|K11262:AOL_s00043g613|K00507:AOL_s00079g17,AOL_s00091g68	https://www.kegg.jp/kegg-bin/show_pathway?ko01212/K00667%09red/K11262%09red/K00507%09red/
Galactose metabolism		3	Metabolism	ko00052	3	74	4.6899	0.0260874	0.558626	K01835:AOL_s00054g465|K00849:AOL_s00004g284|K00963:AOL_s00193g86	https://www.kegg.jp/kegg-bin/show_pathway?ko00052/K01835%09red/K00849%09red/K00963%09red/
Lysine degradation		3	Metabolism	ko00310	3	72	4.82018	0.0242975	0.33937	K11422:AOL_s00054g887|K00293:AOL_s00215g605|K01843:AOL_s00097g320	https://www.kegg.jp/kegg-bin/show_pathway?ko00310/K11422%09red/K00293%09red/K01843%09red/
Nitrogen metabolism		3	Metabolism	ko00910	3	57	6.08864	0.013074	0.297607	K01673:AOL_s00043g715,AOL_s00054g684|K00262:AOL_s00110g116|K17877:AOL_s00210g162	https://www.kegg.jp/kegg-bin/show_pathway?ko00910/K01673%09red/K00262%09red/K17877%09red/
Sulfur metabolism		3	Metabolism	ko00920	3	95	3.65319	0.0489992	0.618407	K00958:AOL_s00079g152|K00380:AOL_s00004g359|K01739:AOL_s00007g574	https://www.kegg.jp/kegg-bin/show_pathway?ko00920/K00958%09red/K00380%09red/K01739%09red/
beta-Alanine metabolism	3		Metabolism									ko00410	3	43	9.46598	0.00385002	0.450467	K00249:AOL_s00079g276|K00128:AOL_s00215g818|K01580:AOL_s00054g892	https://www.kegg.jp/kegg-bin/show_pathway?ko00410/K00249%09red/K00128%09red/K01580%09red/
Fatty acid degradation	3		Metabolism									ko00071	3	53	7.67994	0.00693316	0.510091	K00249:AOL_s00079g276|K13239:AOL_s00043g730|K00128:AOL_s00215g818	https://www.kegg.jp/kegg-bin/show_pathway?ko00071/K00249%09red/K13239%09red/K00128%09red/
Fructose and mannose metabolism	3		Metabolism									ko00051	3	105	3.87654	0.0423023	0.361297	K01218:AOL_s00076g222|K17742:AOL_s00007g195|K19355:AOL_s00079g250	https://www.kegg.jp/kegg-bin/show_pathway?ko00051/K01218%09red/K17742%09red/K19355%09red/
Valine, leucine and isoleucine biosynthesis	3		Metabolism									ko00290	3	17	23.9434	0.000243465	0.581738	K01649:AOL_s00097g354|K01652:AOL_s00075g7|K00052:AOL_s00097g505	https://www.kegg.jp/kegg-bin/show_pathway?ko00290/K01649%09red/K01652%09red/K00052%09red/
Fatty acid biosynthesis		2	Metabolism	ko00061	2	33	7.01116	0.0328167	0.615086	K00667:AOL_s00043g117|K11262:AOL_s00043g613	https://www.kegg.jp/kegg-bin/show_pathway?ko00061/K00667%09red/K11262%09red/
Monobactam biosynthesis		2	Metabolism	ko00261	2	28	8.26316	0.0241554	0.90929	K00928:AOL_s00215g122|K00958:AOL_s00079g152	https://www.kegg.jp/kegg-bin/show_pathway?ko00261/K00928%09red/K00958%09red/
Selenocompound metabolism		2	Metabolism	ko00450	2	28	8.26316	0.0241554	0.283358	K00958:AOL_s00079g152|K01739:AOL_s00007g574	https://www.kegg.jp/kegg-bin/show_pathway?ko00450/K00958%09red/K01739%09red/
Betalain biosynthesis	2		Metabolism									ko00965	2	7	38.7654	0.00110006	0.158645	K01593:AOL_s00043g753|K00505:AOL_s00054g968	https://www.kegg.jp/kegg-bin/show_pathway?ko00965/K01593%09red/K00505%09red/
C5-Branched dibasic acid metabolism	2		Metabolism									ko00660	2	25	10.8543	0.0144223	0.552853	K01652:AOL_s00075g7|K00052:AOL_s00097g505	https://www.kegg.jp/kegg-bin/show_pathway?ko00660/K01652%09red/K00052%09red/
Chloroalkane and chloroalkene degradation	2		Metabolism									ko00625	2	29	9.35717	0.0191515	0.450467	K00128:AOL_s00215g818|K01560:AOL_s00215g13	https://www.kegg.jp/kegg-bin/show_pathway?ko00625/K00128%09red/K01560%09red/
Isoquinoline alkaloid biosynthesis	2		Metabolism									ko00950	2	42	6.46091	0.0381983	0.477394	K01593:AOL_s00043g753|K00505:AOL_s00054g968	https://www.kegg.jp/kegg-bin/show_pathway?ko00950/K01593%09red/K00505%09red/
Pantothenate and CoA biosynthesis	2		Metabolism									ko00770	2	36	7.53772	0.0287508	0.0847004	K01652:AOL_s00075g7|K00606:AOL_s00215g851	https://www.kegg.jp/kegg-bin/show_pathway?ko00770/K01652%09red/K00606%09red/
Sphingolipid metabolism	2		Metabolism									ko00600	2	41	6.61849	0.0365508	0.354507	K07407:AOL_s00083g96|K04709:AOL_s00006g298	https://www.kegg.jp/kegg-bin/show_pathway?ko00600/K07407%09red/K04709%09red/
Steroid biosynthesis	2		Metabolism									ko00100	2	30	9.04527	0.0204226	0.472748	K07750:AOL_s00007g369|K00223:AOL_s00006g559	https://www.kegg.jp/kegg-bin/show_pathway?ko00100/K07750%09red/K00223%09red/
Styrene degradation	2		Metabolism									ko00643	2	22	12.3345	0.0112645	0.509456	K00451:AOL_s00097g551|K01555:AOL_s00097g556	https://www.kegg.jp/kegg-bin/show_pathway?ko00643/K00451%09red/K01555%09red/
Taurine and hypotaurine metabolism	2		Metabolism									ko00430	2	24	11.3066	0.0133316	0.411547	K00681:AOL_s00173g271|K01580:AOL_s00054g892	https://www.kegg.jp/kegg-bin/show_pathway?ko00430/K00681%09red/K01580%09red/
Longevity regulating pathway - multiple species		3	Organismal Systems	ko04213	3	58	5.98367	0.0137022	0.403134	K03781:AOL_s00076g488|K07827:AOL_s00215g7|K12767:AOL_s00078g306	https://www.kegg.jp/kegg-bin/show_pathway?ko04213/K03781%09red/K07827%09red/K12767%09red/
Circadian rhythm	2		Organismal Systems									ko04710	2	22	12.3345	0.0112645	0.510091	K03362:AOL_s00076g700|K03347:AOL_s00109g29	https://www.kegg.jp/kegg-bin/show_pathway?ko04710/K03362%09red/K03347%09red/
Peroxisome	5		Cellular Processes									ko04146	5	72	9.42215	0.000182529	0.373972	K04564:AOL_s00170g93|K13239:AOL_s00043g730|K13341:AOL_s00176g109|K01796:AOL_s00004g133|K13350:AOL_s00078g269	https://www.kegg.jp/kegg-bin/show_pathway?ko04146/K04564%09red/K13239%09red/K13341%09red/K01796%09red/K13350%09red/
MAPK signaling pathway - yeast	5		Environmental Information Processing									ko04011	5	90	7.53772	0.000517072	0.252199	K09448:AOL_s00080g63|K04371:AOL_s00110g154|K19833:AOL_s00079g352|K07973:AOL_s00083g167|K04513:AOL_s00080g408	https://www.kegg.jp/kegg-bin/show_pathway?ko04011/K09448%09red/K04371%09red/K19833%09red/K07973%09red/K04513%09red/
AMPK signaling pathway		4	Environmental Information Processing	ko04152	4	82	5.64313	0.0054805	0.615101	K00693:AOL_s00007g435|K11262:AOL_s00043g613|K00021:AOL_s00080g111|K00507:AOL_s00079g17,AOL_s00091g68	https://www.kegg.jp/kegg-bin/show_pathway?ko04152/K00693%09red/K11262%09red/K00021%09red/K00507%09red/
Ras signaling pathway	4		Environmental Information Processing									ko04014	4	167	3.2498	0.0346932	0.252199	K04371:AOL_s00110g154|K08773:AOL_s00054g924|K04513:AOL_s00080g408|K01115:AOL_s00215g30	https://www.kegg.jp/kegg-bin/show_pathway?ko04014/K04371%09red/K08773%09red/K04513%09red/K01115%09red/
Phospholipase D signaling pathway	3		Environmental Information Processing									ko04072	3	99	4.11149	0.0365108	0.486922	K04371:AOL_s00110g154|K04513:AOL_s00080g408|K01115:AOL_s00215g30	https://www.kegg.jp/kegg-bin/show_pathway?ko04072/K04371%09red/K04513%09red/K01115%09red/
Sphingolipid signaling pathway	3		Environmental Information Processing									ko04071	3	78	5.21842	0.0197516	0.450467	K04371:AOL_s00110g154|K04513:AOL_s00080g408|K01115:AOL_s00215g30	https://www.kegg.jp/kegg-bin/show_pathway?ko04071/K04371%09red/K04513%09red/K01115%09red/
Wnt signaling pathway	3		Environmental Information Processing									ko04310	3	103	3.95182	0.0403232	0.505047	K03362:AOL_s00076g700|K03347:AOL_s00109g29|K04513:AOL_s00080g408	https://www.kegg.jp/kegg-bin/show_pathway?ko04310/K03362%09red/K03347%09red/K04513%09red/
Ribosome biogenesis in eukaryotes		8	Genetic Information Processing	ko03008	8	82	11.2863	4.87902e-07	0.615101	K14561:AOL_s00007g550|K14572:AOL_s00043g541|K14548:AOL_s00004g204|K14558:AOL_s00007g463|K14569:AOL_s00210g6|K14550:AOL_s00097g455|K14544:AOL_s00007g576|K07178:AOL_s00043g612	https://www.kegg.jp/kegg-bin/show_pathway?ko03008/K14561%09red/K14572%09red/K14548%09red/K14558%09red/K14569%09red/K14550%09red/K14544%09red/K07178%09red/
RNA polymerase		4	Genetic Information Processing	ko03020	4	51	9.07327	0.000959578	0.517934	K03021:AOL_s00054g375|K02999:AOL_s00117g6|K03018:AOL_s00075g95|K03000:AOL_s00006g329	https://www.kegg.jp/kegg-bin/show_pathway?ko03020/K03021%09red/K02999%09red/K03018%09red/K03000%09red/
