# Supplementary material for: Pleiotropic roles of Ras GTPases in the nematode-trapping fungus Arthrobotrys oligospora identified through multi-omics analyses
Source: iScience. 2021 Jul 8;24(8):102820. doi: 10.1016/j.isci.2021.102820 (PMC8313493; doi:10.1016/j.isci.2021.102820)
Supplement: Table S6. The protein–protein interaction network of differentially expressed genes (DEGs) in the ΔAoras2 mutant at each time point was analyzed via STRING, Related to Figure 6 [file mmc7.xlsx]

## Sheet: Sheet1
Table S6. The protein–protein interaction network of differentially expressed genes (DEGs) in the ΔAoras2 mutant at each time point was analyzed via STRING (Related to Figure 6).
#node1	node2	node1_string_internal_id	node2_string_internal_id	node1_external_id	node2_external_id	neighborhood_on_chromosome	gene_fusion	phylogenetic_cooccurrence	homology	coexpression	experimentally_determined_interaction	database_annotated	automated_textmining	combined_score	node1_external_id		node2_external_id
AOL_s00079g20	AOL_s00043g577	5258084	5255253	13349.G1XCI5	13349.G1X4F3	0	0	0	0.569	0	0.073	0.403	0.225	0.47	G1XCI5	AOL_s00079g20	G1X4F3	AOL_s00043g577
AOL_s00215g132	AOL_s00007g64	5263702	5254155	13349.G1XTK3	13349.G1X1A5	0	0	0	0	0	0	0.294	0.316	0.496	G1XTK3	AOL_s00215g132	G1X1A5	AOL_s00007g64
AOL_s00215g132	AOL_s00043g628	5263702	5255303	13349.G1XTK3	13349.G1X4K4	0	0	0	0	0	0	0	0.437	0.437	G1XTK3	AOL_s00215g132	G1X4K4	AOL_s00043g628
AOL_s00215g132	AOL_s00054g702	5263702	5256207	13349.G1XTK3	13349.G1X758	0	0	0	0	0	0.141	0	0.893	0.904	G1XTK3	AOL_s00215g132	G1X758	AOL_s00054g702
AOL_s00215g132	AOL_s00076g74	5263702	5256816	13349.G1XTK3	13349.G1X8W7	0	0	0	0	0	0	0	0.538	0.538	G1XTK3	AOL_s00215g132	G1X8W7	AOL_s00076g74
AOL_s00215g132	AOL_s00083g251	5263702	5259619	13349.G1XTK3	13349.G1XGX0	0	0	0	0	0	0.084	0.33	0.464	0.642	G1XTK3	AOL_s00215g132	G1XGX0	AOL_s00083g251
AOL_s00215g132	AOL_s00097g216	5263702	5260238	13349.G1XTK3	13349.G1XIN9	0	0	0	0	0	0	0	0.81	0.81	G1XTK3	AOL_s00215g132	G1XIN9	AOL_s00097g216
AOL_s00215g132	AOL_s00097g387	5263702	5260409	13349.G1XTK3	13349.G1XJ60	0	0	0	0	0	0.127	0	0.811	0.827	G1XTK3	AOL_s00215g132	G1XJ60	AOL_s00097g387
AOL_s00083g386	AOL_s00043g715	5259754	5255390	13349.G1XHA5	13349.G1X4U1	0	0	0	0	0	0	0.927	0.204	0.939	G1XHA5	AOL_s00083g386	G1X4U1	AOL_s00043g715
AOL_s00083g386	AOL_s00054g684	5259754	5256189	13349.G1XHA5	13349.G1X740	0	0	0	0	0	0	0.927	0.204	0.939	G1XHA5	AOL_s00083g386	G1X740	AOL_s00054g684
AOL_s00083g386	AOL_s00078g232	5259754	5257684	13349.G1XHA5	13349.G1XBD5	0	0	0	0	0	0	0	0.628	0.628	G1XHA5	AOL_s00083g386	G1XBD5	AOL_s00078g232
AOL_s00004g248	AOL_s00004g235	5253088	5253075	13349.G1WY88	13349.G1WY75	0	0	0	0	0	0.256	0.927	0.619	0.977	G1WY88	AOL_s00004g248	G1WY75	AOL_s00004g235
AOL_s00004g387	AOL_s00004g194	5253226	5253034	13349.G1WYM6	13349.G1WY34	0	0	0	0	0	0.251	0.452	0.07	0.584	G1WYM6	AOL_s00004g387	G1WY34	AOL_s00004g194
AOL_s00004g387	AOL_s00004g261	5253226	5253101	13349.G1WYM6	13349.G1WYA1	0	0	0	0	0	0.657	0.832	0	0.939	G1WYM6	AOL_s00004g387	G1WYA1	AOL_s00004g261
AOL_s00004g394	AOL_s00004g204	5253233	5253044	13349.G1WYN3	13349.G1WY44	0	0	0	0	0	0.58	0.403	0.43	0.844	G1WYN3	AOL_s00004g394	G1WY44	AOL_s00004g204
AOL_s00004g394	AOL_s00004g261	5253233	5253101	13349.G1WYN3	13349.G1WYA1	0	0	0	0	0	0	0.403	0	0.403	G1WYN3	AOL_s00004g394	G1WYA1	AOL_s00004g261
AOL_s00004g441	AOL_s00004g194	5253280	5253034	13349.G1WYT0	13349.G1WY34	0	0	0	0	0	0.699	0.456	0.621	0.932	G1WYT0	AOL_s00004g441	G1WY34	AOL_s00004g194
AOL_s00004g441	AOL_s00004g261	5253280	5253101	13349.G1WYT0	13349.G1WYA1	0	0	0	0	0	0.706	0.456	0.418	0.898	G1WYT0	AOL_s00004g441	G1WYA1	AOL_s00004g261
AOL_s00004g441	AOL_s00004g387	5253280	5253226	13349.G1WYT0	13349.G1WYM6	0	0	0	0	0	0.548	0.436	0.073	0.743	G1WYT0	AOL_s00004g441	G1WYM6	AOL_s00004g387
AOL_s00004g473	AOL_s00004g194	5253312	5253034	13349.G1WYW2	13349.G1WY34	0	0	0	0	0	0.268	0.403	0.502	0.763	G1WYW2	AOL_s00004g473	G1WY34	AOL_s00004g194
AOL_s00004g473	AOL_s00004g261	5253312	5253101	13349.G1WYW2	13349.G1WYA1	0	0	0	0	0	0.705	0.528	0.176	0.875	G1WYW2	AOL_s00004g473	G1WYA1	AOL_s00004g261
AOL_s00004g473	AOL_s00004g387	5253312	5253226	13349.G1WYW2	13349.G1WYM6	0	0	0	0	0	0.679	0.459	0.801	0.962	G1WYW2	AOL_s00004g473	G1WYM6	AOL_s00004g387
AOL_s00004g473	AOL_s00004g394	5253312	5253233	13349.G1WYW2	13349.G1WYN3	0	0	0	0	0	0.637	0	0	0.637	G1WYW2	AOL_s00004g473	G1WYN3	AOL_s00004g394
AOL_s00004g473	AOL_s00004g441	5253312	5253280	13349.G1WYW2	13349.G1WYT0	0	0	0	0	0	0.705	0.403	0.238	0.854	G1WYW2	AOL_s00004g473	G1WYT0	AOL_s00004g441
AOL_s00004g536	AOL_s00004g394	5253375	5253233	13349.G1WZ25	13349.G1WYN3	0	0	0	0	0	0.678	0	0.227	0.74	G1WZ25	AOL_s00004g536	G1WYN3	AOL_s00004g394
AOL_s00004g537	AOL_s00004g194	5253376	5253034	13349.G1WZ26	13349.G1WY34	0	0	0	0	0	0.689	0	0.569	0.86	G1WZ26	AOL_s00004g537	G1WY34	AOL_s00004g194
AOL_s00004g537	AOL_s00004g261	5253376	5253101	13349.G1WZ26	13349.G1WYA1	0	0	0	0	0	0.622	0	0.308	0.727	G1WZ26	AOL_s00004g537	G1WYA1	AOL_s00004g261
AOL_s00004g537	AOL_s00004g441	5253376	5253280	13349.G1WZ26	13349.G1WYT0	0	0	0	0	0	0.548	0	0.376	0.705	G1WZ26	AOL_s00004g537	G1WYT0	AOL_s00004g441
AOL_s00004g537	AOL_s00004g473	5253376	5253312	13349.G1WZ26	13349.G1WYW2	0	0	0	0	0	0.261	0	0.461	0.584	G1WZ26	AOL_s00004g537	G1WYW2	AOL_s00004g473
AOL_s00004g539	AOL_s00004g536	5253378	5253375	13349.G1WZ28	13349.G1WZ25	0	0	0	0	0	0.58	0	0.838	0.929	G1WZ28	AOL_s00004g539	G1WZ25	AOL_s00004g536
AOL_s00004g608	AOL_s00004g194	5253447	5253034	13349.G1WZ97	13349.G1WY34	0	0	0	0	0	0	0	0.46	0.459	G1WZ97	AOL_s00004g608	G1WY34	AOL_s00004g194
AOL_s00004g608	AOL_s00004g204	5253447	5253044	13349.G1WZ97	13349.G1WY44	0	0	0	0	0	0.58	0.806	0.306	0.938	G1WZ97	AOL_s00004g608	G1WY44	AOL_s00004g204
AOL_s00004g608	AOL_s00004g261	5253447	5253101	13349.G1WZ97	13349.G1WYA1	0	0	0	0	0	0	0.46	0.43	0.679	G1WZ97	AOL_s00004g608	G1WYA1	AOL_s00004g261
AOL_s00004g608	AOL_s00004g394	5253447	5253233	13349.G1WZ97	13349.G1WYN3	0	0	0	0	0	0.645	0.403	0.627	0.914	G1WZ97	AOL_s00004g608	G1WYN3	AOL_s00004g394
AOL_s00004g608	AOL_s00004g536	5253447	5253375	13349.G1WZ97	13349.G1WZ25	0	0	0	0	0	0.586	0	0	0.586	G1WZ97	AOL_s00004g608	G1WZ25	AOL_s00004g536
AOL_s00004g608	AOL_s00004g539	5253447	5253378	13349.G1WZ97	13349.G1WZ28	0	0	0	0	0	0	0	0.623	0.623	G1WZ97	AOL_s00004g608	G1WZ28	AOL_s00004g539
AOL_s00004g640	AOL_s00004g388	5253479	5253227	13349.G1WZC9	13349.G1WYM7	0	0	0	0	0	0	0.432	0	0.432	G1WZC9	AOL_s00004g640	G1WYM7	AOL_s00004g388
AOL_s00006g45	AOL_s00004g536	5253544	5253375	13349.G1WZJ4	13349.G1WZ25	0	0	0	0	0	0	0	0.526	0.526	G1WZJ4	AOL_s00006g45	G1WZ25	AOL_s00004g536
AOL_s00006g63	AOL_s00004g204	5253562	5253044	13349.G1WZL2	13349.G1WY44	0	0	0	0	0	0.32	0.237	0.153	0.522	G1WZL2	AOL_s00006g63	G1WY44	AOL_s00004g204
AOL_s00006g63	AOL_s00004g500	5253562	5253339	13349.G1WZL2	13349.G1WYY9	0	0	0	0	0	0.955	0	0.231	0.963	G1WZL2	AOL_s00006g63	G1WYY9	AOL_s00004g500
AOL_s00006g63	AOL_s00004g608	5253562	5253447	13349.G1WZL2	13349.G1WZ97	0	0	0	0	0	0.255	0.237	0.318	0.578	G1WZL2	AOL_s00006g63	G1WZ97	AOL_s00004g608
AOL_s00006g102	AOL_s00004g500	5253601	5253339	13349.G1WZQ1	13349.G1WYY9	0	0	0	0	0	0.514	0	0.184	0.586	G1WZQ1	AOL_s00006g102	G1WYY9	AOL_s00004g500
AOL_s00006g102	AOL_s00006g63	5253601	5253562	13349.G1WZQ1	13349.G1WZL2	0	0	0	0	0	0.705	0.528	0.621	0.942	G1WZQ1	AOL_s00006g102	G1WZL2	AOL_s00006g63
AOL_s00006g126	AOL_s00004g362	5253625	5253202	13349.G1WZS5	13349.G1WYK2	0	0	0	0	0	0	0.33	0.152	0.407	G1WZS5	AOL_s00006g126	G1WYK2	AOL_s00004g362
AOL_s00006g177	AOL_s00004g194	5253676	5253034	13349.G1WZX6	13349.G1WY34	0	0	0	0	0	0.141	0.403	0	0.465	G1WZX6	AOL_s00006g177	G1WY34	AOL_s00004g194
AOL_s00006g177	AOL_s00004g261	5253676	5253101	13349.G1WZX6	13349.G1WYA1	0	0	0	0	0	0.539	0.403	0	0.713	G1WZX6	AOL_s00006g177	G1WYA1	AOL_s00004g261
AOL_s00006g177	AOL_s00004g387	5253676	5253226	13349.G1WZX6	13349.G1WYM6	0	0	0	0	0	0	0.403	0	0.403	G1WZX6	AOL_s00006g177	G1WYM6	AOL_s00004g387
AOL_s00006g177	AOL_s00004g394	5253676	5253233	13349.G1WZX6	13349.G1WYN3	0	0	0	0	0	0.646	0	0.065	0.654	G1WZX6	AOL_s00006g177	G1WYN3	AOL_s00004g394
AOL_s00006g177	AOL_s00004g441	5253676	5253280	13349.G1WZX6	13349.G1WYT0	0	0	0	0	0	0.539	0.403	0	0.713	G1WZX6	AOL_s00006g177	G1WYT0	AOL_s00004g441
AOL_s00006g177	AOL_s00004g473	5253676	5253312	13349.G1WZX6	13349.G1WYW2	0	0	0	0	0	0.641	0.403	0.046	0.777	G1WZX6	AOL_s00006g177	G1WYW2	AOL_s00004g473
AOL_s00006g177	AOL_s00004g536	5253676	5253375	13349.G1WZX6	13349.G1WZ25	0	0	0	0	0	0.639	0	0	0.639	G1WZX6	AOL_s00006g177	G1WZ25	AOL_s00004g536
AOL_s00006g258	AOL_s00004g204	5253757	5253044	13349.G1X057	13349.G1WY44	0	0	0	0	0	0.58	0.403	0	0.738	G1X057	AOL_s00006g258	G1WY44	AOL_s00004g204
AOL_s00006g258	AOL_s00004g261	5253757	5253101	13349.G1X057	13349.G1WYA1	0	0	0	0	0	0	0.491	0	0.491	G1X057	AOL_s00006g258	G1WYA1	AOL_s00004g261
AOL_s00006g258	AOL_s00004g394	5253757	5253233	13349.G1X057	13349.G1WYN3	0	0	0	0	0	0.66	0.403	0	0.788	G1X057	AOL_s00006g258	G1WYN3	AOL_s00004g394
AOL_s00006g258	AOL_s00004g536	5253757	5253375	13349.G1X057	13349.G1WZ25	0	0	0	0	0	0	0	0.695	0.695	G1X057	AOL_s00006g258	G1WZ25	AOL_s00004g536
AOL_s00006g258	AOL_s00004g608	5253757	5253447	13349.G1X057	13349.G1WZ97	0	0	0	0	0	0	0.403	0.677	0.798	G1X057	AOL_s00006g258	G1WZ97	AOL_s00004g608
AOL_s00006g258	AOL_s00006g63	5253757	5253562	13349.G1X057	13349.G1WZL2	0	0	0	0	0	0.255	0.069	0.23	0.419	G1X057	AOL_s00006g258	G1WZL2	AOL_s00006g63
AOL_s00006g281	AOL_s00004g151	5253780	5252991	13349.G1X080	13349.G1WXZ1	0	0	0	0	0	0	0	0.446	0.446	G1X080	AOL_s00006g281	G1WXZ1	AOL_s00004g151
AOL_s00006g281	AOL_s00004g449	5253780	5253288	13349.G1X080	13349.G1WYT8	0	0	0	0	0	0	0	0.431	0.431	G1X080	AOL_s00006g281	G1WYT8	AOL_s00004g449
AOL_s00006g281	AOL_s00004g500	5253780	5253339	13349.G1X080	13349.G1WYY9	0	0	0	0	0	0.7	0	0	0.7	G1X080	AOL_s00006g281	G1WYY9	AOL_s00004g500
AOL_s00006g281	AOL_s00006g63	5253780	5253562	13349.G1X080	13349.G1WZL2	0	0	0	0	0	0.662	0	0	0.662	G1X080	AOL_s00006g281	G1WZL2	AOL_s00006g63
AOL_s00006g281	AOL_s00006g177	5253780	5253676	13349.G1X080	13349.G1WZX6	0	0	0	0	0	0.64	0	0	0.64	G1X080	AOL_s00006g281	G1WZX6	AOL_s00006g177
AOL_s00006g284	AOL_s00004g151	5253783	5252991	13349.G1X083	13349.G1WXZ1	0	0	0	0	0	0	0	0.462	0.461	G1X083	AOL_s00006g284	G1WXZ1	AOL_s00004g151
AOL_s00006g290	AOL_s00004g261	5253789	5253101	13349.G1X089	13349.G1WYA1	0	0	0	0	0	0.255	0	0.465	0.584	G1X089	AOL_s00006g290	G1WYA1	AOL_s00004g261
AOL_s00006g290	AOL_s00004g473	5253789	5253312	13349.G1X089	13349.G1WYW2	0	0	0	0	0	0	0	0.614	0.614	G1X089	AOL_s00006g290	G1WYW2	AOL_s00004g473
AOL_s00006g290	AOL_s00006g133	5253789	5253632	13349.G1X089	13349.G1WZT2	0	0	0	0	0	0	0	0.699	0.699	G1X089	AOL_s00006g290	G1WZT2	AOL_s00006g133
AOL_s00006g329	AOL_s00006g45	5253828	5253544	13349.G1X0C8	13349.G1WZJ4	0	0	0	0	0	0.268	0.204	0.487	0.674	G1X0C8	AOL_s00006g329	G1WZJ4	AOL_s00006g45
AOL_s00006g340	AOL_s00004g194	5253839	5253034	13349.G1X0D9	13349.G1WY34	0	0	0	0	0	0.148	0.516	0.576	0.809	G1X0D9	AOL_s00006g340	G1WY34	AOL_s00004g194
AOL_s00006g340	AOL_s00004g261	5253839	5253101	13349.G1X0D9	13349.G1WYA1	0	0	0	0	0	0.253	0.866	0	0.895	G1X0D9	AOL_s00006g340	G1WYA1	AOL_s00004g261
AOL_s00006g340	AOL_s00004g387	5253839	5253226	13349.G1X0D9	13349.G1WYM6	0	0	0	0	0	0.136	0.464	0.05	0.521	G1X0D9	AOL_s00006g340	G1WYM6	AOL_s00004g387
AOL_s00006g340	AOL_s00004g441	5253839	5253280	13349.G1X0D9	13349.G1WYT0	0	0	0	0	0	0.178	0.456	0.046	0.536	G1X0D9	AOL_s00006g340	G1WYT0	AOL_s00004g441
AOL_s00006g340	AOL_s00004g473	5253839	5253312	13349.G1X0D9	13349.G1WYW2	0	0	0	0	0	0.263	0.403	0.153	0.594	G1X0D9	AOL_s00006g340	G1WYW2	AOL_s00004g473
AOL_s00006g340	AOL_s00006g177	5253839	5253676	13349.G1X0D9	13349.G1WZX6	0	0	0	0	0	0.242	0.403	0	0.528	G1X0D9	AOL_s00006g340	G1WZX6	AOL_s00006g177
AOL_s00006g348	AOL_s00006g196	5253847	5253695	13349.G1X0E7	13349.G1WZZ5	0	0	0	0	0	0	0.504	0.118	0.543	G1X0E7	AOL_s00006g348	G1WZZ5	AOL_s00006g196
AOL_s00006g349	AOL_s00006g90	5253848	5253589	13349.G1X0E8	13349.G1WZN9	0	0	0	0	0	0	0.448	0.226	0.554	G1X0E8	AOL_s00006g349	G1WZN9	AOL_s00006g90
AOL_s00006g364	AOL_s00004g194	5253863	5253034	13349.G1X0G3	13349.G1WY34	0	0	0	0	0	0.148	0.054	0.403	0.476	G1X0G3	AOL_s00006g364	G1WY34	AOL_s00004g194
AOL_s00006g364	AOL_s00004g261	5253863	5253101	13349.G1X0G3	13349.G1WYA1	0	0	0	0	0	0.253	0.07	0.466	0.596	G1X0G3	AOL_s00006g364	G1WYA1	AOL_s00004g261
AOL_s00006g364	AOL_s00004g394	5253863	5253233	13349.G1X0G3	13349.G1WYN3	0	0	0	0	0	0.255	0.295	0.744	0.853	G1X0G3	AOL_s00006g364	G1WYN3	AOL_s00004g394
AOL_s00006g364	AOL_s00004g518	5253863	5253357	13349.G1X0G3	13349.G1WZ07	0	0	0	0	0	0.257	0.06	0.229	0.414	G1X0G3	AOL_s00006g364	G1WZ07	AOL_s00004g518
AOL_s00006g364	AOL_s00004g536	5253863	5253375	13349.G1X0G3	13349.G1WZ25	0	0	0	0	0	0.58	0	0.81	0.916	G1X0G3	AOL_s00006g364	G1WZ25	AOL_s00004g536
AOL_s00006g364	AOL_s00004g539	5253863	5253378	13349.G1X0G3	13349.G1WZ28	0	0	0	0	0	0.58	0.042	0.745	0.888	G1X0G3	AOL_s00006g364	G1WZ28	AOL_s00004g539
AOL_s00006g364	AOL_s00004g608	5253863	5253447	13349.G1X0G3	13349.G1WZ97	0	0	0	0.575	0	0.087	0.07	0.81	0.416	G1X0G3	AOL_s00006g364	G1WZ97	AOL_s00004g608
AOL_s00006g364	AOL_s00006g45	5253863	5253544	13349.G1X0G3	13349.G1WZJ4	0	0	0	0	0	0.057	0	0.511	0.519	G1X0G3	AOL_s00006g364	G1WZJ4	AOL_s00006g45
AOL_s00006g379	AOL_s00004g579	5253878	5253418	13349.G1X0H8	13349.G1WZ68	0	0	0	0	0	0	0.403	0	0.403	G1X0H8	AOL_s00006g379	G1WZ68	AOL_s00004g579
AOL_s00006g379	AOL_s00006g284	5253878	5253783	13349.G1X0H8	13349.G1X083	0	0	0	0	0	0	0.528	0.08	0.547	G1X0H8	AOL_s00006g379	G1X083	AOL_s00006g284
AOL_s00006g460	AOL_s00006g379	5253959	5253878	13349.G1X0Q9	13349.G1X0H8	0	0	0	0	0	0	0	0.507	0.507	G1X0Q9	AOL_s00006g460	G1X0H8	AOL_s00006g379
AOL_s00007g130	AOL_s00004g204	5254221	5253044	13349.G1X1H1	13349.G1WY44	0	0	0	0	0	0.58	0.606	0.228	0.861	G1X1H1	AOL_s00007g130	G1WY44	AOL_s00004g204
AOL_s00007g130	AOL_s00004g608	5254221	5253447	13349.G1X1H1	13349.G1WZ97	0	0	0	0	0	0.266	0.403	0.684	0.849	G1X1H1	AOL_s00007g130	G1WZ97	AOL_s00004g608
AOL_s00007g130	AOL_s00006g258	5254221	5253757	13349.G1X1H1	13349.G1X057	0	0	0	0	0	0.255	0	0.757	0.811	G1X1H1	AOL_s00007g130	G1X057	AOL_s00006g258
AOL_s00007g159	AOL_s00004g518	5254250	5253357	13349.G1X1K0	13349.G1WZ07	0	0	0	0	0	0	0.39	0.502	0.683	G1X1K0	AOL_s00007g159	G1WZ07	AOL_s00004g518
AOL_s00007g159	AOL_s00006g90	5254250	5253589	13349.G1X1K0	13349.G1WZN9	0	0	0	0	0	0	0.448	0.064	0.461	G1X1K0	AOL_s00007g159	G1WZN9	AOL_s00006g90
AOL_s00007g159	AOL_s00006g349	5254250	5253848	13349.G1X1K0	13349.G1X0E8	0	0	0	0	0	0	0.927	0.799	0.984	G1X1K0	AOL_s00007g159	G1X0E8	AOL_s00006g349
AOL_s00007g225	AOL_s00004g359	5254316	5253199	13349.G1X1R6	13349.G1WYJ9	0	0	0	0	0	0	0.437	0.061	0.448	G1X1R6	AOL_s00007g225	G1WYJ9	AOL_s00004g359
AOL_s00007g269	AOL_s00004g449	5254360	5253288	13349.G1X1W0	13349.G1WYT8	0	0	0	0	0	0	0.28	0.307	0.479	G1X1W0	AOL_s00007g269	G1WYT8	AOL_s00004g449
AOL_s00007g296	AOL_s00007g98	5254387	5254189	13349.G1X1Y7	13349.G1X1D9	0	0	0	0	0	0.065	0	0.52	0.532	G1X1Y7	AOL_s00007g296	G1X1D9	AOL_s00007g98
AOL_s00007g357	AOL_s00004g204	5254448	5253044	13349.G1X248	13349.G1WY44	0	0	0	0	0	0	0.806	0	0.806	G1X248	AOL_s00007g357	G1WY44	AOL_s00004g204
AOL_s00007g357	AOL_s00004g261	5254448	5253101	13349.G1X248	13349.G1WYA1	0	0	0	0	0	0.253	0.343	0	0.488	G1X248	AOL_s00007g357	G1WYA1	AOL_s00004g261
AOL_s00007g357	AOL_s00004g536	5254448	5253375	13349.G1X248	13349.G1WZ25	0	0	0	0	0	0.58	0	0.053	0.585	G1X248	AOL_s00007g357	G1WZ25	AOL_s00004g536
AOL_s00007g357	AOL_s00004g608	5254448	5253447	13349.G1X248	13349.G1WZ97	0	0	0	0.637	0	0.087	0.806	0.62	0.855	G1X248	AOL_s00007g357	G1WZ97	AOL_s00004g608
AOL_s00007g357	AOL_s00006g334	5254448	5253833	13349.G1X248	13349.G1X0D3	0	0	0	0	0	0.072	0	0.45	0.467	G1X248	AOL_s00007g357	G1X0D3	AOL_s00006g334
AOL_s00007g357	AOL_s00006g340	5254448	5253839	13349.G1X248	13349.G1X0D9	0	0	0	0.772	0	0.257	0.337	0.574	0.551	G1X248	AOL_s00007g357	G1X0D9	AOL_s00006g340
AOL_s00007g357	AOL_s00007g130	5254448	5254221	13349.G1X248	13349.G1X1H1	0	0	0	0	0	0.068	0.403	0	0.419	G1X248	AOL_s00007g357	G1X1H1	AOL_s00007g130
AOL_s00007g369	AOL_s00007g64	5254460	5254155	13349.G1X260	13349.G1X1A5	0	0	0	0	0	0.263	0.248	0.306	0.581	G1X260	AOL_s00007g369	G1X1A5	AOL_s00007g64
AOL_s00007g376	AOL_s00004g640	5254467	5253479	13349.G1X267	13349.G1WZC9	0	0	0	0	0	0.183	0	0.424	0.509	G1X267	AOL_s00007g376	G1WZC9	AOL_s00004g640
AOL_s00007g376	AOL_s00006g281	5254467	5253780	13349.G1X267	13349.G1X080	0	0	0	0	0	0.662	0	0	0.662	G1X267	AOL_s00007g376	G1X080	AOL_s00006g281
AOL_s00007g425	AOL_s00004g359	5254516	5253199	13349.G1X2B6	13349.G1WYJ9	0	0	0	0	0	0.07	0.927	0.087	0.932	G1X2B6	AOL_s00007g425	G1WYJ9	AOL_s00004g359
AOL_s00007g435	AOL_s00004g362	5254526	5253202	13349.G1X2C6	13349.G1WYK2	0	0	0	0	0	0	0	0.462	0.461	G1X2C6	AOL_s00007g435	G1WYK2	AOL_s00004g362
AOL_s00007g463	AOL_s00004g204	5254554	5253044	13349.G1X2F4	13349.G1WY44	0	0	0	0	0	0.948	0.806	0.783	0.997	G1X2F4	AOL_s00007g463	G1WY44	AOL_s00004g204
AOL_s00007g463	AOL_s00004g261	5254554	5253101	13349.G1X2F4	13349.G1WYA1	0	0	0	0	0	0	0.665	0.444	0.805	G1X2F4	AOL_s00007g463	G1WYA1	AOL_s00004g261
AOL_s00007g463	AOL_s00004g394	5254554	5253233	13349.G1X2F4	13349.G1WYN3	0	0	0	0	0	0.277	0.403	0.229	0.638	G1X2F4	AOL_s00007g463	G1WYN3	AOL_s00004g394
AOL_s00007g463	AOL_s00004g539	5254554	5253378	13349.G1X2F4	13349.G1WZ28	0	0	0	0	0	0.259	0	0.621	0.707	G1X2F4	AOL_s00007g463	G1WZ28	AOL_s00004g539
AOL_s00007g463	AOL_s00004g608	5254554	5253447	13349.G1X2F4	13349.G1WZ97	0	0	0	0	0	0.257	0.806	0.354	0.898	G1X2F4	AOL_s00007g463	G1WZ97	AOL_s00004g608
AOL_s00007g463	AOL_s00006g63	5254554	5253562	13349.G1X2F4	13349.G1WZL2	0	0	0	0	0	0.319	0.237	0.198	0.546	G1X2F4	AOL_s00007g463	G1WZL2	AOL_s00006g63
AOL_s00007g463	AOL_s00006g258	5254554	5253757	13349.G1X2F4	13349.G1X057	0	0	0	0	0	0	0.468	0.304	0.613	G1X2F4	AOL_s00007g463	G1X057	AOL_s00006g258
AOL_s00007g463	AOL_s00006g290	5254554	5253789	13349.G1X2F4	13349.G1X089	0	0	0	0	0	0	0	0.598	0.598	G1X2F4	AOL_s00007g463	G1X089	AOL_s00006g290
AOL_s00007g463	AOL_s00006g364	5254554	5253863	13349.G1X2F4	13349.G1X0G3	0	0	0	0	0	0.255	0.271	0.172	0.511	G1X2F4	AOL_s00007g463	G1X0G3	AOL_s00006g364
AOL_s00007g463	AOL_s00007g130	5254554	5254221	13349.G1X2F4	13349.G1X1H1	0	0	0	0	0	0.493	0.468	0.31	0.797	G1X2F4	AOL_s00007g463	G1X1H1	AOL_s00007g130
AOL_s00007g463	AOL_s00007g357	5254554	5254448	13349.G1X2F4	13349.G1X248	0	0	0	0	0	0.177	0.806	0	0.833	G1X2F4	AOL_s00007g463	G1X248	AOL_s00007g357
AOL_s00007g466	AOL_s00004g194	5254557	5253034	13349.G1X2F7	13349.G1WY34	0	0	0	0	0	0	0.403	0.049	0.407	G1X2F7	AOL_s00007g466	G1WY34	AOL_s00004g194
AOL_s00007g466	AOL_s00004g261	5254557	5253101	13349.G1X2F7	13349.G1WYA1	0	0	0	0	0	0.582	0.45	0	0.76	G1X2F7	AOL_s00007g466	G1WYA1	AOL_s00004g261
AOL_s00007g466	AOL_s00004g387	5254557	5253226	13349.G1X2F7	13349.G1WYM6	0	0	0	0	0	0.683	0.42	0.121	0.824	G1X2F7	AOL_s00007g466	G1WYM6	AOL_s00004g387
AOL_s00007g466	AOL_s00004g441	5254557	5253280	13349.G1X2F7	13349.G1WYT0	0	0	0	0	0	0.142	0.403	0.129	0.514	G1X2F7	AOL_s00007g466	G1WYT0	AOL_s00004g441
AOL_s00007g466	AOL_s00004g473	5254557	5253312	13349.G1X2F7	13349.G1WYW2	0	0	0	0	0	0	0.457	0.445	0.685	G1X2F7	AOL_s00007g466	G1WYW2	AOL_s00004g473
AOL_s00007g466	AOL_s00006g177	5254557	5253676	13349.G1X2F7	13349.G1WZX6	0	0	0	0	0	0.125	0.403	0	0.455	G1X2F7	AOL_s00007g466	G1WZX6	AOL_s00006g177
AOL_s00007g466	AOL_s00006g340	5254557	5253839	13349.G1X2F7	13349.G1X0D9	0	0	0	0	0	0.168	0.403	0.323	0.634	G1X2F7	AOL_s00007g466	G1X0D9	AOL_s00006g340
AOL_s00007g498	AOL_s00004g441	5254589	5253280	13349.G1X2I9	13349.G1WYT0	0	0	0	0	0	0.511	0.237	0	0.61	G1X2I9	AOL_s00007g498	G1WYT0	AOL_s00004g441
AOL_s00007g498	AOL_s00007g436	5254589	5254527	13349.G1X2I9	13349.G1X2C7	0	0	0	0	0	0.333	0.204	0.153	0.511	G1X2I9	AOL_s00007g498	G1X2C7	AOL_s00007g436
AOL_s00007g533	AOL_s00007g369	5254624	5254460	13349.G1X2M4	13349.G1X260	0	0	0	0	0	0	0	0.462	0.461	G1X2M4	AOL_s00007g533	G1X260	AOL_s00007g369
AOL_s00007g550	AOL_s00004g204	5254640	5253044	13349.G1X2P0	13349.G1WY44	0	0	0	0	0	0.948	0.806	0.572	0.995	G1X2P0	AOL_s00007g550	G1WY44	AOL_s00004g204
AOL_s00007g550	AOL_s00004g261	5254640	5253101	13349.G1X2P0	13349.G1WYA1	0	0	0	0	0	0.264	0.844	0.319	0.914	G1X2P0	AOL_s00007g550	G1WYA1	AOL_s00004g261
AOL_s00007g550	AOL_s00004g387	5254640	5253226	13349.G1X2P0	13349.G1WYM6	0	0	0	0	0	0.259	0.181	0.199	0.471	G1X2P0	AOL_s00007g550	G1WYM6	AOL_s00004g387
AOL_s00007g550	AOL_s00004g394	5254640	5253233	13349.G1X2P0	13349.G1WYN3	0	0	0	0	0	0.075	0.436	0.227	0.561	G1X2P0	AOL_s00007g550	G1WYN3	AOL_s00004g394
AOL_s00007g550	AOL_s00004g473	5254640	5253312	13349.G1X2P0	13349.G1WYW2	0	0	0	0	0	0.265	0.239	0.6	0.756	G1X2P0	AOL_s00007g550	G1WYW2	AOL_s00004g473
AOL_s00007g550	AOL_s00004g608	5254640	5253447	13349.G1X2P0	13349.G1WZ97	0	0	0	0	0	0.58	0.806	0.29	0.937	G1X2P0	AOL_s00007g550	G1WZ97	AOL_s00004g608
AOL_s00007g550	AOL_s00006g63	5254640	5253562	13349.G1X2P0	13349.G1WZL2	0	0	0	0	0	0.272	0.154	0.428	0.616	G1X2P0	AOL_s00007g550	G1WZL2	AOL_s00006g63
AOL_s00007g550	AOL_s00006g258	5254640	5253757	13349.G1X2P0	13349.G1X057	0	0	0	0	0	0.065	0.48	0	0.493	G1X2P0	AOL_s00007g550	G1X057	AOL_s00006g258
AOL_s00007g550	AOL_s00007g130	5254640	5254221	13349.G1X2P0	13349.G1X1H1	0	0	0	0	0	0.279	0.606	0.228	0.761	G1X2P0	AOL_s00007g550	G1X1H1	AOL_s00007g130
AOL_s00007g550	AOL_s00007g357	5254640	5254448	13349.G1X2P0	13349.G1X248	0	0	0	0	0	0.141	0.806	0	0.826	G1X2P0	AOL_s00007g550	G1X248	AOL_s00007g357
AOL_s00007g550	AOL_s00007g463	5254640	5254554	13349.G1X2P0	13349.G1X2F4	0	0	0	0	0	0.944	0.806	0.62	0.995	G1X2P0	AOL_s00007g550	G1X2F4	AOL_s00007g463
AOL_s00007g550	AOL_s00007g466	5254640	5254557	13349.G1X2P0	13349.G1X2F7	0	0	0	0	0	0.265	0.24	0.061	0.429	G1X2P0	AOL_s00007g550	G1X2F7	AOL_s00007g466
AOL_s00007g570	AOL_s00004g246	5254660	5253086	13349.G1X2R0	13349.G1WY86	0	0	0	0	0	0.106	0	0.564	0.593	G1X2R0	AOL_s00007g570	G1WY86	AOL_s00004g246
AOL_s00007g576	AOL_s00004g204	5254666	5253044	13349.G1X2R6	13349.G1WY44	0	0	0	0	0	0.771	0.806	0.755	0.988	G1X2R6	AOL_s00007g576	G1WY44	AOL_s00004g204
AOL_s00007g576	AOL_s00004g261	5254666	5253101	13349.G1X2R6	13349.G1WYA1	0	0	0	0	0	0	0.606	0.173	0.66	G1X2R6	AOL_s00007g576	G1WYA1	AOL_s00004g261
AOL_s00007g576	AOL_s00004g394	5254666	5253233	13349.G1X2R6	13349.G1WYN3	0	0	0	0	0	0.703	0.403	0.323	0.869	G1X2R6	AOL_s00007g576	G1WYN3	AOL_s00004g394
AOL_s00007g576	AOL_s00004g473	5254666	5253312	13349.G1X2R6	13349.G1WYW2	0	0	0	0	0	0.698	0	0.08	0.71	G1X2R6	AOL_s00007g576	G1WYW2	AOL_s00004g473
AOL_s00007g576	AOL_s00004g536	5254666	5253375	13349.G1X2R6	13349.G1WZ25	0	0	0	0	0	0.58	0	0.047	0.582	G1X2R6	AOL_s00007g576	G1WZ25	AOL_s00004g536
AOL_s00007g576	AOL_s00004g608	5254666	5253447	13349.G1X2R6	13349.G1WZ97	0	0	0	0	0	0.58	0.806	0.398	0.946	G1X2R6	AOL_s00007g576	G1WZ97	AOL_s00004g608
AOL_s00007g576	AOL_s00006g63	5254666	5253562	13349.G1X2R6	13349.G1WZL2	0	0	0	0	0	0.317	0.237	0.152	0.519	G1X2R6	AOL_s00007g576	G1WZL2	AOL_s00006g63
AOL_s00007g576	AOL_s00006g258	5254666	5253757	13349.G1X2R6	13349.G1X057	0	0	0	0	0	0	0.468	0.229	0.572	G1X2R6	AOL_s00007g576	G1X057	AOL_s00006g258
AOL_s00007g576	AOL_s00006g364	5254666	5253863	13349.G1X2R6	13349.G1X0G3	0	0	0	0	0	0.58	0.215	0.09	0.673	G1X2R6	AOL_s00007g576	G1X0G3	AOL_s00006g364
AOL_s00007g576	AOL_s00007g130	5254666	5254221	13349.G1X2R6	13349.G1X1H1	0	0	0	0	0	0.297	0.606	0.405	0.82	G1X2R6	AOL_s00007g576	G1X1H1	AOL_s00007g130
AOL_s00007g576	AOL_s00007g357	5254666	5254448	13349.G1X2R6	13349.G1X248	0	0	0	0	0	0.251	0.806	0	0.848	G1X2R6	AOL_s00007g576	G1X248	AOL_s00007g357
AOL_s00007g576	AOL_s00007g463	5254666	5254554	13349.G1X2R6	13349.G1X2F4	0	0	0	0	0	0.705	0.806	0.792	0.987	G1X2R6	AOL_s00007g576	G1X2F4	AOL_s00007g463
AOL_s00007g576	AOL_s00007g550	5254666	5254640	13349.G1X2R6	13349.G1X2P0	0	0	0	0	0	0.771	0.806	0.572	0.979	G1X2R6	AOL_s00007g576	G1X2P0	AOL_s00007g550
AOL_s00043g23	AOL_s00004g201	5254700	5253041	13349.G1X2V0	13349.G1WY41	0	0	0	0	0	0	0.069	0.428	0.444	G1X2V0	AOL_s00043g23	G1WY41	AOL_s00004g201
AOL_s00043g23	AOL_s00004g362	5254700	5253202	13349.G1X2V0	13349.G1WYK2	0	0	0	0	0	0	0.927	0.565	0.966	G1X2V0	AOL_s00043g23	G1WYK2	AOL_s00004g362
AOL_s00043g23	AOL_s00007g206	5254700	5254297	13349.G1X2V0	13349.G1X1P7	0	0	0	0	0	0	0.39	0.114	0.436	G1X2V0	AOL_s00043g23	G1X1P7	AOL_s00007g206
AOL_s00043g23	AOL_s00007g269	5254700	5254360	13349.G1X2V0	13349.G1X1W0	0	0	0	0	0	0	0	0.475	0.475	G1X2V0	AOL_s00043g23	G1X1W0	AOL_s00007g269
AOL_s00043g50	AOL_s00004g204	5254727	5253044	13349.G1X2X7	13349.G1WY44	0	0	0	0	0	0.771	0.528	0.323	0.92	G1X2X7	AOL_s00043g50	G1WY44	AOL_s00004g204
AOL_s00043g50	AOL_s00004g261	5254727	5253101	13349.G1X2X7	13349.G1WYA1	0	0	0	0	0	0	0.403	0.07	0.421	G1X2X7	AOL_s00043g50	G1WYA1	AOL_s00004g261
AOL_s00043g50	AOL_s00004g394	5254727	5253233	13349.G1X2X7	13349.G1WYN3	0	0	0	0	0	0.111	0.403	0.591	0.763	G1X2X7	AOL_s00043g50	G1WYN3	AOL_s00004g394
AOL_s00043g50	AOL_s00004g441	5254727	5253280	13349.G1X2X7	13349.G1WYT0	0	0	0	0	0	0.068	0.08	0.621	0.646	G1X2X7	AOL_s00043g50	G1WYT0	AOL_s00004g441
AOL_s00043g50	AOL_s00004g539	5254727	5253378	13349.G1X2X7	13349.G1WZ28	0	0	0	0	0	0.58	0	0.128	0.618	G1X2X7	AOL_s00043g50	G1WZ28	AOL_s00004g539
AOL_s00043g50	AOL_s00004g608	5254727	5253447	13349.G1X2X7	13349.G1WZ97	0	0	0	0	0	0.256	0.528	0.621	0.855	G1X2X7	AOL_s00043g50	G1WZ97	AOL_s00004g608
AOL_s00043g50	AOL_s00006g63	5254727	5253562	13349.G1X2X7	13349.G1WZL2	0	0	0	0	0	0.267	0.237	0.135	0.473	G1X2X7	AOL_s00043g50	G1WZL2	AOL_s00006g63
AOL_s00043g50	AOL_s00006g258	5254727	5253757	13349.G1X2X7	13349.G1X057	0	0	0	0	0	0.106	0.403	0	0.443	G1X2X7	AOL_s00043g50	G1X057	AOL_s00006g258
AOL_s00043g50	AOL_s00006g364	5254727	5253863	13349.G1X2X7	13349.G1X0G3	0	0	0	0	0	0.268	0.069	0.467	0.605	G1X2X7	AOL_s00043g50	G1X0G3	AOL_s00006g364
AOL_s00043g50	AOL_s00007g130	5254727	5254221	13349.G1X2X7	13349.G1X1H1	0	0	0	0	0	0.26	0.241	0.228	0.528	G1X2X7	AOL_s00043g50	G1X1H1	AOL_s00007g130
AOL_s00043g50	AOL_s00007g357	5254727	5254448	13349.G1X2X7	13349.G1X248	0	0	0	0	0	0.152	0.524	0.048	0.582	G1X2X7	AOL_s00043g50	G1X248	AOL_s00007g357
AOL_s00043g50	AOL_s00007g463	5254727	5254554	13349.G1X2X7	13349.G1X2F4	0	0	0	0	0	0.704	0.528	0.757	0.963	G1X2X7	AOL_s00043g50	G1X2F4	AOL_s00007g463
AOL_s00043g50	AOL_s00007g550	5254727	5254640	13349.G1X2X7	13349.G1X2P0	0	0	0	0	0	0.771	0.528	0.227	0.909	G1X2X7	AOL_s00043g50	G1X2P0	AOL_s00007g550
AOL_s00043g50	AOL_s00007g576	5254727	5254666	13349.G1X2X7	13349.G1X2R6	0	0	0	0	0	0.771	0.528	0.62	0.955	G1X2X7	AOL_s00043g50	G1X2R6	AOL_s00007g576
AOL_s00043g51	AOL_s00004g447	5254728	5253286	13349.G1X2X8	13349.G1WYT6	0	0	0	0	0	0	0.343	0.53	0.678	G1X2X8	AOL_s00043g51	G1WYT6	AOL_s00004g447
AOL_s00043g51	AOL_s00007g450	5254728	5254541	13349.G1X2X8	13349.G1X2E1	0	0	0	0	0	0.268	0.492	0.766	0.905	G1X2X8	AOL_s00043g51	G1X2E1	AOL_s00007g450
AOL_s00043g71	AOL_s00004g388	5254748	5253227	13349.G1X2Z8	13349.G1WYM7	0	0	0	0	0	0	0.606	0.473	0.783	G1X2Z8	AOL_s00043g71	G1WYM7	AOL_s00004g388
AOL_s00043g99	AOL_s00004g204	5254776	5253044	13349.G1X326	13349.G1WY44	0	0	0	0	0	0.948	0.806	0.804	0.997	G1X326	AOL_s00043g99	G1WY44	AOL_s00004g204
AOL_s00043g99	AOL_s00004g261	5254776	5253101	13349.G1X326	13349.G1WYA1	0	0	0	0	0	0	0.516	0.048	0.519	G1X326	AOL_s00043g99	G1WYA1	AOL_s00004g261
AOL_s00043g99	AOL_s00004g394	5254776	5253233	13349.G1X326	13349.G1WYN3	0	0	0	0	0	0.685	0.403	0.227	0.841	G1X326	AOL_s00043g99	G1WYN3	AOL_s00004g394
AOL_s00043g99	AOL_s00004g608	5254776	5253447	13349.G1X326	13349.G1WZ97	0	0	0	0	0	0	0.806	0.303	0.859	G1X326	AOL_s00043g99	G1WZ97	AOL_s00004g608
AOL_s00043g99	AOL_s00006g63	5254776	5253562	13349.G1X326	13349.G1WZL2	0	0	0	0	0	0.507	0.237	0.088	0.626	G1X326	AOL_s00043g99	G1WZL2	AOL_s00006g63
AOL_s00043g99	AOL_s00006g177	5254776	5253676	13349.G1X326	13349.G1WZX6	0	0	0	0	0	0.522	0	0	0.522	G1X326	AOL_s00043g99	G1WZX6	AOL_s00006g177
AOL_s00043g99	AOL_s00006g258	5254776	5253757	13349.G1X326	13349.G1X057	0	0	0	0	0	0	0.459	0	0.459	G1X326	AOL_s00043g99	G1X057	AOL_s00006g258
AOL_s00043g99	AOL_s00006g290	5254776	5253789	13349.G1X326	13349.G1X089	0	0	0	0	0	0.65	0	0.626	0.863	G1X326	AOL_s00043g99	G1X089	AOL_s00006g290
AOL_s00043g99	AOL_s00007g130	5254776	5254221	13349.G1X326	13349.G1X1H1	0	0	0	0	0	0.507	0.606	0.228	0.836	G1X326	AOL_s00043g99	G1X1H1	AOL_s00007g130
AOL_s00043g99	AOL_s00007g357	5254776	5254448	13349.G1X326	13349.G1X248	0	0	0	0	0	0.141	0.806	0	0.826	G1X326	AOL_s00043g99	G1X248	AOL_s00007g357
AOL_s00043g99	AOL_s00007g463	5254776	5254554	13349.G1X326	13349.G1X2F4	0	0	0	0.543	0	0.948	0.806	0.84	0.993	G1X326	AOL_s00043g99	G1X2F4	AOL_s00007g463
AOL_s00043g99	AOL_s00007g550	5254776	5254640	13349.G1X326	13349.G1X2P0	0	0	0	0	0	0.948	0.806	0.569	0.995	G1X326	AOL_s00043g99	G1X2P0	AOL_s00007g550
AOL_s00043g99	AOL_s00007g576	5254776	5254666	13349.G1X326	13349.G1X2R6	0	0	0	0	0	0.702	0.806	0.766	0.985	G1X326	AOL_s00043g99	G1X2R6	AOL_s00007g576
AOL_s00043g99	AOL_s00043g50	5254776	5254727	13349.G1X326	13349.G1X2X7	0	0	0	0	0	0.771	0.528	0.308	0.918	G1X326	AOL_s00043g99	G1X2X7	AOL_s00043g50
AOL_s00043g110	AOL_s00006g126	5254787	5253625	13349.G1X337	13349.G1WZS5	0	0	0	0	0	0.122	0.489	0.106	0.563	G1X337	AOL_s00043g110	G1WZS5	AOL_s00006g126
AOL_s00043g116	AOL_s00004g657	5254793	5253496	13349.G1X343	13349.G1WZE6	0	0	0	0	0	0	0	0.461	0.461	G1X343	AOL_s00043g116	G1WZE6	AOL_s00004g657
AOL_s00043g116	AOL_s00007g436	5254793	5254527	13349.G1X343	13349.G1X2C7	0	0	0	0	0	0.523	0	0	0.523	G1X343	AOL_s00043g116	G1X2C7	AOL_s00007g436
AOL_s00043g119	AOL_s00007g64	5254796	5254155	13349.G1X346	13349.G1X1A5	0	0	0	0	0	0.263	0.248	0.306	0.581	G1X346	AOL_s00043g119	G1X1A5	AOL_s00007g64
AOL_s00043g119	AOL_s00007g369	5254796	5254460	13349.G1X346	13349.G1X260	0	0	0	0.699	0	0	0.747	0	0.747	G1X346	AOL_s00043g119	G1X260	AOL_s00007g369
AOL_s00043g119	AOL_s00007g533	5254796	5254624	13349.G1X346	13349.G1X2M4	0	0	0	0	0	0	0	0.796	0.796	G1X346	AOL_s00043g119	G1X2M4	AOL_s00007g533
AOL_s00043g121	AOL_s00006g63	5254798	5253562	13349.G1X348	13349.G1WZL2	0	0	0	0	0	0.07	0.528	0.046	0.544	G1X348	AOL_s00043g121	G1WZL2	AOL_s00006g63
AOL_s00043g121	AOL_s00006g102	5254798	5253601	13349.G1X348	13349.G1WZQ1	0	0	0	0	0	0	0.527	0.08	0.546	G1X348	AOL_s00043g121	G1WZQ1	AOL_s00006g102
AOL_s00043g361	AOL_s00007g436	5255037	5254527	13349.G1X3T7	13349.G1X2C7	0	0	0	0	0	0.251	0.33	0.111	0.514	G1X3T7	AOL_s00043g361	G1X2C7	AOL_s00007g436
AOL_s00043g392	AOL_s00007g533	5255068	5254624	13349.G1X3W8	13349.G1X2M4	0	0	0	0	0	0	0	0.412	0.412	G1X3W8	AOL_s00043g392	G1X2M4	AOL_s00007g533
AOL_s00043g423	AOL_s00006g379	5255099	5253878	13349.G1X3Z9	13349.G1X0H8	0	0	0	0	0	0.066	0.045	0.688	0.697	G1X3Z9	AOL_s00043g423	G1X0H8	AOL_s00006g379
AOL_s00043g472	AOL_s00006g45	5255148	5253544	13349.G1X448	13349.G1WZJ4	0	0	0	0	0	0.268	0.204	0.413	0.628	G1X448	AOL_s00043g472	G1WZJ4	AOL_s00006g45
AOL_s00043g472	AOL_s00006g63	5255148	5253562	13349.G1X448	13349.G1WZL2	0	0	0	0	0	0	0.527	0	0.527	G1X448	AOL_s00043g472	G1WZL2	AOL_s00006g63
AOL_s00043g472	AOL_s00006g329	5255148	5253828	13349.G1X448	13349.G1X0C8	0	0	0	0	0	0	0	0.794	0.794	G1X448	AOL_s00043g472	G1X0C8	AOL_s00006g329
AOL_s00043g472	AOL_s00043g51	5255148	5254728	13349.G1X448	13349.G1X2X8	0	0	0	0	0	0	0.4	0.045	0.402	G1X448	AOL_s00043g472	G1X2X8	AOL_s00043g51
AOL_s00043g472	AOL_s00043g121	5255148	5254798	13349.G1X448	13349.G1X348	0	0	0	0	0	0	0.528	0	0.528	G1X448	AOL_s00043g472	G1X348	AOL_s00043g121
AOL_s00043g521	AOL_s00043g50	5255197	5254727	13349.G1X497	13349.G1X2X7	0	0	0	0	0	0	0	0.506	0.506	G1X497	AOL_s00043g521	G1X2X7	AOL_s00043g50
AOL_s00043g525	AOL_s00004g194	5255201	5253034	13349.G1X4A1	13349.G1WY34	0	0	0	0	0	0.267	0.403	0.645	0.831	G1X4A1	AOL_s00043g525	G1WY34	AOL_s00004g194
AOL_s00043g525	AOL_s00004g261	5255201	5253101	13349.G1X4A1	13349.G1WYA1	0	0	0	0	0	0.705	0.403	0.747	0.951	G1X4A1	AOL_s00043g525	G1WYA1	AOL_s00004g261
AOL_s00043g525	AOL_s00004g387	5255201	5253226	13349.G1X4A1	13349.G1WYM6	0	0	0	0	0	0.582	0.606	0.172	0.851	G1X4A1	AOL_s00043g525	G1WYM6	AOL_s00004g387
AOL_s00043g525	AOL_s00004g441	5255201	5253280	13349.G1X4A1	13349.G1WYT0	0	0	0	0	0	0.653	0.403	0.461	0.878	G1X4A1	AOL_s00043g525	G1WYT0	AOL_s00004g441
AOL_s00043g525	AOL_s00004g473	5255201	5253312	13349.G1X4A1	13349.G1WYW2	0	0	0	0	0	0.704	0.459	0.232	0.866	G1X4A1	AOL_s00043g525	G1WYW2	AOL_s00004g473
AOL_s00043g525	AOL_s00006g177	5255201	5253676	13349.G1X4A1	13349.G1WZX6	0	0	0	0	0	0	0.403	0	0.403	G1X4A1	AOL_s00043g525	G1WZX6	AOL_s00006g177
AOL_s00043g525	AOL_s00006g340	5255201	5253839	13349.G1X4A1	13349.G1X0D9	0	0	0	0	0	0.255	0.403	0.225	0.625	G1X4A1	AOL_s00043g525	G1X0D9	AOL_s00006g340
AOL_s00043g525	AOL_s00007g466	5255201	5254557	13349.G1X4A1	13349.G1X2F7	0	0	0	0	0	0	0.42	0.092	0.45	G1X4A1	AOL_s00043g525	G1X2F7	AOL_s00007g466
AOL_s00043g533	AOL_s00004g194	5255209	5253034	13349.G1X4A9	13349.G1WY34	0	0	0	0	0	0.254	0.403	0.633	0.822	G1X4A9	AOL_s00043g533	G1WY34	AOL_s00004g194
AOL_s00043g533	AOL_s00004g261	5255209	5253101	13349.G1X4A9	13349.G1WYA1	0	0	0	0	0	0.705	0.453	0	0.831	G1X4A9	AOL_s00043g533	G1WYA1	AOL_s00004g261
AOL_s00043g533	AOL_s00004g387	5255209	5253226	13349.G1X4A9	13349.G1WYM6	0	0	0	0	0	0.548	0.459	0.061	0.75	G1X4A9	AOL_s00043g533	G1WYM6	AOL_s00004g387
AOL_s00043g533	AOL_s00004g441	5255209	5253280	13349.G1X4A9	13349.G1WYT0	0	0	0	0	0	0.568	0.403	0.235	0.785	G1X4A9	AOL_s00043g533	G1WYT0	AOL_s00004g441
AOL_s00043g533	AOL_s00004g473	5255209	5253312	13349.G1X4A9	13349.G1WYW2	0	0	0	0	0	0.604	0.468	0.314	0.842	G1X4A9	AOL_s00043g533	G1WYW2	AOL_s00004g473
AOL_s00043g533	AOL_s00004g537	5255209	5253376	13349.G1X4A9	13349.G1WZ26	0	0	0	0	0	0.262	0	0.621	0.708	G1X4A9	AOL_s00043g533	G1WZ26	AOL_s00004g537
AOL_s00043g533	AOL_s00006g177	5255209	5253676	13349.G1X4A9	13349.G1WZX6	0	0	0	0	0	0.107	0.403	0	0.444	G1X4A9	AOL_s00043g533	G1WZX6	AOL_s00006g177
AOL_s00043g533	AOL_s00006g340	5255209	5253839	13349.G1X4A9	13349.G1X0D9	0	0	0	0	0	0.249	0.403	0.581	0.795	G1X4A9	AOL_s00043g533	G1X0D9	AOL_s00006g340
AOL_s00043g533	AOL_s00007g357	5255209	5254448	13349.G1X4A9	13349.G1X248	0	0	0	0	0	0.249	0.343	0.081	0.506	G1X4A9	AOL_s00043g533	G1X248	AOL_s00007g357
AOL_s00043g533	AOL_s00007g466	5255209	5254557	13349.G1X4A9	13349.G1X2F7	0	0	0	0	0	0	0.462	0	0.461	G1X4A9	AOL_s00043g533	G1X2F7	AOL_s00007g466
AOL_s00043g533	AOL_s00007g550	5255209	5254640	13349.G1X4A9	13349.G1X2P0	0	0	0	0	0	0.261	0.343	0.08	0.514	G1X4A9	AOL_s00043g533	G1X2P0	AOL_s00007g550
AOL_s00043g533	AOL_s00043g525	5255209	5255201	13349.G1X4A9	13349.G1X4A1	0	0	0	0	0	0.624	0.459	0.061	0.792	G1X4A9	AOL_s00043g533	G1X4A1	AOL_s00043g525
AOL_s00043g534	AOL_s00043g116	5255210	5254793	13349.G1X4B0	13349.G1X343	0	0	0	0	0	0.11	0	0.77	0.786	G1X4B0	AOL_s00043g534	G1X343	AOL_s00043g116
AOL_s00043g539	AOL_s00004g388	5255215	5253227	13349.G1X4B5	13349.G1WYM7	0	0	0	0	0	0	0	0.404	0.404	G1X4B5	AOL_s00043g539	G1WYM7	AOL_s00004g388
AOL_s00043g541	AOL_s00004g194	5255217	5253034	13349.G1X4B7	13349.G1WY34	0	0	0	0	0	0.116	0.403	0.748	0.855	G1X4B7	AOL_s00043g541	G1WY34	AOL_s00004g194
AOL_s00043g541	AOL_s00004g261	5255217	5253101	13349.G1X4B7	13349.G1WYA1	0	0	0	0	0	0.088	0.428	0.152	0.518	G1X4B7	AOL_s00043g541	G1WYA1	AOL_s00004g261
AOL_s00043g541	AOL_s00004g387	5255217	5253226	13349.G1X4B7	13349.G1WYM6	0	0	0	0	0	0	0.459	0	0.459	G1X4B7	AOL_s00043g541	G1WYM6	AOL_s00004g387
AOL_s00043g541	AOL_s00004g441	5255217	5253280	13349.G1X4B7	13349.G1WYT0	0	0	0	0	0	0.653	0.403	0.487	0.884	G1X4B7	AOL_s00043g541	G1WYT0	AOL_s00004g441
AOL_s00043g541	AOL_s00004g473	5255217	5253312	13349.G1X4B7	13349.G1WYW2	0	0	0	0	0	0	0.459	0.43	0.678	G1X4B7	AOL_s00043g541	G1WYW2	AOL_s00004g473
AOL_s00043g541	AOL_s00004g537	5255217	5253376	13349.G1X4B7	13349.G1WZ26	0	0	0	0	0	0	0	0.427	0.426	G1X4B7	AOL_s00043g541	G1WZ26	AOL_s00004g537
AOL_s00043g541	AOL_s00006g177	5255217	5253676	13349.G1X4B7	13349.G1WZX6	0	0	0	0	0	0	0.403	0	0.403	G1X4B7	AOL_s00043g541	G1WZX6	AOL_s00006g177
AOL_s00043g541	AOL_s00006g340	5255217	5253839	13349.G1X4B7	13349.G1X0D9	0	0	0	0	0	0.068	0.403	0.08	0.443	G1X4B7	AOL_s00043g541	G1X0D9	AOL_s00006g340
AOL_s00043g541	AOL_s00007g463	5255217	5254554	13349.G1X4B7	13349.G1X2F4	0	0	0	0	0	0	0	0.629	0.629	G1X4B7	AOL_s00043g541	G1X2F4	AOL_s00007g463
AOL_s00043g541	AOL_s00007g466	5255217	5254557	13349.G1X4B7	13349.G1X2F7	0	0	0	0	0	0	0.456	0.232	0.564	G1X4B7	AOL_s00043g541	G1X2F7	AOL_s00007g466
AOL_s00043g541	AOL_s00043g525	5255217	5255201	13349.G1X4B7	13349.G1X4A1	0	0	0	0	0	0	0.459	0.417	0.671	G1X4B7	AOL_s00043g541	G1X4A1	AOL_s00043g525
AOL_s00043g541	AOL_s00043g533	5255217	5255209	13349.G1X4B7	13349.G1X4A9	0	0	0	0	0	0	0.477	0.248	0.589	G1X4B7	AOL_s00043g541	G1X4A9	AOL_s00043g533
AOL_s00043g573	AOL_s00004g390	5255249	5253229	13349.G1X4E9	13349.G1WYM9	0	0	0	0	0	0.507	0.403	0.464	0.828	G1X4E9	AOL_s00043g573	G1WYM9	AOL_s00004g390
AOL_s00043g573	AOL_s00004g500	5255249	5253339	13349.G1X4E9	13349.G1WYY9	0	0	0	0	0	0.159	0	0.417	0.488	G1X4E9	AOL_s00043g573	G1WYY9	AOL_s00004g500
AOL_s00043g573	AOL_s00006g63	5255249	5253562	13349.G1X4E9	13349.G1WZL2	0	0	0	0	0	0	0	0.48	0.48	G1X4E9	AOL_s00043g573	G1WZL2	AOL_s00006g63
AOL_s00043g573	AOL_s00006g281	5255249	5253780	13349.G1X4E9	13349.G1X080	0	0	0	0	0	0.704	0	0	0.704	G1X4E9	AOL_s00043g573	G1X080	AOL_s00006g281
AOL_s00043g573	AOL_s00007g376	5255249	5254467	13349.G1X4E9	13349.G1X267	0	0	0	0	0	0.703	0.337	0.635	0.921	G1X4E9	AOL_s00043g573	G1X267	AOL_s00007g376
AOL_s00043g573	AOL_s00043g121	5255249	5254798	13349.G1X4E9	13349.G1X348	0	0	0	0	0	0	0.528	0.048	0.531	G1X4E9	AOL_s00043g573	G1X348	AOL_s00043g121
AOL_s00043g573	AOL_s00043g472	5255249	5255148	13349.G1X4E9	13349.G1X448	0	0	0	0	0	0.068	0.528	0	0.541	G1X4E9	AOL_s00043g573	G1X448	AOL_s00043g472
AOL_s00043g577	AOL_s00004g366	5255253	5253206	13349.G1X4F3	13349.G1WYK6	0	0	0	0	0	0	0.403	0	0.403	G1X4F3	AOL_s00043g577	G1WYK6	AOL_s00004g366
AOL_s00043g577	AOL_s00007g425	5255253	5254516	13349.G1X4F3	13349.G1X2B6	0	0	0	0	0	0	0	0.477	0.477	G1X4F3	AOL_s00043g577	G1X2B6	AOL_s00007g425
AOL_s00043g578	AOL_s00004g388	5255254	5253227	13349.G1X4F4	13349.G1WYM7	0	0	0	0	0	0.762	0.927	0.866	0.997	G1X4F4	AOL_s00043g578	G1WYM7	AOL_s00004g388
AOL_s00043g578	AOL_s00004g640	5255254	5253479	13349.G1X4F4	13349.G1WZC9	0	0	0	0	0	0.255	0.322	0.081	0.495	G1X4F4	AOL_s00043g578	G1WZC9	AOL_s00004g640
AOL_s00043g578	AOL_s00006g490	5255254	5253989	13349.G1X4F4	13349.G1X0T9	0	0	0	0	0	0.609	0.275	0.08	0.716	G1X4F4	AOL_s00043g578	G1X0T9	AOL_s00006g490
AOL_s00043g578	AOL_s00043g71	5255254	5254748	13349.G1X4F4	13349.G1X2Z8	0	0	0	0	0	0.256	0.606	0.398	0.808	G1X4F4	AOL_s00043g578	G1X2Z8	AOL_s00043g71
AOL_s00043g578	AOL_s00043g472	5255254	5255148	13349.G1X4F4	13349.G1X448	0	0	0	0	0	0.318	0.387	0.061	0.573	G1X4F4	AOL_s00043g578	G1X448	AOL_s00043g472
AOL_s00043g579	AOL_s00004g261	5255255	5253101	13349.G1X4F5	13349.G1WYA1	0	0	0	0	0	0.253	0.07	0.225	0.414	G1X4F5	AOL_s00043g579	G1WYA1	AOL_s00004g261
AOL_s00043g579	AOL_s00004g394	5255255	5253233	13349.G1X4F5	13349.G1WYN3	0	0	0	0	0	0.674	0.046	0.104	0.697	G1X4F5	AOL_s00043g579	G1WYN3	AOL_s00004g394
AOL_s00043g579	AOL_s00004g441	5255255	5253280	13349.G1X4F5	13349.G1WYT0	0	0	0	0	0	0.659	0.057	0.046	0.666	G1X4F5	AOL_s00043g579	G1WYT0	AOL_s00004g441
AOL_s00043g579	AOL_s00004g473	5255255	5253312	13349.G1X4F5	13349.G1WYW2	0	0	0	0	0	0.699	0.07	0.751	0.924	G1X4F5	AOL_s00043g579	G1WYW2	AOL_s00004g473
AOL_s00043g579	AOL_s00006g177	5255255	5253676	13349.G1X4F5	13349.G1WZX6	0	0	0	0	0	0.689	0	0	0.689	G1X4F5	AOL_s00043g579	G1WZX6	AOL_s00006g177
AOL_s00043g579	AOL_s00006g290	5255255	5253789	13349.G1X4F5	13349.G1X089	0	0	0	0	0	0.518	0	0.211	0.603	G1X4F5	AOL_s00043g579	G1X089	AOL_s00006g290
AOL_s00043g579	AOL_s00006g334	5255255	5253833	13349.G1X4F5	13349.G1X0D3	0	0	0	0	0	0.072	0	0.499	0.515	G1X4F5	AOL_s00043g579	G1X0D3	AOL_s00006g334
AOL_s00043g579	AOL_s00006g392	5255255	5253891	13349.G1X4F5	13349.G1X0J1	0	0	0	0	0	0.12	0	0.396	0.445	G1X4F5	AOL_s00043g579	G1X0J1	AOL_s00006g392
AOL_s00043g579	AOL_s00007g466	5255255	5254557	13349.G1X4F5	13349.G1X2F7	0	0	0	0	0	0.168	0	0.396	0.475	G1X4F5	AOL_s00043g579	G1X2F7	AOL_s00007g466
AOL_s00043g579	AOL_s00007g550	5255255	5254640	13349.G1X4F5	13349.G1X2P0	0	0	0	0	0	0.141	0.061	0.35	0.429	G1X4F5	AOL_s00043g579	G1X2P0	AOL_s00007g550
AOL_s00043g579	AOL_s00043g109	5255255	5254776	13349.G1X4F5	13349.G1X326	0	0	0	0	0	0.655	0.07	0.082	0.679	G1X4F5	AOL_s00043g579	G1X326	AOL_s00043g109
AOL_s00043g613	AOL_s00004g362	5255289	5253202	13349.G1X4I9	13349.G1WYK2	0	0	0	0	0	0	0.28	0.201	0.4	G1X4I9	AOL_s00043g613	G1WYK2	AOL_s00004g362
AOL_s00043g613	AOL_s00007g296	5255289	5254387	13349.G1X4I9	13349.G1X1Y7	0	0	0	0	0	0	0	0.422	0.422	G1X4I9	AOL_s00043g613	G1X1Y7	AOL_s00007g296
AOL_s00043g619	AOL_s00004g14	5255294	5252854	13349.G1X4J5	13349.G1WXK4	0	0	0	0	0	0	0.448	0.114	0.49	G1X4J5	AOL_s00043g619	G1WXK4	AOL_s00004g14
AOL_s00043g619	AOL_s00004g30	5255294	5252870	13349.G1X4J5	13349.G1WXM0	0	0	0	0	0	0	0.492	0.671	0.825	G1X4J5	AOL_s00043g619	G1WXM0	AOL_s00004g30
AOL_s00043g628	AOL_s00007g369	5255303	5254460	13349.G1X4K4	13349.G1X260	0	0	0	0	0	0.067	0	0.592	0.603	G1X4K4	AOL_s00043g628	G1X260	AOL_s00007g369
AOL_s00043g628	AOL_s00043g119	5255303	5254796	13349.G1X4K4	13349.G1X346	0	0	0	0	0	0.067	0	0.811	0.816	G1X4K4	AOL_s00043g628	G1X346	AOL_s00043g119
AOL_s00043g638	AOL_s00006g63	5255313	5253562	13349.G1X4L4	13349.G1WZL2	0	0	0	0	0	0	0.528	0	0.528	G1X4L4	AOL_s00043g638	G1WZL2	AOL_s00006g63
AOL_s00043g638	AOL_s00006g102	5255313	5253601	13349.G1X4L4	13349.G1WZQ1	0	0	0	0	0	0	0.528	0	0.528	G1X4L4	AOL_s00043g638	G1WZQ1	AOL_s00006g102
AOL_s00043g638	AOL_s00007g159	5255313	5254250	13349.G1X4L4	13349.G1X1K0	0	0	0	0	0	0	0	0.436	0.436	G1X4L4	AOL_s00043g638	G1X1K0	AOL_s00007g159
AOL_s00043g638	AOL_s00043g121	5255313	5254798	13349.G1X4L4	13349.G1X348	0	0	0	0	0	0	0.528	0	0.528	G1X4L4	AOL_s00043g638	G1X348	AOL_s00043g121
AOL_s00043g638	AOL_s00043g472	5255313	5255148	13349.G1X4L4	13349.G1X448	0	0	0	0	0	0	0.528	0	0.528	G1X4L4	AOL_s00043g638	G1X448	AOL_s00043g472
AOL_s00043g638	AOL_s00043g573	5255313	5255249	13349.G1X4L4	13349.G1X4E9	0	0	0	0	0	0	0.528	0	0.528	G1X4L4	AOL_s00043g638	G1X4E9	AOL_s00043g573
AOL_s00043g641	AOL_s00004g204	5255316	5253044	13349.G1X4L7	13349.G1WY44	0	0	0	0	0	0	0.806	0	0.806	G1X4L7	AOL_s00043g641	G1WY44	AOL_s00004g204
AOL_s00043g641	AOL_s00004g473	5255316	5253312	13349.G1X4L7	13349.G1WYW2	0	0	0	0	0	0.256	0	0.621	0.705	G1X4L7	AOL_s00043g641	G1WYW2	AOL_s00004g473
AOL_s00043g641	AOL_s00004g539	5255316	5253378	13349.G1X4L7	13349.G1WZ28	0	0	0	0	0	0.58	0	0	0.58	G1X4L7	AOL_s00043g641	G1WZ28	AOL_s00004g539
AOL_s00043g641	AOL_s00004g608	5255316	5253447	13349.G1X4L7	13349.G1WZ97	0	0	0	0	0	0	0.806	0	0.806	G1X4L7	AOL_s00043g641	G1WZ97	AOL_s00004g608
AOL_s00043g641	AOL_s00007g357	5255316	5254448	13349.G1X4L7	13349.G1X248	0	0	0	0	0	0.098	0.806	0.127	0.833	G1X4L7	AOL_s00043g641	G1X248	AOL_s00007g357
AOL_s00043g641	AOL_s00007g463	5255316	5254554	13349.G1X4L7	13349.G1X2F4	0	0	0	0	0	0	0.806	0.114	0.82	G1X4L7	AOL_s00043g641	G1X2F4	AOL_s00007g463
AOL_s00043g641	AOL_s00007g550	5255316	5254640	13349.G1X4L7	13349.G1X2P0	0	0	0	0	0	0	0.806	0	0.806	G1X4L7	AOL_s00043g641	G1X2P0	AOL_s00007g550
AOL_s00043g641	AOL_s00007g576	5255316	5254666	13349.G1X4L7	13349.G1X2R6	0	0	0	0	0	0.075	0.806	0.093	0.823	G1X4L7	AOL_s00043g641	G1X2R6	AOL_s00007g576
AOL_s00043g641	AOL_s00043g109	5255316	5254776	13349.G1X4L7	13349.G1X326	0	0	0	0	0	0	0.806	0	0.806	G1X4L7	AOL_s00043g641	G1X326	AOL_s00043g109
AOL_s00043g654	AOL_s00007g498	5255329	5254589	13349.G1X4N0	13349.G1X2I9	0	0	0	0	0	0.22	0	0.32	0.446	G1X4N0	AOL_s00043g654	G1X2I9	AOL_s00007g498
AOL_s00043g656	AOL_s00004g518	5255331	5253357	13349.G1X4N2	13349.G1WZ07	0	0	0	0	0	0	0.39	0.5	0.681	G1X4N2	AOL_s00043g656	G1WZ07	AOL_s00004g518
AOL_s00043g656	AOL_s00004g597	5255331	5253436	13349.G1X4N2	13349.G1WZ86	0	0	0	0	0	0	0	0.462	0.461	G1X4N2	AOL_s00043g656	G1WZ86	AOL_s00004g597
AOL_s00043g656	AOL_s00006g349	5255331	5253848	13349.G1X4N2	13349.G1X0E8	0	0	0	0	0	0.066	0.927	0.763	0.982	G1X4N2	AOL_s00043g656	G1X0E8	AOL_s00006g349
AOL_s00043g656	AOL_s00007g159	5255331	5254250	13349.G1X4N2	13349.G1X1K0	0	0	0	0	0	0.068	0.927	0.748	0.981	G1X4N2	AOL_s00043g656	G1X1K0	AOL_s00007g159
AOL_s00043g658	AOL_s00007g550	5255333	5254640	13349.G1X4N4	13349.G1X2P0	0	0	0	0	0	0	0	0.429	0.429	G1X4N4	AOL_s00043g658	G1X2P0	AOL_s00007g550
AOL_s00043g677	AOL_s00007g174	5255352	5254265	13349.G1X4Q3	13349.G1X1L5	0	0	0	0	0	0	0.927	0.462	0.959	G1X4Q3	AOL_s00043g677	G1X1L5	AOL_s00007g174
AOL_s00043g679	AOL_s00007g435	5255352	5254526	13349.G1X4Q3	13349.G1X2C6	0	0	0	0	0	0	0	0.639	0.639	G1X4Q3	AOL_s00043g679	G1X2C6	AOL_s00007g435
AOL_s00043g678	AOL_s00043g146	5255352	5254823	13349.G1X4Q3	13349.G1X373	0	0	0	0	0	0	0	0.764	0.764	G1X4Q3	AOL_s00043g678	G1X373	AOL_s00043g146
AOL_s00043g707	AOL_s00004g388	5255382	5253227	13349.G1X4T3	13349.G1WYM7	0	0	0	0	0	0.701	0.726	0.659	0.969	G1X4T3	AOL_s00043g707	G1WYM7	AOL_s00004g388
AOL_s00043g707	AOL_s00004g640	5255382	5253479	13349.G1X4T3	13349.G1WZC9	0	0	0	0	0	0	0.432	0	0.432	G1X4T3	AOL_s00043g707	G1WZC9	AOL_s00004g640
AOL_s00043g707	AOL_s00043g578	5255382	5255254	13349.G1X4T3	13349.G1X4F4	0	0	0	0	0	0.585	0.726	0.657	0.957	G1X4T3	AOL_s00043g707	G1X4F4	AOL_s00043g578
AOL_s00043g712	AOL_s00004g500	5255387	5253339	13349.G1X4T8	13349.G1WYY9	0	0	0	0	0	0.955	0	0.32	0.968	G1X4T8	AOL_s00043g712	G1WYY9	AOL_s00004g500
AOL_s00043g712	AOL_s00006g63	5255387	5253562	13349.G1X4T8	13349.G1WZL2	0	0	0	0	0	0.066	0.528	0.048	0.543	G1X4T8	AOL_s00043g712	G1WZL2	AOL_s00006g63
AOL_s00043g712	AOL_s00006g102	5255387	5253601	13349.G1X4T8	13349.G1WZQ1	0	0	0	0	0	0	0.528	0	0.528	G1X4T8	AOL_s00043g712	G1WZQ1	AOL_s00006g102
AOL_s00043g712	AOL_s00007g376	5255387	5254467	13349.G1X4T8	13349.G1X267	0	0	0	0	0	0	0	0.467	0.467	G1X4T8	AOL_s00043g712	G1X267	AOL_s00007g376
AOL_s00043g712	AOL_s00043g121	5255387	5254798	13349.G1X4T8	13349.G1X348	0	0	0	0	0	0.142	0.528	0.081	0.595	G1X4T8	AOL_s00043g712	G1X348	AOL_s00043g121
AOL_s00043g712	AOL_s00043g472	5255387	5255148	13349.G1X4T8	13349.G1X448	0	0	0	0	0	0.123	0.528	0	0.568	G1X4T8	AOL_s00043g712	G1X448	AOL_s00043g472
AOL_s00043g712	AOL_s00043g573	5255387	5255249	13349.G1X4T8	13349.G1X4E9	0	0	0	0	0	0	0.528	0.621	0.813	G1X4T8	AOL_s00043g712	G1X4E9	AOL_s00043g573
AOL_s00043g712	AOL_s00043g638	5255387	5255313	13349.G1X4T8	13349.G1X4L4	0	0	0	0	0	0.07	0.528	0	0.542	G1X4T8	AOL_s00043g712	G1X4L4	AOL_s00043g638
AOL_s00043g733	AOL_s00004g194	5255408	5253034	13349.G1X4V9	13349.G1WY34	0	0	0	0	0	0.259	0.403	0.78	0.894	G1X4V9	AOL_s00043g733	G1WY34	AOL_s00004g194
AOL_s00043g733	AOL_s00004g204	5255408	5253044	13349.G1X4V9	13349.G1WY44	0	0	0	0	0	0	0.343	0.227	0.47	G1X4V9	AOL_s00043g733	G1WY44	AOL_s00004g204
AOL_s00043g733	AOL_s00004g261	5255408	5253101	13349.G1X4V9	13349.G1WYA1	0	0	0	0	0	0	0.528	0.799	0.901	G1X4V9	AOL_s00043g733	G1WYA1	AOL_s00004g261
AOL_s00043g733	AOL_s00004g387	5255408	5253226	13349.G1X4V9	13349.G1WYM6	0	0	0	0	0	0	0.403	0	0.403	G1X4V9	AOL_s00043g733	G1WYM6	AOL_s00004g387
AOL_s00043g733	AOL_s00004g441	5255408	5253280	13349.G1X4V9	13349.G1WYT0	0	0	0	0	0	0.066	0.403	0	0.418	G1X4V9	AOL_s00043g733	G1WYT0	AOL_s00004g441
AOL_s00043g733	AOL_s00004g473	5255408	5253312	13349.G1X4V9	13349.G1WYW2	0	0	0	0	0	0	0.528	0.232	0.622	G1X4V9	AOL_s00043g733	G1WYW2	AOL_s00004g473
AOL_s00043g733	AOL_s00006g63	5255408	5253562	13349.G1X4V9	13349.G1WZL2	0	0	0	0	0	0	0.442	0	0.442	G1X4V9	AOL_s00043g733	G1WZL2	AOL_s00006g63
AOL_s00043g733	AOL_s00006g177	5255408	5253676	13349.G1X4V9	13349.G1WZX6	0	0	0	0	0	0	0.403	0	0.403	G1X4V9	AOL_s00043g733	G1WZX6	AOL_s00006g177
AOL_s00043g733	AOL_s00006g319	5255408	5253818	13349.G1X4V9	13349.G1X0B8	0	0	0	0	0	0	0.427	0	0.426	G1X4V9	AOL_s00043g733	G1X0B8	AOL_s00006g319
AOL_s00043g733	AOL_s00006g340	5255408	5253839	13349.G1X4V9	13349.G1X0D9	0	0	0	0	0	0.07	0.403	0	0.421	G1X4V9	AOL_s00043g733	G1X0D9	AOL_s00006g340
AOL_s00043g733	AOL_s00007g463	5255408	5254554	13349.G1X4V9	13349.G1X2F4	0	0	0	0	0	0	0.343	0.468	0.635	G1X4V9	AOL_s00043g733	G1X2F4	AOL_s00007g463
AOL_s00043g733	AOL_s00007g466	5255408	5254557	13349.G1X4V9	13349.G1X2F7	0	0	0	0	0	0	0.403	0	0.403	G1X4V9	AOL_s00043g733	G1X2F7	AOL_s00007g466
AOL_s00043g733	AOL_s00043g525	5255408	5255201	13349.G1X4V9	13349.G1X4A1	0	0	0	0	0	0	0.403	0.796	0.873	G1X4V9	AOL_s00043g733	G1X4A1	AOL_s00043g525
AOL_s00043g733	AOL_s00043g533	5255408	5255209	13349.G1X4V9	13349.G1X4A9	0	0	0	0	0	0	0.403	0	0.403	G1X4V9	AOL_s00043g733	G1X4A9	AOL_s00043g533
AOL_s00043g733	AOL_s00043g541	5255408	5255217	13349.G1X4V9	13349.G1X4B7	0	0	0	0	0	0.255	0.403	0.811	0.908	G1X4V9	AOL_s00043g733	G1X4B7	AOL_s00043g541
AOL_s00054g60	AOL_s00004g201	5255565	5253041	13349.G1X5B6	13349.G1WY41	0	0	0	0	0	0.261	0.174	0.151	0.436	G1X5B6	AOL_s00054g60	G1WY41	AOL_s00004g201
AOL_s00054g60	AOL_s00043g23	5255565	5254700	13349.G1X5B6	13349.G1X2V0	0	0	0	0	0	0	0.927	0	0.927	G1X5B6	AOL_s00054g60	G1X2V0	AOL_s00043g23
AOL_s00054g85	AOL_s00007g435	5255590	5254526	13349.G1X5E1	13349.G1X2C6	0	0	0	0	0	0.661	0.33	0.409	0.854	G1X5E1	AOL_s00054g85	G1X2C6	AOL_s00007g435
AOL_s00054g96	AOL_s00006g45	5255601	5253544	13349.G1X5F2	13349.G1WZJ4	0	0	0	0	0	0.523	0.527	0.318	0.832	G1X5F2	AOL_s00054g96	G1WZJ4	AOL_s00006g45
AOL_s00054g110	AOL_s00004g261	5255615	5253101	13349.G1X5G6	13349.G1WYA1	0	0	0	0	0	0.698	0.406	0.129	0.83	G1X5G6	AOL_s00054g110	G1WYA1	AOL_s00004g261
AOL_s00054g110	AOL_s00004g387	5255615	5253226	13349.G1X5G6	13349.G1WYM6	0	0	0	0	0	0.664	0.437	0	0.802	G1X5G6	AOL_s00054g110	G1WYM6	AOL_s00004g387
AOL_s00054g110	AOL_s00004g473	5255615	5253312	13349.G1X5G6	13349.G1WYW2	0	0	0	0	0	0.265	0.458	0.32	0.705	G1X5G6	AOL_s00054g110	G1WYW2	AOL_s00004g473
AOL_s00054g110	AOL_s00006g177	5255615	5253676	13349.G1X5G6	13349.G1WZX6	0	0	0	0	0	0.266	0.307	0	0.469	G1X5G6	AOL_s00054g110	G1WZX6	AOL_s00006g177
AOL_s00054g110	AOL_s00006g340	5255615	5253839	13349.G1X5G6	13349.G1X0D9	0	0	0	0	0	0.266	0.307	0	0.469	G1X5G6	AOL_s00054g110	G1X0D9	AOL_s00006g340
AOL_s00054g110	AOL_s00007g466	5255615	5254557	13349.G1X5G6	13349.G1X2F7	0	0	0	0	0	0.704	0.454	0.381	0.891	G1X5G6	AOL_s00054g110	G1X2F7	AOL_s00007g466
AOL_s00054g110	AOL_s00007g550	5255615	5254640	13349.G1X5G6	13349.G1X2P0	0	0	0	0	0	0.266	0.238	0.81	0.884	G1X5G6	AOL_s00054g110	G1X2P0	AOL_s00007g550
AOL_s00054g110	AOL_s00043g525	5255615	5255201	13349.G1X5G6	13349.G1X4A1	0	0	0	0	0	0.087	0.437	0	0.464	G1X5G6	AOL_s00054g110	G1X4A1	AOL_s00043g525
AOL_s00054g110	AOL_s00043g533	5255615	5255209	13349.G1X5G6	13349.G1X4A9	0	0	0	0	0	0.265	0.458	0	0.584	G1X5G6	AOL_s00054g110	G1X4A9	AOL_s00043g533
AOL_s00054g110	AOL_s00043g541	5255615	5255217	13349.G1X5G6	13349.G1X4B7	0	0	0	0	0	0	0.457	0	0.457	G1X5G6	AOL_s00054g110	G1X4B7	AOL_s00043g541
AOL_s00054g110	AOL_s00043g579	5255615	5255255	13349.G1X5G6	13349.G1X4F5	0	0	0	0	0	0.266	0	0.308	0.47	G1X5G6	AOL_s00054g110	G1X4F5	AOL_s00043g579
AOL_s00054g110	AOL_s00043g733	5255615	5255408	13349.G1X5G6	13349.G1X4V9	0	0	0	0	0	0	0.307	0.543	0.669	G1X5G6	AOL_s00054g110	G1X4V9	AOL_s00043g733
AOL_s00054g148	AOL_s00043g677	5255653	5255352	13349.G1X5K4	13349.G1X4Q3	0	0	0	0	0	0	0.241	0.301	0.446	G1X5K4	AOL_s00054g148	G1X4Q3	AOL_s00043g677
AOL_s00054g203	AOL_s00006g290	5255708	5253789	13349.G1X5Q9	13349.G1X089	0	0	0	0	0	0	0	0.81	0.81	G1X5Q9	AOL_s00054g203	G1X089	AOL_s00006g290
AOL_s00054g203	AOL_s00043g50	5255708	5254727	13349.G1X5Q9	13349.G1X2X7	0	0	0	0	0	0.267	0.215	0.619	0.761	G1X5Q9	AOL_s00054g203	G1X2X7	AOL_s00043g50
AOL_s00054g207	AOL_s00004g273	5255712	5253113	13349.G1X5R3	13349.G1WYB3	0	0	0	0	0	0	0	0.418	0.418	G1X5R3	AOL_s00054g207	G1WYB3	AOL_s00004g273
AOL_s00054g207	AOL_s00004g473	5255712	5253312	13349.G1X5R3	13349.G1WYW2	0	0	0	0	0	0	0	0.455	0.455	G1X5R3	AOL_s00054g207	G1WYW2	AOL_s00004g473
AOL_s00054g245	AOL_s00043g21	5255750	5254698	13349.G1X5V1	13349.G1X2U8	0	0	0	0	0	0	0	0.811	0.811	G1X5V1	AOL_s00054g245	G1X2U8	AOL_s00043g21
AOL_s00054g245	AOL_s00043g116	5255750	5254793	13349.G1X5V1	13349.G1X343	0	0	0	0	0	0.067	0	0.624	0.634	G1X5V1	AOL_s00054g245	G1X343	AOL_s00043g116
AOL_s00054g253	AOL_s00004g204	5255758	5253044	13349.G1X5V9	13349.G1WY44	0	0	0	0	0	0.58	0.528	0.095	0.804	G1X5V9	AOL_s00054g253	G1WY44	AOL_s00004g204
AOL_s00054g253	AOL_s00004g473	5255758	5253312	13349.G1X5V9	13349.G1WYW2	0	0	0	0	0	0	0	0.407	0.407	G1X5V9	AOL_s00054g253	G1WYW2	AOL_s00004g473
AOL_s00054g253	AOL_s00004g608	5255758	5253447	13349.G1X5V9	13349.G1WZ97	0	0	0	0	0	0	0.52	0.432	0.715	G1X5V9	AOL_s00054g253	G1WZ97	AOL_s00004g608
AOL_s00054g253	AOL_s00006g258	5255758	5253757	13349.G1X5V9	13349.G1X057	0	0	0	0	0	0	0	0.473	0.473	G1X5V9	AOL_s00054g253	G1X057	AOL_s00006g258
AOL_s00054g253	AOL_s00007g130	5255758	5254221	13349.G1X5V9	13349.G1X1H1	0	0	0	0	0	0	0.241	0.465	0.576	G1X5V9	AOL_s00054g253	G1X1H1	AOL_s00007g130
AOL_s00054g253	AOL_s00007g357	5255758	5254448	13349.G1X5V9	13349.G1X248	0	0	0	0	0	0.07	0.528	0.098	0.569	G1X5V9	AOL_s00054g253	G1X248	AOL_s00007g357
AOL_s00054g253	AOL_s00007g463	5255758	5254554	13349.G1X5V9	13349.G1X2F4	0	0	0	0	0	0	0.528	0.669	0.837	G1X5V9	AOL_s00054g253	G1X2F4	AOL_s00007g463
AOL_s00054g253	AOL_s00007g550	5255758	5254640	13349.G1X5V9	13349.G1X2P0	0	0	0	0	0	0	0.528	0.43	0.719	G1X5V9	AOL_s00054g253	G1X2P0	AOL_s00007g550
AOL_s00054g253	AOL_s00007g576	5255758	5254666	13349.G1X5V9	13349.G1X2R6	0	0	0	0	0	0	0.528	0.62	0.812	G1X5V9	AOL_s00054g253	G1X2R6	AOL_s00007g576
AOL_s00054g253	AOL_s00043g50	5255758	5254727	13349.G1X5V9	13349.G1X2X7	0	0	0	0	0	0.704	0.606	0.821	0.977	G1X5V9	AOL_s00054g253	G1X2X7	AOL_s00043g50
AOL_s00054g253	AOL_s00043g109	5255758	5254776	13349.G1X5V9	13349.G1X326	0	0	0	0	0	0.142	0.528	0.106	0.606	G1X5V9	AOL_s00054g253	G1X326	AOL_s00043g109
AOL_s00054g253	AOL_s00043g533	5255758	5255209	13349.G1X5V9	13349.G1X4A9	0	0	0	0	0	0	0	0.566	0.566	G1X5V9	AOL_s00054g253	G1X4A9	AOL_s00043g533
AOL_s00054g254	AOL_s00004g194	5255759	5253034	13349.G1X5W0	13349.G1WY34	0	0	0	0	0	0	0.047	0.621	0.623	G1X5W0	AOL_s00054g254	G1WY34	AOL_s00004g194
AOL_s00054g254	AOL_s00006g63	5255759	5253562	13349.G1X5W0	13349.G1WZL2	0	0	0	0	0	0.067	0.236	0.226	0.4	G1X5W0	AOL_s00054g254	G1WZL2	AOL_s00006g63
AOL_s00054g254	AOL_s00043g534	5255759	5255210	13349.G1X5W0	13349.G1X4B0	0	0	0	0	0	0	0	0.569	0.569	G1X5W0	AOL_s00054g254	G1X4B0	AOL_s00043g534
AOL_s00054g255	AOL_s00004g500	5255760	5253339	13349.G1X5W1	13349.G1WYY9	0	0	0	0	0	0	0	0.632	0.632	G1X5W1	AOL_s00054g255	G1WYY9	AOL_s00004g500
AOL_s00054g255	AOL_s00006g281	5255760	5253780	13349.G1X5W1	13349.G1X080	0	0	0	0	0	0.701	0	0	0.701	G1X5W1	AOL_s00054g255	G1X080	AOL_s00006g281
AOL_s00054g255	AOL_s00043g712	5255760	5255387	13349.G1X5W1	13349.G1X4T8	0	0	0	0	0	0.955	0	0	0.955	G1X5W1	AOL_s00054g255	G1X4T8	AOL_s00043g712
AOL_s00054g256	AOL_s00007g435	5255761	5254526	13349.G1X5W2	13349.G1X2C6	0	0	0	0	0	0.083	0.39	0.085	0.443	G1X5W2	AOL_s00054g256	G1X2C6	AOL_s00007g435
AOL_s00054g256	AOL_s00007g450	5255761	5254541	13349.G1X5W2	13349.G1X2E1	0	0	0	0	0	0.259	0.386	0.358	0.682	G1X5W2	AOL_s00054g256	G1X2E1	AOL_s00007g450
AOL_s00054g256	AOL_s00043g51	5255761	5254728	13349.G1X5W2	13349.G1X2X8	0	0	0	0	0	0.142	0.38	0.314	0.603	G1X5W2	AOL_s00054g256	G1X2X8	AOL_s00043g51
AOL_s00054g256	AOL_s00043g179	5255761	5254856	13349.G1X5W2	13349.G1X3A6	0	0	0	0	0	0.629	0.257	0.319	0.795	G1X5W2	AOL_s00054g256	G1X3A6	AOL_s00043g179
AOL_s00054g256	AOL_s00043g472	5255761	5255148	13349.G1X5W2	13349.G1X448	0	0	0	0	0	0.072	0.39	0	0.409	G1X5W2	AOL_s00054g256	G1X448	AOL_s00043g472
AOL_s00054g266	AOL_s00004g366	5255771	5253206	13349.G1X5X2	13349.G1WYK6	0	0	0	0	0	0.113	0.343	0.317	0.567	G1X5X2	AOL_s00054g266	G1WYK6	AOL_s00004g366
AOL_s00054g268	AOL_s00054g264	5255773	5255769	13349.G1X5X4	13349.G1X5X0	0	0	0	0	0	0	0	0.748	0.748	G1X5X4	AOL_s00054g268	G1X5X0	AOL_s00054g264
AOL_s00054g322	AOL_s00043g146	5255827	5254823	13349.G1X628	13349.G1X373	0	0	0	0	0	0	0.248	0.645	0.721	G1X628	AOL_s00054g322	G1X373	AOL_s00043g146
AOL_s00054g343	AOL_s00004g194	5255848	5253034	13349.G1X649	13349.G1WY34	0	0	0	0	0	0.699	0.452	0.743	0.953	G1X649	AOL_s00054g343	G1WY34	AOL_s00004g194
AOL_s00054g343	AOL_s00004g261	5255848	5253101	13349.G1X649	13349.G1WYA1	0	0	0	0	0	0.686	0.505	0.1	0.847	G1X649	AOL_s00054g343	G1WYA1	AOL_s00004g261
AOL_s00054g343	AOL_s00004g387	5255848	5253226	13349.G1X649	13349.G1WYM6	0	0	0	0	0	0.631	0.794	0.319	0.943	G1X649	AOL_s00054g343	G1WYM6	AOL_s00004g387
AOL_s00054g343	AOL_s00004g441	5255848	5253280	13349.G1X649	13349.G1WYT0	0	0	0	0	0	0.698	0.476	0.811	0.967	G1X649	AOL_s00054g343	G1WYT0	AOL_s00004g441
AOL_s00054g343	AOL_s00004g473	5255848	5253312	13349.G1X649	13349.G1WYW2	0	0	0	0	0	0.548	0.459	0.471	0.859	G1X649	AOL_s00054g343	G1WYW2	AOL_s00004g473
AOL_s00054g343	AOL_s00004g537	5255848	5253376	13349.G1X649	13349.G1WZ26	0	0	0	0	0	0.548	0	0.462	0.746	G1X649	AOL_s00054g343	G1WZ26	AOL_s00004g537
AOL_s00054g343	AOL_s00006g177	5255848	5253676	13349.G1X649	13349.G1WZX6	0	0	0	0	0	0.085	0.403	0	0.43	G1X649	AOL_s00054g343	G1WZX6	AOL_s00006g177
AOL_s00054g343	AOL_s00006g340	5255848	5253839	13349.G1X649	13349.G1X0D9	0	0	0	0	0	0.179	0.452	0.572	0.79	G1X649	AOL_s00054g343	G1X0D9	AOL_s00006g340
AOL_s00054g343	AOL_s00007g466	5255848	5254557	13349.G1X649	13349.G1X2F7	0	0	0	0	0	0.548	0.42	0.068	0.734	G1X649	AOL_s00054g343	G1X2F7	AOL_s00007g466
AOL_s00054g343	AOL_s00007g498	5255848	5254589	13349.G1X649	13349.G1X2I9	0	0	0	0	0	0.573	0.241	0.091	0.679	G1X649	AOL_s00054g343	G1X2I9	AOL_s00007g498
AOL_s00054g343	AOL_s00043g50	5255848	5254727	13349.G1X649	13349.G1X2X7	0	0	0	0	0	0	0	0.415	0.414	G1X649	AOL_s00054g343	G1X2X7	AOL_s00043g50
AOL_s00054g343	AOL_s00043g525	5255848	5255201	13349.G1X649	13349.G1X4A1	0	0	0	0	0	0.548	0.606	0	0.814	G1X649	AOL_s00054g343	G1X4A1	AOL_s00043g525
AOL_s00054g343	AOL_s00043g533	5255848	5255209	13349.G1X649	13349.G1X4A9	0	0	0	0	0	0.568	0.459	0.746	0.935	G1X649	AOL_s00054g343	G1X4A9	AOL_s00043g533
AOL_s00054g343	AOL_s00043g541	5255848	5255217	13349.G1X649	13349.G1X4B7	0	0	0	0	0	0.548	0.459	0.567	0.884	G1X649	AOL_s00054g343	G1X4B7	AOL_s00043g541
AOL_s00054g343	AOL_s00043g733	5255848	5255408	13349.G1X649	13349.G1X4V9	0	0	0	0	0	0	0.403	0	0.403	G1X649	AOL_s00054g343	G1X4V9	AOL_s00043g733
AOL_s00054g343	AOL_s00054g110	5255848	5255615	13349.G1X649	13349.G1X5G6	0	0	0	0	0	0.522	0.437	0	0.719	G1X649	AOL_s00054g343	G1X5G6	AOL_s00054g110
AOL_s00054g343	AOL_s00054g253	5255848	5255758	13349.G1X649	13349.G1X5V9	0	0	0	0	0	0.071	0	0.662	0.672	G1X649	AOL_s00054g343	G1X5V9	AOL_s00054g253
AOL_s00054g344	AOL_s00004g447	5255849	5253286	13349.G1X650	13349.G1WYT6	0	0	0	0	0	0.158	0.343	0	0.423	G1X650	AOL_s00054g344	G1WYT6	AOL_s00004g447
AOL_s00054g344	AOL_s00007g357	5255849	5254448	13349.G1X650	13349.G1X248	0	0	0	0	0	0	0	0.475	0.475	G1X650	AOL_s00054g344	G1X248	AOL_s00007g357
AOL_s00054g344	AOL_s00043g51	5255849	5254728	13349.G1X650	13349.G1X2X8	0	0	0	0	0	0.705	0.606	0.842	0.98	G1X650	AOL_s00054g344	G1X2X8	AOL_s00043g51
AOL_s00054g344	AOL_s00054g266	5255849	5255771	13349.G1X650	13349.G1X5X2	0	0	0	0	0	0.07	0.275	0.236	0.439	G1X650	AOL_s00054g344	G1X5X2	AOL_s00054g266
AOL_s00054g387	AOL_s00006g177	5255892	5253676	13349.G1X693	13349.G1WZX6	0	0	0	0	0	0.069	0	0.618	0.629	G1X693	AOL_s00054g387	G1WZX6	AOL_s00006g177
AOL_s00054g394	AOL_s00006g392	5255899	5253891	13349.G1X6A0	13349.G1X0J1	0	0	0	0	0	0.313	0	0.75	0.82	G1X6A0	AOL_s00054g394	G1X0J1	AOL_s00006g392
AOL_s00054g394	AOL_s00043g579	5255899	5255255	13349.G1X6A0	13349.G1X4F5	0	0	0	0	0	0.256	0	0.4	0.534	G1X6A0	AOL_s00054g394	G1X4F5	AOL_s00043g579
AOL_s00054g420	AOL_s00043g521	5255925	5255197	13349.G1X6C6	13349.G1X497	0	0	0	0	0	0.703	0.33	0	0.792	G1X6C6	AOL_s00054g420	G1X497	AOL_s00043g521
AOL_s00054g421	AOL_s00004g204	5255926	5253044	13349.G1X6C7	13349.G1WY44	0	0	0	0	0	0.283	0.237	0	0.429	G1X6C7	AOL_s00054g421	G1WY44	AOL_s00004g204
AOL_s00054g421	AOL_s00007g463	5255926	5254554	13349.G1X6C7	13349.G1X2F4	0	0	0	0	0	0.291	0.237	0.08	0.458	G1X6C7	AOL_s00054g421	G1X2F4	AOL_s00007g463
AOL_s00054g421	AOL_s00007g498	5255926	5254589	13349.G1X6C7	13349.G1X2I9	0	0	0	0	0	0.511	0.237	0.226	0.685	G1X6C7	AOL_s00054g421	G1X2I9	AOL_s00007g498
AOL_s00054g421	AOL_s00007g576	5255926	5254666	13349.G1X6C7	13349.G1X2R6	0	0	0	0	0	0.252	0.237	0.129	0.459	G1X6C7	AOL_s00054g421	G1X2R6	AOL_s00007g576
AOL_s00054g421	AOL_s00043g5	5255926	5254682	13349.G1X6C7	13349.G1X2T2	0	0	0	0	0	0.256	0.237	0	0.408	G1X6C7	AOL_s00054g421	G1X2T2	AOL_s00043g5
AOL_s00054g421	AOL_s00043g50	5255926	5254727	13349.G1X6C7	13349.G1X2X7	0	0	0	0	0	0.277	0.237	0.048	0.428	G1X6C7	AOL_s00054g421	G1X2X7	AOL_s00043g50
AOL_s00054g421	AOL_s00043g109	5255926	5254776	13349.G1X6C7	13349.G1X326	0	0	0	0	0	0.283	0.237	0	0.429	G1X6C7	AOL_s00054g421	G1X326	AOL_s00043g109
AOL_s00054g421	AOL_s00043g521	5255926	5255197	13349.G1X6C7	13349.G1X497	0	0	0	0	0	0.802	0.492	0	0.895	G1X6C7	AOL_s00054g421	G1X497	AOL_s00043g521
AOL_s00054g421	AOL_s00054g253	5255926	5255758	13349.G1X6C7	13349.G1X5V9	0	0	0	0	0	0.255	0.237	0	0.407	G1X6C7	AOL_s00054g421	G1X5V9	AOL_s00054g253
AOL_s00054g421	AOL_s00054g343	5255926	5255848	13349.G1X6C7	13349.G1X649	0	0	0	0	0	0.297	0.154	0.09	0.411	G1X6C7	AOL_s00054g421	G1X649	AOL_s00054g343
AOL_s00054g421	AOL_s00054g420	5255926	5255925	13349.G1X6C7	13349.G1X6C6	0	0	0	0	0	0.703	0.33	0.076	0.8	G1X6C7	AOL_s00054g421	G1X6C6	AOL_s00054g420
AOL_s00054g443	AOL_s00004g194	5255948	5253034	13349.G1X6E9	13349.G1WY34	0	0	0	0	0	0.071	0	0.666	0.676	G1X6E9	AOL_s00054g443	G1WY34	AOL_s00004g194
AOL_s00054g443	AOL_s00004g204	5255948	5253044	13349.G1X6E9	13349.G1WY44	0	0	0	0	0	0.771	0.806	0.751	0.987	G1X6E9	AOL_s00054g443	G1WY44	AOL_s00004g204
AOL_s00054g443	AOL_s00004g261	5255948	5253101	13349.G1X6E9	13349.G1WYA1	0	0	0	0	0	0.092	0.46	0.462	0.713	G1X6E9	AOL_s00054g443	G1WYA1	AOL_s00004g261
AOL_s00054g443	AOL_s00004g394	5255948	5253233	13349.G1X6E9	13349.G1WYN3	0	0	0	0	0	0.262	0.403	0.468	0.745	G1X6E9	AOL_s00054g443	G1WYN3	AOL_s00004g394
AOL_s00054g443	AOL_s00004g441	5255948	5253280	13349.G1X6E9	13349.G1WYT0	0	0	0	0	0	0.511	0.222	0.302	0.711	G1X6E9	AOL_s00054g443	G1WYT0	AOL_s00004g441
AOL_s00054g443	AOL_s00004g473	5255948	5253312	13349.G1X6E9	13349.G1WYW2	0	0	0	0	0	0.121	0	0.753	0.773	G1X6E9	AOL_s00054g443	G1WYW2	AOL_s00004g473
AOL_s00054g443	AOL_s00004g539	5255948	5253378	13349.G1X6E9	13349.G1WZ28	0	0	0	0	0	0.12	0	0.62	0.651	G1X6E9	AOL_s00054g443	G1WZ28	AOL_s00004g539
AOL_s00054g443	AOL_s00004g608	5255948	5253447	13349.G1X6E9	13349.G1WZ97	0	0	0	0	0	0.256	0.806	0.811	0.97	G1X6E9	AOL_s00054g443	G1WZ97	AOL_s00004g608
AOL_s00054g443	AOL_s00006g63	5255948	5253562	13349.G1X6E9	13349.G1WZL2	0	0	0	0	0	0.267	0.237	0.119	0.464	G1X6E9	AOL_s00054g443	G1WZL2	AOL_s00006g63
AOL_s00054g443	AOL_s00006g258	5255948	5253757	13349.G1X6E9	13349.G1X057	0	0	0	0	0	0.084	0.403	0.628	0.778	G1X6E9	AOL_s00054g443	G1X057	AOL_s00006g258
AOL_s00054g443	AOL_s00006g364	5255948	5253863	13349.G1X6E9	13349.G1X0G3	0	0	0	0	0	0.252	0.215	0.598	0.743	G1X6E9	AOL_s00054g443	G1X0G3	AOL_s00006g364
AOL_s00054g443	AOL_s00006g392	5255948	5253891	13349.G1X6E9	13349.G1X0J1	0	0	0	0	0	0.111	0	0.429	0.47	G1X6E9	AOL_s00054g443	G1X0J1	AOL_s00006g392
AOL_s00054g443	AOL_s00007g130	5255948	5254221	13349.G1X6E9	13349.G1X1H1	0	0	0	0	0	0.263	0.606	0.653	0.89	G1X6E9	AOL_s00054g443	G1X1H1	AOL_s00007g130
AOL_s00054g443	AOL_s00007g357	5255948	5254448	13349.G1X6E9	13349.G1X248	0	0	0	0	0	0.252	0.806	0.071	0.853	G1X6E9	AOL_s00054g443	G1X248	AOL_s00007g357
AOL_s00054g443	AOL_s00007g463	5255948	5254554	13349.G1X6E9	13349.G1X2F4	0	0	0	0	0	0.705	0.806	0.778	0.986	G1X6E9	AOL_s00054g443	G1X2F4	AOL_s00007g463
AOL_s00054g443	AOL_s00007g550	5255948	5254640	13349.G1X6E9	13349.G1X2P0	0	0	0	0	0	0.771	0.806	0.65	0.983	G1X6E9	AOL_s00054g443	G1X2P0	AOL_s00007g550
AOL_s00054g443	AOL_s00007g576	5255948	5254666	13349.G1X6E9	13349.G1X2R6	0	0	0	0	0	0.662	0.806	0.768	0.983	G1X6E9	AOL_s00054g443	G1X2R6	AOL_s00007g576
AOL_s00054g443	AOL_s00043g50	5255948	5254727	13349.G1X6E9	13349.G1X2X7	0	0	0	0	0	0.702	0.528	0.784	0.966	G1X6E9	AOL_s00054g443	G1X2X7	AOL_s00043g50
AOL_s00054g443	AOL_s00043g109	5255948	5254776	13349.G1X6E9	13349.G1X326	0	0	0	0	0	0.662	0.806	0.619	0.972	G1X6E9	AOL_s00054g443	G1X326	AOL_s00043g109
AOL_s00054g443	AOL_s00043g533	5255948	5255209	13349.G1X6E9	13349.G1X4A9	0	0	0	0	0	0.069	0.343	0.471	0.648	G1X6E9	AOL_s00054g443	G1X4A9	AOL_s00043g533
AOL_s00054g443	AOL_s00043g541	5255948	5255217	13349.G1X6E9	13349.G1X4B7	0	0	0	0	0	0	0	0.429	0.429	G1X6E9	AOL_s00054g443	G1X4B7	AOL_s00043g541
AOL_s00054g443	AOL_s00043g579	5255948	5255255	13349.G1X6E9	13349.G1X4F5	0	0	0	0	0	0.252	0.07	0.53	0.644	G1X6E9	AOL_s00054g443	G1X4F5	AOL_s00043g579
AOL_s00054g443	AOL_s00043g641	5255948	5255316	13349.G1X6E9	13349.G1X4L7	0	0	0	0	0	0.086	0.806	0	0.815	G1X6E9	AOL_s00054g443	G1X4L7	AOL_s00043g641
AOL_s00054g443	AOL_s00043g733	5255948	5255408	13349.G1X6E9	13349.G1X4V9	0	0	0	0	0	0	0.343	0.493	0.652	G1X6E9	AOL_s00054g443	G1X4V9	AOL_s00043g733
AOL_s00054g443	AOL_s00054g203	5255948	5255708	13349.G1X6E9	13349.G1X5Q9	0	0	0	0	0	0.072	0	0.463	0.48	G1X6E9	AOL_s00054g443	G1X5Q9	AOL_s00054g203
AOL_s00054g443	AOL_s00054g253	5255948	5255758	13349.G1X6E9	13349.G1X5V9	0	0	0	0	0	0.252	0.528	0.791	0.919	G1X6E9	AOL_s00054g443	G1X5V9	AOL_s00054g253
AOL_s00054g443	AOL_s00054g343	5255948	5255848	13349.G1X6E9	13349.G1X649	0	0	0	0	0	0.066	0	0.433	0.447	G1X6E9	AOL_s00054g443	G1X649	AOL_s00054g343
AOL_s00054g443	AOL_s00054g421	5255948	5255926	13349.G1X6E9	13349.G1X6C7	0	0	0	0	0	0.511	0.237	0.506	0.799	G1X6E9	AOL_s00054g443	G1X6C7	AOL_s00054g421
AOL_s00054g448	AOL_s00007g450	5255953	5254541	13349.G1X6F4	13349.G1X2E1	0	0	0	0	0	0	0	0.462	0.461	G1X6F4	AOL_s00054g448	G1X2E1	AOL_s00007g450
AOL_s00054g448	AOL_s00043g51	5255953	5254728	13349.G1X6F4	13349.G1X2X8	0	0	0	0	0	0	0	0.491	0.491	G1X6F4	AOL_s00054g448	G1X2X8	AOL_s00043g51
AOL_s00054g448	AOL_s00043g474	5255953	5255150	13349.G1X6F4	13349.G1X450	0	0	0	0	0	0	0.927	0.773	0.982	G1X6F4	AOL_s00054g448	G1X450	AOL_s00043g474
AOL_s00054g448	AOL_s00043g578	5255953	5255254	13349.G1X6F4	13349.G1X4F4	0	0	0	0	0	0.185	0	0.323	0.424	G1X6F4	AOL_s00054g448	G1X4F4	AOL_s00043g578
AOL_s00054g454	AOL_s00006g348	5255959	5253847	13349.G1X6G0	13349.G1X0E7	0	0	0	0	0	0	0.522	0	0.522	G1X6G0	AOL_s00054g454	G1X0E7	AOL_s00006g348
AOL_s00054g464	AOL_s00007g357	5255969	5254448	13349.G1X6H0	13349.G1X248	0	0	0	0	0	0.069	0	0.431	0.447	G1X6H0	AOL_s00054g464	G1X248	AOL_s00007g357
AOL_s00054g464	AOL_s00043g628	5255969	5255303	13349.G1X6H0	13349.G1X4K4	0	0	0	0	0	0	0.927	0.588	0.968	G1X6H0	AOL_s00054g464	G1X4K4	AOL_s00043g628
AOL_s00054g465	AOL_s00007g159	5255970	5254250	13349.G1X6H1	13349.G1X1K0	0	0	0	0	0	0	0.455	0	0.455	G1X6H1	AOL_s00054g465	G1X1K0	AOL_s00007g159
AOL_s00054g465	AOL_s00007g269	5255970	5254360	13349.G1X6H1	13349.G1X1W0	0	0	0	0	0	0	0.241	0.302	0.447	G1X6H1	AOL_s00054g465	G1X1W0	AOL_s00007g269
AOL_s00054g465	AOL_s00043g146	5255970	5254823	13349.G1X6H1	13349.G1X373	0	0	0	0	0	0	0	0.586	0.586	G1X6H1	AOL_s00054g465	G1X373	AOL_s00043g146
AOL_s00054g592	AOL_s00004g579	5256097	5253418	13349.G1X6U8	13349.G1WZ68	0	0	0	0	0	0	0	0.401	0.4	G1X6U8	AOL_s00054g592	G1WZ68	AOL_s00004g579
AOL_s00054g617	AOL_s00004g204	5256122	5253044	13349.G1X6X3	13349.G1WY44	0	0	0	0	0	0.58	0	0.082	0.597	G1X6X3	AOL_s00054g617	G1WY44	AOL_s00004g204
AOL_s00054g617	AOL_s00004g536	5256122	5253375	13349.G1X6X3	13349.G1WZ25	0	0	0	0	0	0.58	0	0	0.58	G1X6X3	AOL_s00054g617	G1WZ25	AOL_s00004g536
AOL_s00054g617	AOL_s00004g539	5256122	5253378	13349.G1X6X3	13349.G1WZ28	0	0	0	0	0	0.58	0	0	0.58	G1X6X3	AOL_s00054g617	G1WZ28	AOL_s00004g539
AOL_s00054g617	AOL_s00006g290	5256122	5253789	13349.G1X6X3	13349.G1X089	0	0	0	0	0	0	0	0.405	0.405	G1X6X3	AOL_s00054g617	G1X089	AOL_s00006g290
AOL_s00054g617	AOL_s00006g364	5256122	5253863	13349.G1X6X3	13349.G1X0G3	0	0	0	0	0	0.58	0	0	0.58	G1X6X3	AOL_s00054g617	G1X0G3	AOL_s00006g364
AOL_s00054g666	AOL_s00004g14	5256171	5252854	13349.G1X722	13349.G1WXK4	0	0	0	0	0	0	0.448	0.08	0.47	G1X722	AOL_s00054g666	G1WXK4	AOL_s00004g14
AOL_s00054g666	AOL_s00043g619	5256171	5255294	13349.G1X722	13349.G1X4J5	0	0	0	0	0	0	0.927	0.691	0.976	G1X722	AOL_s00054g666	G1X4J5	AOL_s00043g619
AOL_s00054g675	AOL_s00007g450	5256180	5254541	13349.G1X731	13349.G1X2E1	0	0	0	0	0	0.513	0.457	0.309	0.801	G1X731	AOL_s00054g675	G1X2E1	AOL_s00007g450
AOL_s00054g684	AOL_s00043g715	5256189	5255390	13349.G1X740	13349.G1X4U1	0	0	0	0	0	0	0.927	0.08	0.929	G1X740	AOL_s00054g684	G1X4U1	AOL_s00043g715
AOL_s00054g691	AOL_s00004g390	5256196	5253229	13349.G1X747	13349.G1WYM9	0	0	0	0	0	0.255	0.403	0.11	0.569	G1X747	AOL_s00054g691	G1WYM9	AOL_s00004g390
AOL_s00054g691	AOL_s00006g281	5256196	5253780	13349.G1X747	13349.G1X080	0	0	0	0	0	0.662	0	0	0.662	G1X747	AOL_s00054g691	G1X080	AOL_s00006g281
AOL_s00054g691	AOL_s00007g376	5256196	5254467	13349.G1X747	13349.G1X267	0	0	0	0	0	0.277	0.159	0.469	0.648	G1X747	AOL_s00054g691	G1X267	AOL_s00007g376
AOL_s00054g691	AOL_s00043g573	5256196	5255249	13349.G1X747	13349.G1X4E9	0	0	0	0	0	0.122	0.528	0	0.567	G1X747	AOL_s00054g691	G1X4E9	AOL_s00043g573
AOL_s00054g691	AOL_s00043g638	5256196	5255313	13349.G1X747	13349.G1X4L4	0	0	0	0	0	0	0.434	0	0.434	G1X747	AOL_s00054g691	G1X4L4	AOL_s00043g638
AOL_s00054g691	AOL_s00043g712	5256196	5255387	13349.G1X747	13349.G1X4T8	0	0	0	0	0	0.072	0.434	0.308	0.604	G1X747	AOL_s00054g691	G1X4T8	AOL_s00043g712
AOL_s00054g691	AOL_s00054g253	5256196	5255758	13349.G1X747	13349.G1X5V9	0	0	0	0	0	0	0	0.495	0.495	G1X747	AOL_s00054g691	G1X5V9	AOL_s00054g253
AOL_s00054g705	AOL_s00006g330	5256210	5253829	13349.G1X761	13349.G1X0C9	0	0	0	0	0	0	0	0.566	0.566	G1X761	AOL_s00054g705	G1X0C9	AOL_s00006g330
AOL_s00054g745	AOL_s00004g151	5256250	5252991	13349.G1X7A1	13349.G1WXZ1	0	0	0	0	0	0	0.296	0.251	0.45	G1X7A1	AOL_s00054g745	G1WXZ1	AOL_s00004g151
AOL_s00054g785	AOL_s00004g194	5256290	5253034	13349.G1X7E1	13349.G1WY34	0	0	0	0	0	0.659	0.403	0.053	0.79	G1X7E1	AOL_s00054g785	G1WY34	AOL_s00004g194
AOL_s00054g785	AOL_s00004g261	5256290	5253101	13349.G1X7E1	13349.G1WYA1	0	0	0	0	0	0.617	0.447	0	0.779	G1X7E1	AOL_s00054g785	G1WYA1	AOL_s00004g261
AOL_s00054g785	AOL_s00004g387	5256290	5253226	13349.G1X7E1	13349.G1WYM6	0	0	0	0	0	0.263	0.459	0	0.584	G1X7E1	AOL_s00054g785	G1WYM6	AOL_s00004g387
AOL_s00054g785	AOL_s00004g441	5256290	5253280	13349.G1X7E1	13349.G1WYT0	0	0	0	0	0	0.702	0.403	0	0.814	G1X7E1	AOL_s00054g785	G1WYT0	AOL_s00004g441
AOL_s00054g785	AOL_s00004g473	5256290	5253312	13349.G1X7E1	13349.G1WYW2	0	0	0	0	0	0.701	0.468	0.777	0.961	G1X7E1	AOL_s00054g785	G1WYW2	AOL_s00004g473
AOL_s00054g785	AOL_s00004g537	5256290	5253376	13349.G1X7E1	13349.G1WZ26	0	0	0	0	0	0.613	0	0	0.613	G1X7E1	AOL_s00054g785	G1WZ26	AOL_s00004g537
AOL_s00054g785	AOL_s00006g177	5256290	5253676	13349.G1X7E1	13349.G1WZX6	0	0	0	0	0	0.522	0.403	0	0.702	G1X7E1	AOL_s00054g785	G1WZX6	AOL_s00006g177
AOL_s00054g785	AOL_s00006g290	5256290	5253789	13349.G1X7E1	13349.G1X089	0	0	0	0	0	0	0	0.431	0.431	G1X7E1	AOL_s00054g785	G1X089	AOL_s00006g290
AOL_s00054g785	AOL_s00006g340	5256290	5253839	13349.G1X7E1	13349.G1X0D9	0	0	0	0	0	0.192	0.403	0	0.497	G1X7E1	AOL_s00054g785	G1X0D9	AOL_s00006g340
AOL_s00054g785	AOL_s00007g466	5256290	5254557	13349.G1X7E1	13349.G1X2F7	0	0	0	0	0	0.514	0.476	0	0.734	G1X7E1	AOL_s00054g785	G1X2F7	AOL_s00007g466
AOL_s00054g785	AOL_s00043g525	5256290	5255201	13349.G1X7E1	13349.G1X4A1	0	0	0	0	0	0.259	0.459	0	0.581	G1X7E1	AOL_s00054g785	G1X4A1	AOL_s00043g525
AOL_s00054g785	AOL_s00043g533	5256290	5255209	13349.G1X7E1	13349.G1X4A9	0	0	0	0	0	0.111	0.484	0.065	0.533	G1X7E1	AOL_s00054g785	G1X4A9	AOL_s00043g533
AOL_s00054g785	AOL_s00043g541	5256290	5255217	13349.G1X7E1	13349.G1X4B7	0	0	0	0	0	0	0.478	0	0.478	G1X7E1	AOL_s00054g785	G1X4B7	AOL_s00043g541
AOL_s00054g785	AOL_s00043g579	5256290	5255255	13349.G1X7E1	13349.G1X4F5	0	0	0	0	0	0.545	0	0	0.545	G1X7E1	AOL_s00054g785	G1X4F5	AOL_s00043g579
AOL_s00054g785	AOL_s00043g733	5256290	5255408	13349.G1X7E1	13349.G1X4V9	0	0	0	0	0	0	0.403	0	0.403	G1X7E1	AOL_s00054g785	G1X4V9	AOL_s00043g733
AOL_s00054g785	AOL_s00054g110	5256290	5255615	13349.G1X7E1	13349.G1X5G6	0	0	0	0	0	0.068	0.474	0	0.488	G1X7E1	AOL_s00054g785	G1X5G6	AOL_s00054g110
AOL_s00054g785	AOL_s00054g343	5256290	5255848	13349.G1X7E1	13349.G1X649	0	0	0	0	0	0.548	0.459	0.1	0.76	G1X7E1	AOL_s00054g785	G1X649	AOL_s00054g343
AOL_s00054g785	AOL_s00054g455	5256290	5255960	13349.G1X7E1	13349.G1X6G1	0	0	0	0	0	0.522	0.485	0.047	0.744	G1X7E1	AOL_s00054g785	G1X6G1	AOL_s00054g455
AOL_s00054g785	AOL_s00054g617	5256290	5256122	13349.G1X7E1	13349.G1X6X3	0	0	0	0	0	0	0	0.48	0.48	G1X7E1	AOL_s00054g785	G1X6X3	AOL_s00054g617
AOL_s00054g791	AOL_s00004g194	5256296	5253034	13349.G1X7E7	13349.G1WY34	0	0	0	0	0	0.703	0	0.647	0.89	G1X7E7	AOL_s00054g791	G1WY34	AOL_s00004g194
AOL_s00054g791	AOL_s00004g261	5256296	5253101	13349.G1X7E7	13349.G1WYA1	0	0	0	0	0	0.659	0	0.228	0.725	G1X7E7	AOL_s00054g791	G1WYA1	AOL_s00004g261
AOL_s00054g791	AOL_s00004g441	5256296	5253280	13349.G1X7E7	13349.G1WYT0	0	0	0	0	0	0.659	0	0.428	0.796	G1X7E7	AOL_s00054g791	G1WYT0	AOL_s00004g441
AOL_s00054g791	AOL_s00004g473	5256296	5253312	13349.G1X7E7	13349.G1WYW2	0	0	0	0	0	0	0	0.43	0.43	G1X7E7	AOL_s00054g791	G1WYW2	AOL_s00004g473
AOL_s00054g791	AOL_s00004g537	5256296	5253376	13349.G1X7E7	13349.G1WZ26	0	0	0	0	0	0.626	0	0.417	0.772	G1X7E7	AOL_s00054g791	G1WZ26	AOL_s00004g537
AOL_s00054g791	AOL_s00043g541	5256296	5255217	13349.G1X7E7	13349.G1X4B7	0	0	0	0	0	0.771	0	0.875	0.97	G1X7E7	AOL_s00054g791	G1X4B7	AOL_s00043g541
AOL_s00054g791	AOL_s00043g733	5256296	5255408	13349.G1X7E7	13349.G1X4V9	0	0	0	0	0	0.084	0	0.465	0.488	G1X7E7	AOL_s00054g791	G1X4V9	AOL_s00043g733
AOL_s00054g791	AOL_s00054g343	5256296	5255848	13349.G1X7E7	13349.G1X649	0	0	0	0	0	0.631	0	0.742	0.9	G1X7E7	AOL_s00054g791	G1X649	AOL_s00054g343
AOL_s00054g791	AOL_s00054g785	5256296	5256290	13349.G1X7E7	13349.G1X7E1	0	0	0	0	0	0.626	0	0.153	0.669	G1X7E7	AOL_s00054g791	G1X7E1	AOL_s00054g785
AOL_s00054g797	AOL_s00007g174	5256302	5254265	13349.G1X7F3	13349.G1X1L5	0	0	0	0	0	0	0.403	0	0.403	G1X7F3	AOL_s00054g797	G1X1L5	AOL_s00007g174
AOL_s00054g801	AOL_s00004g204	5256306	5253044	13349.G1X7F7	13349.G1WY44	0	0	0	0	0	0.705	0.527	0.081	0.86	G1X7F7	AOL_s00054g801	G1WY44	AOL_s00004g204
AOL_s00054g801	AOL_s00004g441	5256306	5253280	13349.G1X7F7	13349.G1WYT0	0	0	0	0	0	0.511	0.237	0.064	0.62	G1X7F7	AOL_s00054g801	G1WYT0	AOL_s00004g441
AOL_s00054g801	AOL_s00004g518	5256306	5253357	13349.G1X7F7	13349.G1WZ07	0	0	0	0	0	0.255	0	0.811	0.853	G1X7F7	AOL_s00054g801	G1WZ07	AOL_s00004g518
AOL_s00054g801	AOL_s00004g608	5256306	5253447	13349.G1X7F7	13349.G1WZ97	0	0	0	0	0	0	0.514	0	0.514	G1X7F7	AOL_s00054g801	G1WZ97	AOL_s00004g608
AOL_s00054g801	AOL_s00006g63	5256306	5253562	13349.G1X7F7	13349.G1WZL2	0	0	0	0	0	0.281	0.236	0.078	0.449	G1X7F7	AOL_s00054g801	G1WZL2	AOL_s00006g63
AOL_s00054g801	AOL_s00007g130	5256306	5254221	13349.G1X7F7	13349.G1X1H1	0	0	0	0	0	0.366	0.241	0	0.498	G1X7F7	AOL_s00054g801	G1X1H1	AOL_s00007g130
AOL_s00054g801	AOL_s00007g357	5256306	5254448	13349.G1X7F7	13349.G1X248	0	0	0	0	0	0	0.526	0	0.526	G1X7F7	AOL_s00054g801	G1X248	AOL_s00007g357
AOL_s00054g801	AOL_s00007g436	5256306	5254527	13349.G1X7F7	13349.G1X2C7	0	0	0	0	0	0.333	0.204	0.152	0.51	G1X7F7	AOL_s00054g801	G1X2C7	AOL_s00007g436
AOL_s00054g801	AOL_s00007g463	5256306	5254554	13349.G1X7F7	13349.G1X2F4	0	0	0	0	0	0.705	0.527	0.083	0.86	G1X7F7	AOL_s00054g801	G1X2F4	AOL_s00007g463
AOL_s00054g801	AOL_s00007g498	5256306	5254589	13349.G1X7F7	13349.G1X2I9	0	0	0	0	0	0.91	0.528	0	0.955	G1X7F7	AOL_s00054g801	G1X2I9	AOL_s00007g498
AOL_s00054g801	AOL_s00007g550	5256306	5254640	13349.G1X7F7	13349.G1X2P0	0	0	0	0	0	0.705	0.527	0	0.854	G1X7F7	AOL_s00054g801	G1X2P0	AOL_s00007g550
AOL_s00054g801	AOL_s00007g576	5256306	5254666	13349.G1X7F7	13349.G1X2R6	0	0	0	0	0	0.322	0.527	0	0.665	G1X7F7	AOL_s00054g801	G1X2R6	AOL_s00007g576
AOL_s00054g801	AOL_s00043g5	5256306	5254682	13349.G1X7F7	13349.G1X2T2	0	0	0	0	0	0.515	0.528	0	0.761	G1X7F7	AOL_s00054g801	G1X2T2	AOL_s00043g5
AOL_s00054g801	AOL_s00043g50	5256306	5254727	13349.G1X7F7	13349.G1X2X7	0	0	0	0	0	0.703	0.528	0.061	0.856	G1X7F7	AOL_s00054g801	G1X2X7	AOL_s00043g50
AOL_s00054g801	AOL_s00043g109	5256306	5254776	13349.G1X7F7	13349.G1X326	0	0	0	0	0	0.705	0.527	0	0.854	G1X7F7	AOL_s00054g801	G1X326	AOL_s00043g109
AOL_s00054g801	AOL_s00043g121	5256306	5254798	13349.G1X7F7	13349.G1X348	0	0	0	0	0	0	0.528	0	0.528	G1X7F7	AOL_s00054g801	G1X348	AOL_s00043g121
AOL_s00054g801	AOL_s00054g253	5256306	5255758	13349.G1X7F7	13349.G1X5V9	0	0	0	0	0	0.514	0.528	0.055	0.764	G1X7F7	AOL_s00054g801	G1X5V9	AOL_s00054g253
AOL_s00054g801	AOL_s00054g343	5256306	5255848	13349.G1X7F7	13349.G1X649	0	0	0	0	0	0.573	0.241	0.091	0.679	G1X7F7	AOL_s00054g801	G1X649	AOL_s00054g343
AOL_s00054g801	AOL_s00054g421	5256306	5255926	13349.G1X7F7	13349.G1X6C7	0	0	0	0	0	0.511	0.237	0.306	0.718	G1X7F7	AOL_s00054g801	G1X6C7	AOL_s00054g421
AOL_s00054g801	AOL_s00054g443	5256306	5255948	13349.G1X7F7	13349.G1X6E9	0	0	0	0	0	0.322	0.527	0	0.665	G1X7F7	AOL_s00054g801	G1X6E9	AOL_s00054g443
AOL_s00054g802	AOL_s00004g201	5256307	5253041	13349.G1X7F8	13349.G1WY41	0	0	0	0	0	0	0	0.468	0.468	G1X7F8	AOL_s00054g802	G1WY41	AOL_s00004g201
AOL_s00054g887	AOL_s00004g447	5256319	5253286	13349.G1X7H0	13349.G1WYT6	0	0	0	0	0	0.158	0.343	0.09	0.452	G1X7H0	AOL_s00054g887	G1WYT6	AOL_s00004g447
AOL_s00054g887	AOL_s00006g460	5256319	5253959	13349.G1X7H0	13349.G1X0Q9	0	0	0	0	0	0	0	0.46	0.459	G1X7H0	AOL_s00054g887	G1X0Q9	AOL_s00006g460
AOL_s00054g887	AOL_s00007g450	5256319	5254541	13349.G1X7H0	13349.G1X2E1	0	0	0	0	0	0.507	0.07	0.81	0.905	G1X7H0	AOL_s00054g887	G1X2E1	AOL_s00007g450
AOL_s00054g887	AOL_s00043g51	5256319	5254728	13349.G1X7H0	13349.G1X2X8	0	0	0	0	0	0.705	0.606	0.819	0.977	G1X7H0	AOL_s00054g887	G1X2X8	AOL_s00043g51
AOL_s00054g887	AOL_s00043g474	5256319	5255150	13349.G1X7H0	13349.G1X450	0	0	0	0	0	0	0.927	0.81	0.985	G1X7H0	AOL_s00054g887	G1X450	AOL_s00043g474
AOL_s00054g887	AOL_s00054g256	5256319	5255761	13349.G1X7H0	13349.G1X5W2	0	0	0	0	0	0.119	0.045	0.462	0.507	G1X7H0	AOL_s00054g887	G1X5W2	AOL_s00054g256
AOL_s00054g887	AOL_s00054g344	5256319	5255849	13349.G1X7H0	13349.G1X650	0	0	0	0	0	0.705	0.606	0.811	0.976	G1X7H0	AOL_s00054g887	G1X650	AOL_s00054g344
AOL_s00054g887	AOL_s00054g448	5256319	5255953	13349.G1X7H0	13349.G1X6F4	0	0	0	0	0	0.253	0.927	0.891	0.993	G1X7H0	AOL_s00054g887	G1X6F4	AOL_s00054g448
AOL_s00054g934	AOL_s00004g441	5256366	5253280	13349.G1X7L7	13349.G1WYT0	0	0	0	0	0	0	0	0.619	0.619	G1X7L7	AOL_s00054g934	G1WYT0	AOL_s00004g441
AOL_s00054g934	AOL_s00007g357	5256366	5254448	13349.G1X7L7	13349.G1X248	0	0	0	0	0	0.084	0.043	0.576	0.595	G1X7L7	AOL_s00054g934	G1X248	AOL_s00007g357
AOL_s00054g934	AOL_s00043g21	5256366	5254698	13349.G1X7L7	13349.G1X2U8	0	0	0	0	0	0	0	0.622	0.622	G1X7L7	AOL_s00054g934	G1X2U8	AOL_s00043g21
AOL_s00054g934	AOL_s00043g50	5256366	5254727	13349.G1X7L7	13349.G1X2X7	0	0	0	0	0	0.101	0.528	0.514	0.775	G1X7L7	AOL_s00054g934	G1X2X7	AOL_s00043g50
AOL_s00054g934	AOL_s00043g533	5256366	5255209	13349.G1X7L7	13349.G1X4A9	0	0	0	0	0	0	0	0.401	0.4	G1X7L7	AOL_s00054g934	G1X4A9	AOL_s00043g533
AOL_s00054g934	AOL_s00054g245	5256366	5255750	13349.G1X7L7	13349.G1X5V1	0	0	0	0	0	0	0	0.774	0.774	G1X7L7	AOL_s00054g934	G1X5V1	AOL_s00054g245
AOL_s00054g934	AOL_s00054g253	5256366	5255758	13349.G1X7L7	13349.G1X5V9	0	0	0	0	0	0.101	0.528	0.616	0.822	G1X7L7	AOL_s00054g934	G1X5V9	AOL_s00054g253
AOL_s00054g934	AOL_s00054g455	5256366	5255960	13349.G1X7L7	13349.G1X6G1	0	0	0	0	0	0.084	0	0.742	0.753	G1X7L7	AOL_s00054g934	G1X6G1	AOL_s00054g455
AOL_s00054g934	AOL_s00054g801	5256366	5256306	13349.G1X7L7	13349.G1X7F7	0	0	0	0	0	0.514	0.528	0	0.76	G1X7L7	AOL_s00054g934	G1X7F7	AOL_s00054g801
AOL_s00054g941	AOL_s00004g201	5256373	5253041	13349.G1X7M4	13349.G1WY41	0	0	0	0.809	0	0.685	0.33	0.464	0.798	G1X7M4	AOL_s00054g941	G1WY41	AOL_s00004g201
AOL_s00054g941	AOL_s00007g443	5256373	5254534	13349.G1X7M4	13349.G1X2D4	0	0	0	0	0	0.066	0.456	0	0.47	G1X7M4	AOL_s00054g941	G1X2D4	AOL_s00007g443
AOL_s00054g941	AOL_s00043g23	5256373	5254700	13349.G1X7M4	13349.G1X2V0	0	0	0	0	0	0.066	0.069	0.494	0.521	G1X7M4	AOL_s00054g941	G1X2V0	AOL_s00043g23
AOL_s00054g941	AOL_s00043g662	5256373	5255337	13349.G1X7M4	13349.G1X4N8	0	0	0	0	0	0	0	0.461	0.461	G1X7M4	AOL_s00054g941	G1X4N8	AOL_s00043g662
AOL_s00054g941	AOL_s00043g677	5256373	5255352	13349.G1X7M4	13349.G1X4Q3	0	0	0	0	0	0	0.927	0.109	0.932	G1X7M4	AOL_s00054g941	G1X4Q3	AOL_s00043g677
AOL_s00054g941	AOL_s00054g60	5256373	5255565	13349.G1X7M4	13349.G1X5B6	0	0	0	0	0	0.261	0.174	0.151	0.436	G1X7M4	AOL_s00054g941	G1X5B6	AOL_s00054g60
AOL_s00054g956	AOL_s00004g339	5256388	5253179	13349.G1X7N9	13349.G1WYH9	0	0	0	0	0	0.141	0	0.395	0.458	G1X7N9	AOL_s00054g956	G1WYH9	AOL_s00004g339
AOL_s00054g956	AOL_s00006g411	5256388	5253910	13349.G1X7N9	13349.G1X0L0	0	0	0	0	0	0.096	0	0.418	0.451	G1X7N9	AOL_s00054g956	G1X0L0	AOL_s00006g411
AOL_s00054g956	AOL_s00043g23	5256388	5254700	13349.G1X7N9	13349.G1X2V0	0	0	0	0	0	0.073	0.927	0.316	0.949	G1X7N9	AOL_s00054g956	G1X2V0	AOL_s00043g23
AOL_s00054g956	AOL_s00054g60	5256388	5255565	13349.G1X7N9	13349.G1X5B6	0	0	0	0	0	0	0.927	0.128	0.933	G1X7N9	AOL_s00054g956	G1X5B6	AOL_s00054g60
AOL_s00054g956	AOL_s00054g465	5256388	5255970	13349.G1X7N9	13349.G1X6H1	0	0	0	0	0	0.09	0	0.498	0.523	G1X7N9	AOL_s00054g956	G1X6H1	AOL_s00054g465
AOL_s00054g956	AOL_s00054g787	5256388	5256292	13349.G1X7N9	13349.G1X7E3	0	0	0	0	0	0	0.927	0.219	0.94	G1X7N9	AOL_s00054g956	G1X7E3	AOL_s00054g787
AOL_s00054g959	AOL_s00007g369	5256391	5254460	13349.G1X7P2	13349.G1X260	0	0	0	0	0	0	0.055	0.465	0.472	G1X7P2	AOL_s00054g959	G1X260	AOL_s00007g369
AOL_s00054g959	AOL_s00007g533	5256391	5254624	13349.G1X7P2	13349.G1X2M4	0	0	0	0	0	0	0	0.462	0.461	G1X7P2	AOL_s00054g959	G1X2M4	AOL_s00007g533
AOL_s00054g959	AOL_s00043g119	5256391	5254796	13349.G1X7P2	13349.G1X346	0	0	0	0	0	0	0.055	0.465	0.472	G1X7P2	AOL_s00054g959	G1X346	AOL_s00043g119
AOL_s00054g959	AOL_s00043g613	5256391	5255289	13349.G1X7P2	13349.G1X4I9	0	0	0	0	0	0	0	0.56	0.56	G1X7P2	AOL_s00054g959	G1X4I9	AOL_s00043g613
AOL_s00054g959	AOL_s00043g628	5256391	5255303	13349.G1X7P2	13349.G1X4K4	0	0	0	0	0	0	0.239	0.431	0.548	G1X7P2	AOL_s00054g959	G1X4K4	AOL_s00043g628
AOL_s00054g959	AOL_s00043g661	5256391	5255336	13349.G1X7P2	13349.G1X4N7	0	0	0	0	0	0	0	0.471	0.471	G1X7P2	AOL_s00054g959	G1X4N7	AOL_s00043g661
AOL_s00054g964	AOL_s00004g388	5256396	5253227	13349.G1X7P7	13349.G1WYM7	0	0	0	0	0	0.255	0.278	0.32	0.602	G1X7P7	AOL_s00054g964	G1WYM7	AOL_s00004g388
AOL_s00054g964	AOL_s00043g578	5256396	5255254	13349.G1X7P7	13349.G1X4F4	0	0	0	0	0	0.149	0.24	0.407	0.582	G1X7P7	AOL_s00054g964	G1X4F4	AOL_s00043g578
AOL_s00054g964	AOL_s00043g707	5256396	5255382	13349.G1X7P7	13349.G1X4T3	0	0	0	0	0	0.255	0.265	0	0.429	G1X7P7	AOL_s00054g964	G1X4T3	AOL_s00043g707
AOL_s00054g965	AOL_s00004g194	5256397	5253034	13349.G1X7P8	13349.G1WY34	0	0	0	0	0	0	0	0.633	0.633	G1X7P8	AOL_s00054g965	G1WY34	AOL_s00004g194
AOL_s00054g965	AOL_s00006g290	5256397	5253789	13349.G1X7P8	13349.G1X089	0	0	0	0	0	0	0	0.647	0.647	G1X7P8	AOL_s00054g965	G1X089	AOL_s00006g290
AOL_s00054g965	AOL_s00006g340	5256397	5253839	13349.G1X7P8	13349.G1X0D9	0	0	0	0	0	0.093	0	0.62	0.64	G1X7P8	AOL_s00054g965	G1X0D9	AOL_s00006g340
AOL_s00054g965	AOL_s00007g463	5256397	5254554	13349.G1X7P8	13349.G1X2F4	0	0	0	0	0	0	0	0.622	0.622	G1X7P8	AOL_s00054g965	G1X2F4	AOL_s00007g463
AOL_s00054g965	AOL_s00043g109	5256397	5254776	13349.G1X7P8	13349.G1X326	0	0	0	0	0	0	0	0.62	0.62	G1X7P8	AOL_s00054g965	G1X326	AOL_s00043g109
AOL_s00054g965	AOL_s00043g533	5256397	5255209	13349.G1X7P8	13349.G1X4A9	0	0	0	0	0	0.097	0	0.742	0.757	G1X7P8	AOL_s00054g965	G1X4A9	AOL_s00043g533
AOL_s00054g965	AOL_s00054g343	5256397	5255848	13349.G1X7P8	13349.G1X649	0	0	0	0	0	0.257	0	0.811	0.853	G1X7P8	AOL_s00054g965	G1X649	AOL_s00054g343
AOL_s00054g965	AOL_s00054g443	5256397	5255948	13349.G1X7P8	13349.G1X6E9	0	0	0	0	0	0.097	0	0.566	0.591	G1X7P8	AOL_s00054g965	G1X6E9	AOL_s00054g443
AOL_s00054g819	AOL_s00004g473	5256432	5253312	13349.G1X7T3	13349.G1WYW2	0	0	0	0	0	0.084	0	0.673	0.687	G1X7T3	AOL_s00054g819	G1WYW2	AOL_s00004g473
AOL_s00054g819	AOL_s00007g463	5256432	5254554	13349.G1X7T3	13349.G1X2F4	0	0	0	0	0	0	0.337	0.457	0.624	G1X7T3	AOL_s00054g819	G1X2F4	AOL_s00007g463
AOL_s00054g819	AOL_s00007g550	5256432	5254640	13349.G1X7T3	13349.G1X2P0	0	0	0	0	0	0.186	0.337	0.154	0.503	G1X7T3	AOL_s00054g819	G1X2P0	AOL_s00007g550
AOL_s00054g819	AOL_s00007g576	5256432	5254666	13349.G1X7T3	13349.G1X2R6	0	0	0	0	0	0	0.337	0.488	0.646	G1X7T3	AOL_s00054g819	G1X2R6	AOL_s00007g576
AOL_s00054g819	AOL_s00054g443	5256432	5255948	13349.G1X7T3	13349.G1X6E9	0	0	0	0	0	0	0.337	0.239	0.473	G1X7T3	AOL_s00054g819	G1X6E9	AOL_s00054g443
AOL_s00054g834	AOL_s00004g204	5256447	5253044	13349.G1X7U8	13349.G1WY44	0	0	0	0	0	0.948	0.806	0.799	0.997	G1X7U8	AOL_s00054g834	G1WY44	AOL_s00004g204
AOL_s00054g834	AOL_s00004g261	5256447	5253101	13349.G1X7U8	13349.G1WYA1	0	0	0	0	0	0	0.46	0.226	0.564	G1X7U8	AOL_s00054g834	G1WYA1	AOL_s00004g261
AOL_s00054g834	AOL_s00004g394	5256447	5253233	13349.G1X7U8	13349.G1WYN3	0	0	0	0	0	0.101	0.403	0.227	0.548	G1X7U8	AOL_s00054g834	G1WYN3	AOL_s00004g394
AOL_s00054g834	AOL_s00004g539	5256447	5253378	13349.G1X7U8	13349.G1WZ28	0	0	0	0	0	0	0	0.668	0.668	G1X7U8	AOL_s00054g834	G1WZ28	AOL_s00004g539
AOL_s00054g834	AOL_s00004g608	5256447	5253447	13349.G1X7U8	13349.G1WZ97	0	0	0	0	0	0	0.806	0.307	0.859	G1X7U8	AOL_s00054g834	G1WZ97	AOL_s00004g608
AOL_s00054g834	AOL_s00006g63	5256447	5253562	13349.G1X7U8	13349.G1WZL2	0	0	0	0	0	0.319	0.237	0.307	0.608	G1X7U8	AOL_s00054g834	G1WZL2	AOL_s00006g63
AOL_s00054g834	AOL_s00006g258	5256447	5253757	13349.G1X7U8	13349.G1X057	0	0	0	0	0	0	0.403	0	0.403	G1X7U8	AOL_s00054g834	G1X057	AOL_s00006g258
AOL_s00054g834	AOL_s00007g130	5256447	5254221	13349.G1X7U8	13349.G1X1H1	0	0	0	0	0	0.508	0.606	0.228	0.837	G1X7U8	AOL_s00054g834	G1X1H1	AOL_s00007g130
AOL_s00054g834	AOL_s00007g357	5256447	5254448	13349.G1X7U8	13349.G1X248	0	0	0	0	0	0	0.806	0.045	0.806	G1X7U8	AOL_s00054g834	G1X248	AOL_s00007g357
AOL_s00054g834	AOL_s00007g463	5256447	5254554	13349.G1X7U8	13349.G1X2F4	0	0	0	0.55	0	0.947	0.806	0.767	0.992	G1X7U8	AOL_s00054g834	G1X2F4	AOL_s00007g463
AOL_s00054g834	AOL_s00007g550	5256447	5254640	13349.G1X7U8	13349.G1X2P0	0	0	0	0	0	0.933	0.806	0.622	0.994	G1X7U8	AOL_s00054g834	G1X2P0	AOL_s00007g550
AOL_s00054g834	AOL_s00007g576	5256447	5254666	13349.G1X7U8	13349.G1X2R6	0	0	0	0	0	0.771	0.806	0.798	0.99	G1X7U8	AOL_s00054g834	G1X2R6	AOL_s00007g576
AOL_s00054g834	AOL_s00043g50	5256447	5254727	13349.G1X7U8	13349.G1X2X7	0	0	0	0	0	0.657	0.528	0.319	0.88	G1X7U8	AOL_s00054g834	G1X2X7	AOL_s00043g50
AOL_s00054g834	AOL_s00043g109	5256447	5254776	13349.G1X7U8	13349.G1X326	0	0	0	0	0	0.787	0.806	0.632	0.983	G1X7U8	AOL_s00054g834	G1X326	AOL_s00043g109
AOL_s00054g834	AOL_s00043g641	5256447	5255316	13349.G1X7U8	13349.G1X4L7	0	0	0	0	0	0	0.806	0.121	0.822	G1X7U8	AOL_s00054g834	G1X4L7	AOL_s00043g641
AOL_s00054g834	AOL_s00054g253	5256447	5255758	13349.G1X7U8	13349.G1X5V9	0	0	0	0	0	0	0.528	0.08	0.547	G1X7U8	AOL_s00054g834	G1X5V9	AOL_s00054g253
AOL_s00054g834	AOL_s00054g254	5256447	5255759	13349.G1X7U8	13349.G1X5W0	0	0	0	0	0	0	0.459	0.622	0.786	G1X7U8	AOL_s00054g834	G1X5W0	AOL_s00054g254
AOL_s00054g834	AOL_s00054g421	5256447	5255926	13349.G1X7U8	13349.G1X6C7	0	0	0	0	0	0.283	0.237	0.408	0.647	G1X7U8	AOL_s00054g834	G1X6C7	AOL_s00054g421
AOL_s00054g834	AOL_s00054g443	5256447	5255948	13349.G1X7U8	13349.G1X6E9	0	0	0	0	0	0.699	0.806	0.766	0.985	G1X7U8	AOL_s00054g834	G1X6E9	AOL_s00054g443
AOL_s00054g834	AOL_s00054g617	5256447	5256122	13349.G1X7U8	13349.G1X6X3	0	0	0	0	0	0.58	0	0	0.58	G1X7U8	AOL_s00054g834	G1X6X3	AOL_s00054g617
AOL_s00054g834	AOL_s00054g801	5256447	5256306	13349.G1X7U8	13349.G1X7F7	0	0	0	0	0	0.705	0.527	0	0.854	G1X7U8	AOL_s00054g834	G1X7F7	AOL_s00054g801
AOL_s00054g834	AOL_s00054g819	5256447	5256432	13349.G1X7U8	13349.G1X7T3	0	0	0	0	0	0	0.337	0.622	0.738	G1X7U8	AOL_s00054g834	G1X7T3	AOL_s00054g819
AOL_s00054g844	AOL_s00004g204	5256457	5253044	13349.G1X7V8	13349.G1WY44	0	0	0	0	0	0.709	0.806	0.432	0.965	G1X7V8	AOL_s00054g844	G1WY44	AOL_s00004g204
AOL_s00054g844	AOL_s00004g608	5256457	5253447	13349.G1X7V8	13349.G1WZ97	0	0	0	0	0	0.58	0.806	0.235	0.932	G1X7V8	AOL_s00054g844	G1WZ97	AOL_s00004g608
AOL_s00054g844	AOL_s00007g130	5256457	5254221	13349.G1X7V8	13349.G1X1H1	0	0	0	0.686	0	0.266	0.606	0.753	0.768	G1X7V8	AOL_s00054g844	G1X1H1	AOL_s00007g130
AOL_s00054g844	AOL_s00007g357	5256457	5254448	13349.G1X7V8	13349.G1X248	0	0	0	0	0	0.068	0.806	0	0.811	G1X7V8	AOL_s00054g844	G1X248	AOL_s00007g357
AOL_s00054g844	AOL_s00007g463	5256457	5254554	13349.G1X7V8	13349.G1X2F4	0	0	0	0	0	0.709	0.806	0.307	0.957	G1X7V8	AOL_s00054g844	G1X2F4	AOL_s00007g463
AOL_s00054g844	AOL_s00007g550	5256457	5254640	13349.G1X7V8	13349.G1X2P0	0	0	0	0	0	0.709	0.806	0.228	0.952	G1X7V8	AOL_s00054g844	G1X2P0	AOL_s00007g550
AOL_s00054g844	AOL_s00007g576	5256457	5254666	13349.G1X7V8	13349.G1X2R6	0	0	0	0	0	0.771	0.806	0.323	0.967	G1X7V8	AOL_s00054g844	G1X2R6	AOL_s00007g576
AOL_s00054g844	AOL_s00043g50	5256457	5254727	13349.G1X7V8	13349.G1X2X7	0	0	0	0	0	0.604	0.525	0.393	0.875	G1X7V8	AOL_s00054g844	G1X2X7	AOL_s00043g50
AOL_s00054g844	AOL_s00043g109	5256457	5254776	13349.G1X7V8	13349.G1X326	0	0	0	0	0	0.776	0.806	0.415	0.972	G1X7V8	AOL_s00054g844	G1X326	AOL_s00043g109
AOL_s00054g844	AOL_s00043g641	5256457	5255316	13349.G1X7V8	13349.G1X4L7	0	0	0	0	0	0	0.806	0	0.806	G1X7V8	AOL_s00054g844	G1X4L7	AOL_s00043g641
AOL_s00054g844	AOL_s00054g253	5256457	5255758	13349.G1X7V8	13349.G1X5V9	0	0	0	0	0	0	0.528	0.57	0.788	G1X7V8	AOL_s00054g844	G1X5V9	AOL_s00054g253
AOL_s00054g844	AOL_s00054g443	5256457	5255948	13349.G1X7V8	13349.G1X6E9	0	0	0	0	0	0.657	0.806	0.31	0.95	G1X7V8	AOL_s00054g844	G1X6E9	AOL_s00054g443
AOL_s00054g844	AOL_s00054g801	5256457	5256306	13349.G1X7V8	13349.G1X7F7	0	0	0	0	0	0.705	0.527	0	0.854	G1X7V8	AOL_s00054g844	G1X7F7	AOL_s00054g801
AOL_s00054g844	AOL_s00054g834	5256457	5256447	13349.G1X7V8	13349.G1X7U8	0	0	0	0	0	0.791	0.806	0.335	0.97	G1X7V8	AOL_s00054g844	G1X7U8	AOL_s00054g834
AOL_s00075g7	AOL_s00043g23	5256507	5254700	13349.G1X808	13349.G1X2V0	0	0	0	0	0	0	0.448	0.322	0.609	G1X808	AOL_s00075g7	G1X2V0	AOL_s00043g23
AOL_s00075g7	AOL_s00054g60	5256507	5255565	13349.G1X808	13349.G1X5B6	0	0	0	0	0	0	0.241	0.411	0.533	G1X808	AOL_s00075g7	G1X5B6	AOL_s00054g60
AOL_s00075g7	AOL_s00054g787	5256507	5256292	13349.G1X808	13349.G1X7E3	0	0	0	0	0	0.257	0.119	0.24	0.459	G1X808	AOL_s00075g7	G1X7E3	AOL_s00054g787
AOL_s00075g7	AOL_s00054g956	5256507	5256388	13349.G1X808	13349.G1X7N9	0	0	0	0	0	0	0.448	0.13	0.499	G1X808	AOL_s00075g7	G1X7N9	AOL_s00054g956
AOL_s00075g24	AOL_s00004g204	5256524	5253044	13349.G1X825	13349.G1WY44	0	0	0	0	0	0.948	0.806	0.533	0.994	G1X825	AOL_s00075g24	G1WY44	AOL_s00004g204
AOL_s00075g24	AOL_s00004g261	5256524	5253101	13349.G1X825	13349.G1WYA1	0	0	0	0	0	0.259	0.343	0	0.492	G1X825	AOL_s00075g24	G1WYA1	AOL_s00004g261
AOL_s00075g24	AOL_s00004g394	5256524	5253233	13349.G1X825	13349.G1WYN3	0	0	0	0	0	0.072	0.295	0.228	0.45	G1X825	AOL_s00075g24	G1WYN3	AOL_s00004g394
AOL_s00075g24	AOL_s00004g500	5256524	5253339	13349.G1X825	13349.G1WYY9	0	0	0	0	0	0.887	0	0.153	0.9	G1X825	AOL_s00075g24	G1WYY9	AOL_s00004g500
AOL_s00075g24	AOL_s00004g608	5256524	5253447	13349.G1X825	13349.G1WZ97	0	0	0	0	0	0	0.806	0.228	0.843	G1X825	AOL_s00075g24	G1WZ97	AOL_s00004g608
AOL_s00075g24	AOL_s00006g63	5256524	5253562	13349.G1X825	13349.G1WZL2	0	0	0	0	0	0.91	0.606	0.811	0.992	G1X825	AOL_s00075g24	G1WZL2	AOL_s00006g63
AOL_s00075g24	AOL_s00006g102	5256524	5253601	13349.G1X825	13349.G1WZQ1	0	0	0	0	0	0.514	0.528	0.045	0.761	G1X825	AOL_s00075g24	G1WZQ1	AOL_s00006g102
AOL_s00075g24	AOL_s00006g364	5256524	5253863	13349.G1X825	13349.G1X0G3	0	0	0	0	0	0.254	0.403	0.08	0.554	G1X825	AOL_s00075g24	G1X0G3	AOL_s00006g364
AOL_s00075g24	AOL_s00007g130	5256524	5254221	13349.G1X825	13349.G1X1H1	0	0	0	0	0	0.266	0.606	0.619	0.88	G1X825	AOL_s00075g24	G1X1H1	AOL_s00007g130
AOL_s00075g24	AOL_s00007g357	5256524	5254448	13349.G1X825	13349.G1X248	0	0	0	0	0	0.254	0.806	0.045	0.849	G1X825	AOL_s00075g24	G1X248	AOL_s00007g357
AOL_s00075g24	AOL_s00007g463	5256524	5254554	13349.G1X825	13349.G1X2F4	0	0	0	0	0	0.709	0.806	0.227	0.952	G1X825	AOL_s00075g24	G1X2F4	AOL_s00007g463
AOL_s00075g24	AOL_s00007g498	5256524	5254589	13349.G1X825	13349.G1X2I9	0	0	0	0	0	0.333	0.204	0.064	0.459	G1X825	AOL_s00075g24	G1X2I9	AOL_s00007g498
AOL_s00075g24	AOL_s00007g550	5256524	5254640	13349.G1X825	13349.G1X2P0	0	0	0	0	0	0.709	0.92	0.32	0.982	G1X825	AOL_s00075g24	G1X2P0	AOL_s00007g550
AOL_s00075g24	AOL_s00007g576	5256524	5254666	13349.G1X825	13349.G1X2R6	0	0	0	0	0	0.548	0.806	0.302	0.933	G1X825	AOL_s00075g24	G1X2R6	AOL_s00007g576
AOL_s00075g24	AOL_s00043g50	5256524	5254727	13349.G1X825	13349.G1X2X7	0	0	0	0	0	0.622	0.524	0.229	0.849	G1X825	AOL_s00075g24	G1X2X7	AOL_s00043g50
AOL_s00075g24	AOL_s00043g109	5256524	5254776	13349.G1X825	13349.G1X326	0	0	0	0	0	0.709	0.806	0.444	0.965	G1X825	AOL_s00075g24	G1X326	AOL_s00043g109
AOL_s00075g24	AOL_s00043g121	5256524	5254798	13349.G1X825	13349.G1X348	0	0	0	0	0	0.084	0.528	0.201	0.624	G1X825	AOL_s00075g24	G1X348	AOL_s00043g121
AOL_s00075g24	AOL_s00043g472	5256524	5255148	13349.G1X825	13349.G1X448	0	0	0	0	0	0	0.528	0	0.528	G1X825	AOL_s00075g24	G1X448	AOL_s00043g472
AOL_s00075g24	AOL_s00043g533	5256524	5255209	13349.G1X825	13349.G1X4A9	0	0	0	0	0	0.251	0.343	0	0.486	G1X825	AOL_s00075g24	G1X4A9	AOL_s00043g533
AOL_s00075g24	AOL_s00043g573	5256524	5255249	13349.G1X825	13349.G1X4E9	0	0	0	0	0	0	0.528	0.047	0.53	G1X825	AOL_s00075g24	G1X4E9	AOL_s00043g573
AOL_s00075g24	AOL_s00043g638	5256524	5255313	13349.G1X825	13349.G1X4L4	0	0	0	0	0	0	0.528	0.056	0.535	G1X825	AOL_s00075g24	G1X4L4	AOL_s00043g638
AOL_s00075g24	AOL_s00043g641	5256524	5255316	13349.G1X825	13349.G1X4L7	0	0	0	0	0	0.067	0.806	0	0.811	G1X825	AOL_s00075g24	G1X4L7	AOL_s00043g641
AOL_s00075g24	AOL_s00043g712	5256524	5255387	13349.G1X825	13349.G1X4T8	0	0	0	0	0	0	0.528	0.042	0.528	G1X825	AOL_s00075g24	G1X4T8	AOL_s00043g712
AOL_s00075g24	AOL_s00054g253	5256524	5255758	13349.G1X825	13349.G1X5V9	0	0	0	0	0	0.231	0.524	0.089	0.637	G1X825	AOL_s00075g24	G1X5V9	AOL_s00054g253
AOL_s00075g24	AOL_s00054g254	5256524	5255759	13349.G1X825	13349.G1X5W0	0	0	0	0	0	0.333	0.487	0.81	0.929	G1X825	AOL_s00075g24	G1X5W0	AOL_s00054g254
AOL_s00075g24	AOL_s00054g443	5256524	5255948	13349.G1X825	13349.G1X6E9	0	0	0	0	0	0.655	0.806	0.354	0.952	G1X825	AOL_s00075g24	G1X6E9	AOL_s00054g443
AOL_s00075g24	AOL_s00054g455	5256524	5255960	13349.G1X825	13349.G1X6G1	0	0	0	0	0	0.143	0.343	0.114	0.457	G1X825	AOL_s00075g24	G1X6G1	AOL_s00054g455
AOL_s00075g24	AOL_s00054g691	5256524	5256196	13349.G1X825	13349.G1X747	0	0	0	0	0	0.21	0.434	0	0.533	G1X825	AOL_s00075g24	G1X747	AOL_s00054g691
AOL_s00075g24	AOL_s00054g791	5256524	5256296	13349.G1X825	13349.G1X7E7	0	0	0	0	0	0.153	0.403	0	0.472	G1X825	AOL_s00075g24	G1X7E7	AOL_s00054g791
AOL_s00075g24	AOL_s00054g801	5256524	5256306	13349.G1X825	13349.G1X7F7	0	0	0	0	0	0.705	0.52	0.154	0.869	G1X825	AOL_s00075g24	G1X7F7	AOL_s00054g801
AOL_s00075g24	AOL_s00054g934	5256524	5256366	13349.G1X825	13349.G1X7L7	0	0	0	0	0	0.07	0.458	0	0.474	G1X825	AOL_s00075g24	G1X7L7	AOL_s00054g934
AOL_s00075g24	AOL_s00054g834	5256524	5256447	13349.G1X825	13349.G1X7U8	0	0	0	0	0	0.709	0.806	0.768	0.985	G1X825	AOL_s00075g24	G1X7U8	AOL_s00054g834
AOL_s00075g24	AOL_s00054g844	5256524	5256457	13349.G1X825	13349.G1X7V8	0	0	0	0	0	0.769	0.806	0.64	0.982	G1X825	AOL_s00075g24	G1X7V8	AOL_s00054g844
AOL_s00075g39	AOL_s00006g319	5256539	5253818	13349.G1X840	13349.G1X0B8	0	0	0	0	0	0	0	0.814	0.814	G1X840	AOL_s00075g39	G1X0B8	AOL_s00006g319
AOL_s00075g39	AOL_s00054g110	5256539	5255615	13349.G1X840	13349.G1X5G6	0	0	0	0	0	0.191	0	0.308	0.416	G1X840	AOL_s00075g39	G1X5G6	AOL_s00054g110
AOL_s00075g95	AOL_s00006g45	5256595	5253544	13349.G1X896	13349.G1WZJ4	0	0	0	0	0	0.849	0.528	0.78	0.982	G1X896	AOL_s00075g95	G1WZJ4	AOL_s00006g45
AOL_s00075g95	AOL_s00006g193	5256595	5253692	13349.G1X896	13349.G1WZZ2	0	0	0	0	0	0.271	0	0.225	0.41	G1X896	AOL_s00075g95	G1WZZ2	AOL_s00006g193
AOL_s00075g95	AOL_s00006g329	5256595	5253828	13349.G1X896	13349.G1X0C8	0	0	0	0	0	0.263	0.074	0.62	0.718	G1X896	AOL_s00075g95	G1X0C8	AOL_s00006g329
AOL_s00075g95	AOL_s00043g472	5256595	5255148	13349.G1X896	13349.G1X448	0	0	0	0	0	0.518	0.074	0.484	0.749	G1X896	AOL_s00075g95	G1X448	AOL_s00043g472
AOL_s00075g95	AOL_s00054g96	5256595	5255601	13349.G1X896	13349.G1X5F2	0	0	0	0	0	0.662	0.528	0.32	0.882	G1X896	AOL_s00075g95	G1X5F2	AOL_s00054g96
AOL_s00075g95	AOL_s00054g256	5256595	5255761	13349.G1X896	13349.G1X5W2	0	0	0	0	0	0.142	0.384	0.047	0.452	G1X896	AOL_s00075g95	G1X5W2	AOL_s00054g256
AOL_s00075g109	AOL_s00004g246	5256609	5253086	13349.G1X8B0	13349.G1WY86	0	0	0	0	0	0.266	0	0.576	0.675	G1X8B0	AOL_s00075g109	G1WY86	AOL_s00004g246
AOL_s00075g139	AOL_s00004g204	5256639	5253044	13349.G1X8E0	13349.G1WY44	0	0	0	0	0	0.948	0.806	0.877	0.998	G1X8E0	AOL_s00075g139	G1WY44	AOL_s00004g204
AOL_s00075g139	AOL_s00004g261	5256639	5253101	13349.G1X8E0	13349.G1WYA1	0	0	0	0	0	0.07	0.46	0	0.476	G1X8E0	AOL_s00075g139	G1WYA1	AOL_s00004g261
AOL_s00075g139	AOL_s00004g394	5256639	5253233	13349.G1X8E0	13349.G1WYN3	0	0	0	0	0	0.082	0.403	0.227	0.539	G1X8E0	AOL_s00075g139	G1WYN3	AOL_s00004g394
AOL_s00075g139	AOL_s00004g608	5256639	5253447	13349.G1X8E0	13349.G1WZ97	0	0	0	0	0	0.095	0.806	0.322	0.87	G1X8E0	AOL_s00075g139	G1WZ97	AOL_s00004g608
AOL_s00075g139	AOL_s00006g63	5256639	5253562	13349.G1X8E0	13349.G1WZL2	0	0	0	0	0	0.494	0.237	0.124	0.632	G1X8E0	AOL_s00075g139	G1WZL2	AOL_s00006g63
AOL_s00075g139	AOL_s00006g258	5256639	5253757	13349.G1X8E0	13349.G1X057	0	0	0	0	0	0	0.403	0	0.403	G1X8E0	AOL_s00075g139	G1X057	AOL_s00006g258
AOL_s00075g139	AOL_s00006g329	5256639	5253828	13349.G1X8E0	13349.G1X0C8	0	0	0	0	0	0	0	0.428	0.428	G1X8E0	AOL_s00075g139	G1X0C8	AOL_s00006g329
AOL_s00075g139	AOL_s00007g130	5256639	5254221	13349.G1X8E0	13349.G1X1H1	0	0	0	0	0	0.507	0.606	0.457	0.885	G1X8E0	AOL_s00075g139	G1X1H1	AOL_s00007g130
AOL_s00075g139	AOL_s00007g357	5256639	5254448	13349.G1X8E0	13349.G1X248	0	0	0	0	0	0.071	0.806	0	0.812	G1X8E0	AOL_s00075g139	G1X248	AOL_s00007g357
AOL_s00075g139	AOL_s00007g463	5256639	5254554	13349.G1X8E0	13349.G1X2F4	0	0	0	0.553	0	0.939	0.806	0.756	0.991	G1X8E0	AOL_s00075g139	G1X2F4	AOL_s00007g463
AOL_s00075g139	AOL_s00007g550	5256639	5254640	13349.G1X8E0	13349.G1X2P0	0	0	0	0	0	0.709	0.806	0.572	0.973	G1X8E0	AOL_s00075g139	G1X2P0	AOL_s00007g550
AOL_s00075g139	AOL_s00007g576	5256639	5254666	13349.G1X8E0	13349.G1X2R6	0	0	0	0	0	0.548	0.806	0.707	0.972	G1X8E0	AOL_s00075g139	G1X2R6	AOL_s00007g576
AOL_s00075g139	AOL_s00043g50	5256639	5254727	13349.G1X8E0	13349.G1X2X7	0	0	0	0	0	0.705	0.528	0.615	0.941	G1X8E0	AOL_s00075g139	G1X2X7	AOL_s00043g50
AOL_s00075g139	AOL_s00043g109	5256639	5254776	13349.G1X8E0	13349.G1X326	0	0	0	0	0	0.948	0.806	0.81	0.997	G1X8E0	AOL_s00075g139	G1X326	AOL_s00043g109
AOL_s00075g139	AOL_s00043g641	5256639	5255316	13349.G1X8E0	13349.G1X4L7	0	0	0	0	0	0	0.806	0	0.806	G1X8E0	AOL_s00075g139	G1X4L7	AOL_s00043g641
AOL_s00075g139	AOL_s00054g253	5256639	5255758	13349.G1X8E0	13349.G1X5V9	0	0	0	0	0	0	0.528	0.303	0.656	G1X8E0	AOL_s00075g139	G1X5V9	AOL_s00054g253
AOL_s00075g139	AOL_s00054g421	5256639	5255926	13349.G1X8E0	13349.G1X6C7	0	0	0	0	0	0.283	0.237	0	0.429	G1X8E0	AOL_s00075g139	G1X6C7	AOL_s00054g421
AOL_s00075g139	AOL_s00054g443	5256639	5255948	13349.G1X8E0	13349.G1X6E9	0	0	0	0	0	0.629	0.806	0.674	0.974	G1X8E0	AOL_s00075g139	G1X6E9	AOL_s00054g443
AOL_s00075g139	AOL_s00054g801	5256639	5256306	13349.G1X8E0	13349.G1X7F7	0	0	0	0	0	0.705	0.527	0.18	0.875	G1X8E0	AOL_s00075g139	G1X7F7	AOL_s00054g801
AOL_s00075g139	AOL_s00054g834	5256639	5256447	13349.G1X8E0	13349.G1X7U8	0	0	0	0	0	0.932	0.806	0.778	0.996	G1X8E0	AOL_s00075g139	G1X7U8	AOL_s00054g834
AOL_s00075g139	AOL_s00054g844	5256639	5256457	13349.G1X8E0	13349.G1X7V8	0	0	0	0	0	0.776	0.806	0.448	0.973	G1X8E0	AOL_s00075g139	G1X7V8	AOL_s00054g844
AOL_s00075g139	AOL_s00075g24	5256639	5256524	13349.G1X8E0	13349.G1X825	0	0	0	0	0	0.709	0.806	0.76	0.985	G1X8E0	AOL_s00075g139	G1X825	AOL_s00075g24
AOL_s00075g164	AOL_s00004g194	5256664	5253034	13349.G1X8G5	13349.G1WY34	0	0	0	0	0	0.253	0.452	0.311	0.693	G1X8G5	AOL_s00075g164	G1WY34	AOL_s00004g194
AOL_s00075g164	AOL_s00004g204	5256664	5253044	13349.G1X8G5	13349.G1WY44	0	0	0	0	0	0	0.403	0.324	0.579	G1X8G5	AOL_s00075g164	G1WY44	AOL_s00004g204
AOL_s00075g164	AOL_s00004g261	5256664	5253101	13349.G1X8G5	13349.G1WYA1	0	0	0	0	0	0.703	0.801	0.139	0.944	G1X8G5	AOL_s00075g164	G1WYA1	AOL_s00004g261
AOL_s00075g164	AOL_s00004g387	5256664	5253226	13349.G1X8G5	13349.G1WYM6	0	0	0	0	0	0.548	0.801	0.217	0.923	G1X8G5	AOL_s00075g164	G1WYM6	AOL_s00004g387
AOL_s00075g164	AOL_s00004g394	5256664	5253233	13349.G1X8G5	13349.G1WYN3	0	0	0	0	0	0.194	0.403	0.591	0.786	G1X8G5	AOL_s00075g164	G1WYN3	AOL_s00004g394
AOL_s00075g164	AOL_s00004g441	5256664	5253280	13349.G1X8G5	13349.G1WYT0	0	0	0	0	0	0.653	0.436	0.046	0.796	G1X8G5	AOL_s00075g164	G1WYT0	AOL_s00004g441
AOL_s00075g164	AOL_s00004g473	5256664	5253312	13349.G1X8G5	13349.G1WYW2	0	0	0	0	0	0.7	0.403	0.312	0.866	G1X8G5	AOL_s00075g164	G1WYW2	AOL_s00004g473
AOL_s00075g164	AOL_s00004g536	5256664	5253375	13349.G1X8G5	13349.G1WZ25	0	0	0	0	0	0.671	0	0.053	0.675	G1X8G5	AOL_s00075g164	G1WZ25	AOL_s00004g536
AOL_s00075g164	AOL_s00004g539	5256664	5253378	13349.G1X8G5	13349.G1WZ28	0	0	0	0	0	0.58	0.042	0.08	0.597	G1X8G5	AOL_s00075g164	G1WZ28	AOL_s00004g539
AOL_s00075g164	AOL_s00004g608	5256664	5253447	13349.G1X8G5	13349.G1WZ97	0	0	0	0.583	0	0.087	0.403	0.65	0.582	G1X8G5	AOL_s00075g164	G1WZ97	AOL_s00004g608
AOL_s00075g164	AOL_s00006g177	5256664	5253676	13349.G1X8G5	13349.G1WZX6	0	0	0	0	0	0.256	0.403	0.07	0.55	G1X8G5	AOL_s00075g164	G1WZX6	AOL_s00006g177
AOL_s00075g164	AOL_s00006g258	5256664	5253757	13349.G1X8G5	13349.G1X057	0	0	0	0	0	0.112	0.403	0	0.447	G1X8G5	AOL_s00075g164	G1X057	AOL_s00006g258
AOL_s00075g164	AOL_s00006g290	5256664	5253789	13349.G1X8G5	13349.G1X089	0	0	0	0	0	0.532	0	0	0.532	G1X8G5	AOL_s00075g164	G1X089	AOL_s00006g290
AOL_s00075g164	AOL_s00006g334	5256664	5253833	13349.G1X8G5	13349.G1X0D3	0	0	0	0	0	0.113	0	0.619	0.647	G1X8G5	AOL_s00075g164	G1X0D3	AOL_s00006g334
AOL_s00075g164	AOL_s00006g340	5256664	5253839	13349.G1X8G5	13349.G1X0D9	0	0	0	0.665	0	0.258	0.452	0.586	0.656	G1X8G5	AOL_s00075g164	G1X0D9	AOL_s00006g340
AOL_s00075g164	AOL_s00006g364	5256664	5253863	13349.G1X8G5	13349.G1X0G3	0	0	0	0.841	0	0.58	0	0.803	0.633	G1X8G5	AOL_s00075g164	G1X0G3	AOL_s00006g364
AOL_s00075g164	AOL_s00007g463	5256664	5254554	13349.G1X8G5	13349.G1X2F4	0	0	0	0	0	0.699	0.403	0.322	0.867	G1X8G5	AOL_s00075g164	G1X2F4	AOL_s00007g463
AOL_s00075g164	AOL_s00007g466	5256664	5254557	13349.G1X8G5	13349.G1X2F7	0	0	0	0	0	0.683	0.403	0.1	0.814	G1X8G5	AOL_s00075g164	G1X2F7	AOL_s00007g466
AOL_s00075g164	AOL_s00007g550	5256664	5254640	13349.G1X8G5	13349.G1X2P0	0	0	0	0	0	0.58	0.403	0.227	0.789	G1X8G5	AOL_s00075g164	G1X2P0	AOL_s00007g550
AOL_s00075g164	AOL_s00007g576	5256664	5254666	13349.G1X8G5	13349.G1X2R6	0	0	0	0	0	0.522	0.403	0.411	0.817	G1X8G5	AOL_s00075g164	G1X2R6	AOL_s00007g576
AOL_s00075g164	AOL_s00043g50	5256664	5254727	13349.G1X8G5	13349.G1X2X7	0	0	0	0	0	0.277	0.403	0.67	0.845	G1X8G5	AOL_s00075g164	G1X2X7	AOL_s00043g50
AOL_s00075g164	AOL_s00043g109	5256664	5254776	13349.G1X8G5	13349.G1X326	0	0	0	0	0	0.558	0.403	0.228	0.778	G1X8G5	AOL_s00075g164	G1X326	AOL_s00043g109
AOL_s00075g164	AOL_s00043g525	5256664	5255201	13349.G1X8G5	13349.G1X4A1	0	0	0	0	0	0.701	0.403	0.07	0.819	G1X8G5	AOL_s00075g164	G1X4A1	AOL_s00043g525
AOL_s00075g164	AOL_s00043g533	5256664	5255209	13349.G1X8G5	13349.G1X4A9	0	0	0	0	0	0.701	0.403	0.323	0.868	G1X8G5	AOL_s00075g164	G1X4A9	AOL_s00043g533
AOL_s00075g164	AOL_s00043g541	5256664	5255217	13349.G1X8G5	13349.G1X4B7	0	0	0	0	0	0.068	0.403	0.12	0.467	G1X8G5	AOL_s00075g164	G1X4B7	AOL_s00043g541
AOL_s00075g164	AOL_s00043g579	5256664	5255255	13349.G1X8G5	13349.G1X4F5	0	0	0	0.609	0	0.532	0	0.62	0.642	G1X8G5	AOL_s00075g164	G1X4F5	AOL_s00043g579
AOL_s00075g164	AOL_s00043g733	5256664	5255408	13349.G1X8G5	13349.G1X4V9	0	0	0	0	0	0.07	0.403	0	0.421	G1X8G5	AOL_s00075g164	G1X4V9	AOL_s00043g733
AOL_s00075g164	AOL_s00054g110	5256664	5255615	13349.G1X8G5	13349.G1X5G6	0	0	0	0	0	0.698	0.307	0	0.781	G1X8G5	AOL_s00075g164	G1X5G6	AOL_s00054g110
AOL_s00075g164	AOL_s00054g343	5256664	5255848	13349.G1X8G5	13349.G1X649	0	0	0	0	0	0.631	0.505	0.322	0.865	G1X8G5	AOL_s00075g164	G1X649	AOL_s00054g343
AOL_s00075g164	AOL_s00054g443	5256664	5255948	13349.G1X8G5	13349.G1X6E9	0	0	0	0	0	0.256	0.403	0.227	0.626	G1X8G5	AOL_s00075g164	G1X6E9	AOL_s00054g443
AOL_s00075g164	AOL_s00054g455	5256664	5255960	13349.G1X8G5	13349.G1X6G1	0	0	0	0	0	0.674	0.621	0.319	0.908	G1X8G5	AOL_s00075g164	G1X6G1	AOL_s00054g455
AOL_s00075g164	AOL_s00054g785	5256664	5256290	13349.G1X8G5	13349.G1X7E1	0	0	0	0	0	0.192	0.403	0	0.497	G1X8G5	AOL_s00075g164	G1X7E1	AOL_s00054g785
AOL_s00075g164	AOL_s00054g834	5256664	5256447	13349.G1X8G5	13349.G1X7U8	0	0	0	0	0	0	0.403	0.62	0.763	G1X8G5	AOL_s00075g164	G1X7U8	AOL_s00054g834
AOL_s00075g164	AOL_s00075g24	5256664	5256524	13349.G1X8G5	13349.G1X825	0	0	0	0	0	0.254	0.244	0.4	0.632	G1X8G5	AOL_s00075g164	G1X825	AOL_s00075g24
AOL_s00075g164	AOL_s00075g139	5256664	5256639	13349.G1X8G5	13349.G1X8E0	0	0	0	0	0	0.069	0.403	0.229	0.534	G1X8G5	AOL_s00075g164	G1X8E0	AOL_s00075g139
AOL_s00075g170	AOL_s00006g329	5256668	5253828	13349.G1X8G9	13349.G1X0C8	0	0	0	0	0	0.333	0.456	0.071	0.633	G1X8G9	AOL_s00075g170	G1X0C8	AOL_s00006g329
AOL_s00075g171	AOL_s00006g340	5256668	5253839	13349.G1X8G9	13349.G1X0D9	0	0	0	0	0	0	0	0.622	0.622	G1X8G9	AOL_s00075g171	G1X0D9	AOL_s00006g340
AOL_s00075g173	AOL_s00006g490	5256668	5253989	13349.G1X8G9	13349.G1X0T9	0	0	0	0	0	0	0.39	0.114	0.436	G1X8G9	AOL_s00075g173	G1X0T9	AOL_s00006g490
AOL_s00075g168	AOL_s00043g472	5256668	5255148	13349.G1X8G9	13349.G1X448	0	0	0	0	0	0.869	0.492	0.152	0.938	G1X8G9	AOL_s00075g168	G1X448	AOL_s00043g472
AOL_s00075g172	AOL_s00043g578	5256668	5255254	13349.G1X8G9	13349.G1X4F4	0	0	0	0	0	0.265	0.39	0	0.532	G1X8G9	AOL_s00075g172	G1X4F4	AOL_s00043g578
AOL_s00075g169	AOL_s00054g96	5256668	5255601	13349.G1X8G9	13349.G1X5F2	0	0	0	0	0	0.573	0.241	0.095	0.681	G1X8G9	AOL_s00075g169	G1X5F2	AOL_s00054g96
AOL_s00075g174	AOL_s00075g95	5256668	5256595	13349.G1X8G9	13349.G1X896	0	0	0	0	0	0.309	0.174	0	0.404	G1X8G9	AOL_s00075g174	G1X896	AOL_s00075g95
AOL_s00075g200	AOL_s00004g345	5256700	5253185	13349.G1X8K1	13349.G1WYI5	0	0	0	0	0	0.26	0	0.223	0.4	G1X8K1	AOL_s00075g200	G1WYI5	AOL_s00004g345
AOL_s00076g37	AOL_s00006g392	5256779	5253891	13349.G1X8T0	13349.G1X0J1	0	0	0	0	0	0.111	0	0.408	0.451	G1X8T0	AOL_s00076g37	G1X0J1	AOL_s00006g392
AOL_s00076g37	AOL_s00043g50	5256779	5254727	13349.G1X8T0	13349.G1X2X7	0	0	0	0	0	0.58	0	0	0.58	G1X8T0	AOL_s00076g37	G1X2X7	AOL_s00043g50
AOL_s00076g37	AOL_s00043g392	5256779	5255068	13349.G1X8T0	13349.G1X3W8	0	0	0	0	0	0	0	0.404	0.404	G1X8T0	AOL_s00076g37	G1X3W8	AOL_s00043g392
AOL_s00076g37	AOL_s00043g641	5256779	5255316	13349.G1X8T0	13349.G1X4L7	0	0	0	0	0	0.58	0	0	0.58	G1X8T0	AOL_s00076g37	G1X4L7	AOL_s00043g641
AOL_s00076g37	AOL_s00054g268	5256779	5255773	13349.G1X8T0	13349.G1X5X4	0	0	0	0	0	0	0	0.406	0.406	G1X8T0	AOL_s00076g37	G1X5X4	AOL_s00054g268
AOL_s00076g37	AOL_s00054g617	5256779	5256122	13349.G1X8T0	13349.G1X6X3	0	0	0	0	0	0.58	0	0	0.58	G1X8T0	AOL_s00076g37	G1X6X3	AOL_s00054g617
AOL_s00076g37	AOL_s00054g691	5256779	5256196	13349.G1X8T0	13349.G1X747	0	0	0	0	0	0.067	0	0.81	0.815	G1X8T0	AOL_s00076g37	G1X747	AOL_s00054g691
AOL_s00076g37	AOL_s00075g24	5256779	5256524	13349.G1X8T0	13349.G1X825	0	0	0	0	0	0.58	0	0	0.58	G1X8T0	AOL_s00076g37	G1X825	AOL_s00075g24
AOL_s00076g68	AOL_s00006g209	5256810	5253708	13349.G1X8W1	13349.G1X008	0	0	0	0	0	0.255	0.222	0.303	0.56	G1X8W1	AOL_s00076g68	G1X008	AOL_s00006g209
AOL_s00076g74	AOL_s00007g369	5256816	5254460	13349.G1X8W7	13349.G1X260	0	0	0	0	0	0	0	0.527	0.527	G1X8W7	AOL_s00076g74	G1X260	AOL_s00007g369
AOL_s00076g74	AOL_s00043g119	5256816	5254796	13349.G1X8W7	13349.G1X346	0	0	0	0	0	0	0	0.755	0.755	G1X8W7	AOL_s00076g74	G1X346	AOL_s00043g119
AOL_s00076g74	AOL_s00043g628	5256816	5255303	13349.G1X8W7	13349.G1X4K4	0	0	0	0	0	0	0.269	0.881	0.909	G1X8W7	AOL_s00076g74	G1X4K4	AOL_s00043g628
AOL_s00076g74	AOL_s00054g448	5256816	5255953	13349.G1X8W7	13349.G1X6F4	0	0	0	0	0	0	0	0.537	0.537	G1X8W7	AOL_s00076g74	G1X6F4	AOL_s00054g448
AOL_s00076g74	AOL_s00054g959	5256816	5256391	13349.G1X8W7	13349.G1X7P2	0	0	0	0	0	0	0.266	0.302	0.465	G1X8W7	AOL_s00076g74	G1X7P2	AOL_s00054g959
AOL_s00076g88	AOL_s00006g126	5256830	5253625	13349.G1X8Y1	13349.G1WZS5	0	0	0	0	0	0	0	0.432	0.432	G1X8Y1	AOL_s00076g88	G1WZS5	AOL_s00006g126
AOL_s00076g88	AOL_s00043g469	5256830	5255145	13349.G1X8Y1	13349.G1X445	0	0	0	0	0	0	0.176	0.771	0.803	G1X8Y1	AOL_s00076g88	G1X445	AOL_s00043g469
AOL_s00076g97	AOL_s00006g126	5256839	5253625	13349.G1X8Z0	13349.G1WZS5	0	0	0	0	0	0	0.528	0.05	0.532	G1X8Z0	AOL_s00076g97	G1WZS5	AOL_s00006g126
AOL_s00076g97	AOL_s00043g110	5256839	5254787	13349.G1X8Z0	13349.G1X337	0	0	0	0	0	0.069	0.927	0.143	0.936	G1X8Z0	AOL_s00076g97	G1X337	AOL_s00043g110
AOL_s00076g97	AOL_s00043g662	5256839	5255337	13349.G1X8Z0	13349.G1X4N8	0	0	0	0	0	0	0.927	0.402	0.954	G1X8Z0	AOL_s00076g97	G1X4N8	AOL_s00043g662
AOL_s00076g97	AOL_s00054g60	5256839	5255565	13349.G1X8Z0	13349.G1X5B6	0	0	0	0	0	0	0	0.439	0.439	G1X8Z0	AOL_s00076g97	G1X5B6	AOL_s00054g60
AOL_s00076g97	AOL_s00054g787	5256839	5256292	13349.G1X8Z0	13349.G1X7E3	0	0	0	0	0	0	0.927	0.315	0.947	G1X8Z0	AOL_s00076g97	G1X7E3	AOL_s00054g787
AOL_s00076g97	AOL_s00054g956	5256839	5256388	13349.G1X8Z0	13349.G1X7N9	0	0	0	0	0	0	0.927	0.081	0.93	G1X8Z0	AOL_s00076g97	G1X7N9	AOL_s00054g956
AOL_s00076g97	AOL_s00075g7	5256839	5256507	13349.G1X8Z0	13349.G1X808	0	0	0	0	0	0.072	0.448	0.407	0.669	G1X8Z0	AOL_s00076g97	G1X808	AOL_s00075g7
AOL_s00076g141	AOL_s00054g802	5256883	5256307	13349.G1X934	13349.G1X7F8	0	0	0	0	0	0.069	0.237	0.226	0.402	G1X934	AOL_s00076g141	G1X7F8	AOL_s00054g802
AOL_s00076g142	AOL_s00043g472	5256884	5255148	13349.G1X935	13349.G1X448	0	0	0	0	0	0.256	0	0.315	0.468	G1X935	AOL_s00076g142	G1X448	AOL_s00043g472
AOL_s00076g142	AOL_s00076g141	5256884	5256883	13349.G1X935	13349.G1X934	0	0	0	0	0	0.256	0.606	0.874	0.959	G1X935	AOL_s00076g142	G1X934	AOL_s00076g141
AOL_s00076g160	AOL_s00004g204	5256902	5253044	13349.G1X953	13349.G1WY44	0	0	0	0	0	0.948	0.806	0.807	0.997	G1X953	AOL_s00076g160	G1WY44	AOL_s00004g204
AOL_s00076g160	AOL_s00004g261	5256902	5253101	13349.G1X953	13349.G1WYA1	0	0	0	0	0	0	0.522	0.081	0.541	G1X953	AOL_s00076g160	G1WYA1	AOL_s00004g261
AOL_s00076g160	AOL_s00004g394	5256902	5253233	13349.G1X953	13349.G1WYN3	0	0	0	0	0	0.699	0.403	0.227	0.848	G1X953	AOL_s00076g160	G1WYN3	AOL_s00004g394
AOL_s00076g160	AOL_s00004g539	5256902	5253378	13349.G1X953	13349.G1WZ28	0	0	0	0	0	0.085	0	0.429	0.455	G1X953	AOL_s00076g160	G1WZ28	AOL_s00004g539
AOL_s00076g160	AOL_s00004g608	5256902	5253447	13349.G1X953	13349.G1WZ97	0	0	0	0	0	0	0.806	0.306	0.859	G1X953	AOL_s00076g160	G1WZ97	AOL_s00004g608
AOL_s00076g160	AOL_s00006g63	5256902	5253562	13349.G1X953	13349.G1WZL2	0	0	0	0	0	0.508	0.237	0.191	0.669	G1X953	AOL_s00076g160	G1WZL2	AOL_s00006g63
AOL_s00076g160	AOL_s00006g177	5256902	5253676	13349.G1X953	13349.G1WZX6	0	0	0	0	0	0.641	0	0	0.641	G1X953	AOL_s00076g160	G1WZX6	AOL_s00006g177
AOL_s00076g160	AOL_s00006g258	5256902	5253757	13349.G1X953	13349.G1X057	0	0	0	0	0	0	0.48	0	0.48	G1X953	AOL_s00076g160	G1X057	AOL_s00006g258
AOL_s00076g160	AOL_s00006g290	5256902	5253789	13349.G1X953	13349.G1X089	0	0	0	0	0	0	0	0.402	0.402	G1X953	AOL_s00076g160	G1X089	AOL_s00006g290
AOL_s00076g160	AOL_s00006g329	5256902	5253828	13349.G1X953	13349.G1X0C8	0	0	0	0	0	0	0	0.464	0.463	G1X953	AOL_s00076g160	G1X0C8	AOL_s00006g329
AOL_s00076g160	AOL_s00006g364	5256902	5253863	13349.G1X953	13349.G1X0G3	0	0	0	0	0	0.142	0.215	0.353	0.526	G1X953	AOL_s00076g160	G1X0G3	AOL_s00006g364
AOL_s00076g160	AOL_s00007g130	5256902	5254221	13349.G1X953	13349.G1X1H1	0	0	0	0	0	0.508	0.606	0.228	0.837	G1X953	AOL_s00076g160	G1X1H1	AOL_s00007g130
AOL_s00076g160	AOL_s00007g357	5256902	5254448	13349.G1X953	13349.G1X248	0	0	0	0	0	0.142	0.806	0	0.826	G1X953	AOL_s00076g160	G1X248	AOL_s00007g357
AOL_s00076g160	AOL_s00007g463	5256902	5254554	13349.G1X953	13349.G1X2F4	0	0	0	0.546	0	0.948	0.806	0.832	0.993	G1X953	AOL_s00076g160	G1X2F4	AOL_s00007g463
AOL_s00076g160	AOL_s00007g550	5256902	5254640	13349.G1X953	13349.G1X2P0	0	0	0	0	0	0.948	0.806	0.572	0.995	G1X953	AOL_s00076g160	G1X2P0	AOL_s00007g550
AOL_s00076g160	AOL_s00007g576	5256902	5254666	13349.G1X953	13349.G1X2R6	0	0	0	0	0	0.771	0.806	0.804	0.99	G1X953	AOL_s00076g160	G1X2R6	AOL_s00007g576
AOL_s00076g160	AOL_s00043g50	5256902	5254727	13349.G1X953	13349.G1X2X7	0	0	0	0	0	0.655	0.528	0.61	0.93	G1X953	AOL_s00076g160	G1X2X7	AOL_s00043g50
AOL_s00076g160	AOL_s00043g109	5256902	5254776	13349.G1X953	13349.G1X326	0	0	0	0	0	0.948	0.806	0.849	0.998	G1X953	AOL_s00076g160	G1X326	AOL_s00043g109
AOL_s00076g160	AOL_s00043g579	5256902	5255255	13349.G1X953	13349.G1X4F5	0	0	0	0	0	0.637	0.07	0	0.647	G1X953	AOL_s00076g160	G1X4F5	AOL_s00043g579
AOL_s00076g160	AOL_s00043g641	5256902	5255316	13349.G1X953	13349.G1X4L7	0	0	0	0	0	0	0.806	0.102	0.818	G1X953	AOL_s00076g160	G1X4L7	AOL_s00043g641
AOL_s00076g160	AOL_s00054g253	5256902	5255758	13349.G1X953	13349.G1X5V9	0	0	0	0	0	0	0.525	0.085	0.546	G1X953	AOL_s00076g160	G1X5V9	AOL_s00054g253
AOL_s00076g160	AOL_s00054g421	5256902	5255926	13349.G1X953	13349.G1X6C7	0	0	0	0	0	0.283	0.236	0	0.428	G1X953	AOL_s00076g160	G1X6C7	AOL_s00054g421
AOL_s00076g160	AOL_s00054g443	5256902	5255948	13349.G1X953	13349.G1X6E9	0	0	0	0	0	0.657	0.806	0.575	0.969	G1X953	AOL_s00076g160	G1X6E9	AOL_s00054g443
AOL_s00076g160	AOL_s00054g455	5256902	5255960	13349.G1X953	13349.G1X6G1	0	0	0	0	0	0.269	0.343	0.08	0.519	G1X953	AOL_s00076g160	G1X6G1	AOL_s00054g455
AOL_s00076g160	AOL_s00054g801	5256902	5256306	13349.G1X953	13349.G1X7F7	0	0	0	0	0	0.705	0.521	0	0.852	G1X953	AOL_s00076g160	G1X7F7	AOL_s00054g801
AOL_s00076g160	AOL_s00054g965	5256902	5256397	13349.G1X953	13349.G1X7P8	0	0	0	0	0	0	0	0.504	0.504	G1X953	AOL_s00076g160	G1X7P8	AOL_s00054g965
AOL_s00076g160	AOL_s00054g819	5256902	5256432	13349.G1X953	13349.G1X7T3	0	0	0	0	0	0	0.337	0.481	0.641	G1X953	AOL_s00076g160	G1X7T3	AOL_s00054g819
AOL_s00076g160	AOL_s00054g834	5256902	5256447	13349.G1X953	13349.G1X7U8	0	0	0	0.549	0	0.932	0.806	0.768	0.99	G1X953	AOL_s00076g160	G1X7U8	AOL_s00054g834
AOL_s00076g160	AOL_s00054g844	5256902	5256457	13349.G1X953	13349.G1X7V8	0	0	0	0	0	0.788	0.806	0.317	0.969	G1X953	AOL_s00076g160	G1X7V8	AOL_s00054g844
AOL_s00076g160	AOL_s00075g24	5256902	5256524	13349.G1X953	13349.G1X825	0	0	0	0	0	0.709	0.806	0.431	0.965	G1X953	AOL_s00076g160	G1X825	AOL_s00075g24
AOL_s00076g160	AOL_s00075g139	5256902	5256639	13349.G1X953	13349.G1X8E0	0	0	0	0.551	0	0.829	0.806	0.762	0.977	G1X953	AOL_s00076g160	G1X8E0	AOL_s00075g139
AOL_s00076g160	AOL_s00075g164	5256902	5256664	13349.G1X953	13349.G1X8G5	0	0	0	0	0	0.608	0.403	0.575	0.891	G1X953	AOL_s00076g160	G1X8G5	AOL_s00075g164
AOL_s00076g160	AOL_s00076g75	5256902	5256817	13349.G1X953	13349.G1X8W8	0	0	0	0	0	0	0.524	0.225	0.615	G1X953	AOL_s00076g160	G1X8W8	AOL_s00076g75
AOL_s00076g205	AOL_s00006g330	5256947	5253829	13349.G1X998	13349.G1X0C9	0	0	0	0	0	0	0	0.47	0.47	G1X998	AOL_s00076g205	G1X0C9	AOL_s00006g330
AOL_s00076g205	AOL_s00007g159	5256947	5254250	13349.G1X998	13349.G1X1K0	0	0	0	0	0	0	0	0.619	0.619	G1X998	AOL_s00076g205	G1X1K0	AOL_s00007g159
AOL_s00076g205	AOL_s00043g469	5256947	5255145	13349.G1X998	13349.G1X445	0	0	0	0	0	0	0	0.449	0.449	G1X998	AOL_s00076g205	G1X445	AOL_s00043g469
AOL_s00076g205	AOL_s00076g88	5256947	5256830	13349.G1X998	13349.G1X8Y1	0	0	0	0	0	0	0.448	0.587	0.762	G1X998	AOL_s00076g205	G1X8Y1	AOL_s00076g88
AOL_s00076g229	AOL_s00004g536	5256971	5253375	13349.G1X9C2	13349.G1WZ25	0	0	0	0	0	0	0	0.427	0.426	G1X9C2	AOL_s00076g229	G1WZ25	AOL_s00004g536
AOL_s00076g229	AOL_s00007g436	5256971	5254527	13349.G1X9C2	13349.G1X2C7	0	0	0	0	0	0.265	0.087	0.792	0.848	G1X9C2	AOL_s00076g229	G1X2C7	AOL_s00007g436
AOL_s00076g231	AOL_s00007g369	5256973	5254460	13349.G1X9C4	13349.G1X260	0	0	0	0	0	0.259	0.238	0.229	0.526	G1X9C4	AOL_s00076g231	G1X260	AOL_s00007g369
AOL_s00076g231	AOL_s00007g533	5256973	5254624	13349.G1X9C4	13349.G1X2M4	0	0	0	0	0	0	0	0.435	0.435	G1X9C4	AOL_s00076g231	G1X2M4	AOL_s00007g533
AOL_s00076g231	AOL_s00043g119	5256973	5254796	13349.G1X9C4	13349.G1X346	0	0	0	0	0	0.385	0.238	0.742	0.868	G1X9C4	AOL_s00076g231	G1X346	AOL_s00043g119
AOL_s00076g231	AOL_s00043g628	5256973	5255303	13349.G1X9C4	13349.G1X4K4	0	0	0	0	0	0.073	0	0.632	0.644	G1X9C4	AOL_s00076g231	G1X4K4	AOL_s00043g628
AOL_s00076g231	AOL_s00076g74	5256973	5256816	13349.G1X9C4	13349.G1X8W7	0	0	0	0	0	0	0	0.431	0.431	G1X9C4	AOL_s00076g231	G1X8W7	AOL_s00076g74
AOL_s00076g247	AOL_s00043g707	5256989	5255382	13349.G1X9E0	13349.G1X4T3	0	0	0	0	0	0	0	0.622	0.622	G1X9E0	AOL_s00076g247	G1X4T3	AOL_s00043g707
AOL_s00076g264	AOL_s00004g194	5257006	5253034	13349.G1X9F7	13349.G1WY34	0	0	0	0	0	0.705	0.452	0.811	0.966	G1X9F7	AOL_s00076g264	G1WY34	AOL_s00004g194
AOL_s00076g264	AOL_s00004g261	5257006	5253101	13349.G1X9F7	13349.G1WYA1	0	0	0	0	0	0.748	0.452	0.758	0.963	G1X9F7	AOL_s00076g264	G1WYA1	AOL_s00004g261
AOL_s00076g264	AOL_s00004g387	5257006	5253226	13349.G1X9F7	13349.G1WYM6	0	0	0	0	0	0.631	0.452	0.225	0.829	G1X9F7	AOL_s00076g264	G1WYM6	AOL_s00004g387
AOL_s00076g264	AOL_s00004g441	5257006	5253280	13349.G1X9F7	13349.G1WYT0	0	0	0	0	0	0.705	0.436	0.768	0.958	G1X9F7	AOL_s00076g264	G1WYT0	AOL_s00004g441
AOL_s00076g264	AOL_s00004g473	5257006	5253312	13349.G1X9F7	13349.G1WYW2	0	0	0	0	0	0.704	0.403	0.432	0.89	G1X9F7	AOL_s00076g264	G1WYW2	AOL_s00004g473
AOL_s00076g264	AOL_s00004g536	5257006	5253375	13349.G1X9F7	13349.G1WZ25	0	0	0	0	0	0	0	0.547	0.547	G1X9F7	AOL_s00076g264	G1WZ25	AOL_s00004g536
AOL_s00076g264	AOL_s00004g537	5257006	5253376	13349.G1X9F7	13349.G1WZ26	0	0	0	0	0	0.698	0	0.531	0.852	G1X9F7	AOL_s00076g264	G1WZ26	AOL_s00004g537
AOL_s00076g264	AOL_s00006g45	5257006	5253544	13349.G1X9F7	13349.G1WZJ4	0	0	0	0	0	0	0	0.513	0.513	G1X9F7	AOL_s00076g264	G1WZJ4	AOL_s00006g45
AOL_s00076g264	AOL_s00006g177	5257006	5253676	13349.G1X9F7	13349.G1WZX6	0	0	0	0	0	0.629	0.403	0	0.769	G1X9F7	AOL_s00076g264	G1WZX6	AOL_s00006g177
AOL_s00076g264	AOL_s00006g290	5257006	5253789	13349.G1X9F7	13349.G1X089	0	0	0	0	0	0.571	0	0.35	0.709	G1X9F7	AOL_s00076g264	G1X089	AOL_s00006g290
AOL_s00076g264	AOL_s00006g340	5257006	5253839	13349.G1X9F7	13349.G1X0D9	0	0	0	0	0	0.255	0.452	0.678	0.857	G1X9F7	AOL_s00076g264	G1X0D9	AOL_s00006g340
AOL_s00076g264	AOL_s00006g364	5257006	5253863	13349.G1X9F7	13349.G1X0G3	0	0	0	0	0	0.255	0.046	0.528	0.635	G1X9F7	AOL_s00076g264	G1X0G3	AOL_s00006g364
AOL_s00076g264	AOL_s00007g130	5257006	5254221	13349.G1X9F7	13349.G1X1H1	0	0	0	0	0	0	0	0.432	0.432	G1X9F7	AOL_s00076g264	G1X1H1	AOL_s00007g130
AOL_s00076g264	AOL_s00007g466	5257006	5254557	13349.G1X9F7	13349.G1X2F7	0	0	0	0	0	0.683	0.403	0.095	0.813	G1X9F7	AOL_s00076g264	G1X2F7	AOL_s00007g466
AOL_s00076g264	AOL_s00043g525	5257006	5255201	13349.G1X9F7	13349.G1X4A1	0	0	0	0	0	0.698	0.403	0.621	0.925	G1X9F7	AOL_s00076g264	G1X4A1	AOL_s00043g525
AOL_s00076g264	AOL_s00043g533	5257006	5255209	13349.G1X9F7	13349.G1X4A9	0	0	0	0	0	0.662	0.403	0.624	0.917	G1X9F7	AOL_s00076g264	G1X4A9	AOL_s00043g533
AOL_s00076g264	AOL_s00043g541	5257006	5255217	13349.G1X9F7	13349.G1X4B7	0	0	0	0	0	0.657	0.403	0.619	0.915	G1X9F7	AOL_s00076g264	G1X4B7	AOL_s00043g541
AOL_s00076g264	AOL_s00043g579	5257006	5255255	13349.G1X9F7	13349.G1X4F5	0	0	0	0	0	0.658	0.046	0.063	0.667	G1X9F7	AOL_s00076g264	G1X4F5	AOL_s00043g579
AOL_s00076g264	AOL_s00043g733	5257006	5255408	13349.G1X9F7	13349.G1X4V9	0	0	0	0	0	0.259	0.403	0.614	0.814	G1X9F7	AOL_s00076g264	G1X4V9	AOL_s00043g733
AOL_s00076g264	AOL_s00054g110	5257006	5255615	13349.G1X9F7	13349.G1X5G6	0	0	0	0	0	0.698	0.307	0.047	0.783	G1X9F7	AOL_s00076g264	G1X5G6	AOL_s00054g110
AOL_s00076g264	AOL_s00054g343	5257006	5255848	13349.G1X9F7	13349.G1X649	0	0	0	0	0	0.703	0.452	0.838	0.971	G1X9F7	AOL_s00076g264	G1X649	AOL_s00054g343
AOL_s00076g264	AOL_s00054g455	5257006	5255960	13349.G1X9F7	13349.G1X6G1	0	0	0	0	0	0.7	0.452	0.429	0.897	G1X9F7	AOL_s00076g264	G1X6G1	AOL_s00054g455
AOL_s00076g264	AOL_s00054g785	5257006	5256290	13349.G1X9F7	13349.G1X7E1	0	0	0	0	0	0.703	0.403	0	0.815	G1X9F7	AOL_s00076g264	G1X7E1	AOL_s00054g785
AOL_s00076g264	AOL_s00054g791	5257006	5256296	13349.G1X9F7	13349.G1X7E7	0	0	0	0	0	0.631	0	0.652	0.866	G1X9F7	AOL_s00076g264	G1X7E7	AOL_s00054g791
AOL_s00076g264	AOL_s00054g965	5257006	5256397	13349.G1X9F7	13349.G1X7P8	0	0	0	0	0	0.097	0	0.622	0.644	G1X9F7	AOL_s00076g264	G1X7P8	AOL_s00054g965
AOL_s00076g264	AOL_s00075g164	5257006	5256664	13349.G1X9F7	13349.G1X8G5	0	0	0	0	0	0.704	0.452	0.217	0.861	G1X9F7	AOL_s00076g264	G1X8G5	AOL_s00075g164
AOL_s00076g264	AOL_s00076g75	5257006	5256817	13349.G1X9F7	13349.G1X8W8	0	0	0	0	0	0.699	0.516	0.631	0.941	G1X9F7	AOL_s00076g264	G1X8W8	AOL_s00076g75
AOL_s00076g264	AOL_s00076g160	5257006	5256902	13349.G1X9F7	13349.G1X953	0	0	0	0	0	0.521	0	0	0.521	G1X9F7	AOL_s00076g264	G1X953	AOL_s00076g160
AOL_s00076g273	AOL_s00054g454	5257015	5255959	13349.G1X9G6	13349.G1X6G0	0	0	0	0	0	0	0.492	0.124	0.535	G1X9G6	AOL_s00076g273	G1X6G0	AOL_s00054g454
AOL_s00076g305	AOL_s00004g449	5257047	5253288	13349.G1X9J8	13349.G1WYT8	0	0	0	0	0	0	0	0.77	0.77	G1X9J8	AOL_s00076g305	G1WYT8	AOL_s00004g449
AOL_s00076g314	AOL_s00004g359	5257056	5253199	13349.G1X9K7	13349.G1WYJ9	0	0	0	0	0	0	0.174	0.811	0.837	G1X9K7	AOL_s00076g314	G1WYJ9	AOL_s00004g359
AOL_s00076g315	AOL_s00076g262	5257056	5257004	13349.G1X9K7	13349.G1X9F5	0	0	0	0	0	0	0.33	0.208	0.446	G1X9K7	AOL_s00076g315	G1X9F5	AOL_s00076g262
AOL_s00076g320	AOL_s00007g204	5257062	5254295	13349.G1X9L3	13349.G1X1P5	0	0	0	0	0	0.255	0.238	0.152	0.476	G1X9L3	AOL_s00076g320	G1X1P5	AOL_s00007g204
AOL_s00076g320	AOL_s00007g205	5257062	5254296	13349.G1X9L3	13349.G1X1P6	0	0	0	0	0	0.255	0.238	0.152	0.476	G1X9L3	AOL_s00076g320	G1X1P6	AOL_s00007g205
AOL_s00076g320	AOL_s00007g450	5257062	5254541	13349.G1X9L3	13349.G1X2E1	0	0	0	0	0	0.697	0.39	0.568	0.913	G1X9L3	AOL_s00076g320	G1X2E1	AOL_s00007g450
AOL_s00076g320	AOL_s00043g51	5257062	5254728	13349.G1X9L3	13349.G1X2X8	0	0	0	0	0	0.104	0.39	0.465	0.682	G1X9L3	AOL_s00076g320	G1X2X8	AOL_s00043g51
AOL_s00076g320	AOL_s00043g472	5257062	5255148	13349.G1X9L3	13349.G1X448	0	0	0	0	0	0.156	0.389	0.047	0.465	G1X9L3	AOL_s00076g320	G1X448	AOL_s00043g472
AOL_s00076g320	AOL_s00043g474	5257062	5255150	13349.G1X9L3	13349.G1X450	0	0	0	0	0	0.193	0.14	0.21	0.403	G1X9L3	AOL_s00076g320	G1X450	AOL_s00043g474
AOL_s00076g320	AOL_s00043g541	5257062	5255217	13349.G1X9L3	13349.G1X4B7	0	0	0	0	0	0.123	0	0.518	0.559	G1X9L3	AOL_s00076g320	G1X4B7	AOL_s00043g541
AOL_s00076g320	AOL_s00043g578	5257062	5255254	13349.G1X9L3	13349.G1X4F4	0	0	0	0	0	0.518	0	0.134	0.564	G1X9L3	AOL_s00076g320	G1X4F4	AOL_s00043g578
AOL_s00076g320	AOL_s00054g256	5257062	5255761	13349.G1X9L3	13349.G1X5W2	0	0	0	0	0	0.306	0.296	0.307	0.631	G1X9L3	AOL_s00076g320	G1X5W2	AOL_s00054g256
AOL_s00076g320	AOL_s00054g344	5257062	5255849	13349.G1X9L3	13349.G1X650	0	0	0	0	0	0.653	0.113	0.443	0.813	G1X9L3	AOL_s00076g320	G1X650	AOL_s00054g344
AOL_s00076g320	AOL_s00054g448	5257062	5255953	13349.G1X9L3	13349.G1X6F4	0	0	0	0	0	0.256	0.382	0.601	0.8	G1X9L3	AOL_s00076g320	G1X6F4	AOL_s00054g448
AOL_s00076g320	AOL_s00054g675	5257062	5256180	13349.G1X9L3	13349.G1X731	0	0	0	0	0	0.267	0.387	0.187	0.602	G1X9L3	AOL_s00076g320	G1X731	AOL_s00054g675
AOL_s00076g320	AOL_s00054g887	5257062	5256319	13349.G1X9L3	13349.G1X7H0	0	0	0	0	0	0.506	0.39	0.619	0.875	G1X9L3	AOL_s00076g320	G1X7H0	AOL_s00054g887
AOL_s00076g320	AOL_s00076g142	5257062	5256884	13349.G1X9L3	13349.G1X935	0	0	0	0	0	0.514	0.065	0.095	0.552	G1X9L3	AOL_s00076g320	G1X935	AOL_s00076g142
AOL_s00076g331	AOL_s00043g51	5257073	5254728	13349.G1X9M4	13349.G1X2X8	0	0	0	0	0	0.264	0.164	0.141	0.425	G1X9M4	AOL_s00076g331	G1X2X8	AOL_s00043g51
AOL_s00076g331	AOL_s00054g344	5257073	5255849	13349.G1X9M4	13349.G1X650	0	0	0	0	0	0.262	0.163	0.129	0.414	G1X9M4	AOL_s00076g331	G1X650	AOL_s00054g344
AOL_s00076g331	AOL_s00054g887	5257073	5256319	13349.G1X9M4	13349.G1X7H0	0	0	0	0	0	0.277	0.164	0.14	0.434	G1X9M4	AOL_s00076g331	G1X7H0	AOL_s00054g887
AOL_s00076g345	AOL_s00004g194	5257087	5253034	13349.G1X9N8	13349.G1WY34	0	0	0	0	0	0.131	0.516	0	0.561	G1X9N8	AOL_s00076g345	G1WY34	AOL_s00004g194
AOL_s00076g345	AOL_s00004g261	5257087	5253101	13349.G1X9N8	13349.G1WYA1	0	0	0	0	0	0.26	0.908	0	0.929	G1X9N8	AOL_s00076g345	G1WYA1	AOL_s00004g261
AOL_s00076g345	AOL_s00004g387	5257087	5253226	13349.G1X9N8	13349.G1WYM6	0	0	0	0	0	0.07	0.801	0	0.807	G1X9N8	AOL_s00076g345	G1WYM6	AOL_s00004g387
AOL_s00076g345	AOL_s00004g441	5257087	5253280	13349.G1X9N8	13349.G1WYT0	0	0	0	0	0	0.259	0.456	0.055	0.585	G1X9N8	AOL_s00076g345	G1WYT0	AOL_s00004g441
AOL_s00076g345	AOL_s00004g473	5257087	5253312	13349.G1X9N8	13349.G1WYW2	0	0	0	0	0	0.257	0.403	0	0.537	G1X9N8	AOL_s00076g345	G1WYW2	AOL_s00004g473
AOL_s00076g345	AOL_s00006g177	5257087	5253676	13349.G1X9N8	13349.G1WZX6	0	0	0	0	0	0.255	0.403	0.811	0.908	G1X9N8	AOL_s00076g345	G1WZX6	AOL_s00006g177
AOL_s00076g345	AOL_s00006g340	5257087	5253839	13349.G1X9N8	13349.G1X0D9	0	0	0	0	0	0.108	0.626	0	0.652	G1X9N8	AOL_s00076g345	G1X0D9	AOL_s00006g340
AOL_s00076g345	AOL_s00007g466	5257087	5254557	13349.G1X9N8	13349.G1X2F7	0	0	0	0	0	0.125	0.403	0	0.455	G1X9N8	AOL_s00076g345	G1X2F7	AOL_s00007g466
AOL_s00076g345	AOL_s00043g525	5257087	5255201	13349.G1X9N8	13349.G1X4A1	0	0	0	0	0	0.259	0.403	0	0.538	G1X9N8	AOL_s00076g345	G1X4A1	AOL_s00043g525
AOL_s00076g345	AOL_s00043g533	5257087	5255209	13349.G1X9N8	13349.G1X4A9	0	0	0	0	0	0.108	0.403	0.061	0.456	G1X9N8	AOL_s00076g345	G1X4A9	AOL_s00043g533
AOL_s00076g345	AOL_s00043g541	5257087	5255217	13349.G1X9N8	13349.G1X4B7	0	0	0	0	0	0	0.403	0	0.403	G1X9N8	AOL_s00076g345	G1X4B7	AOL_s00043g541
AOL_s00076g345	AOL_s00043g733	5257087	5255408	13349.G1X9N8	13349.G1X4V9	0	0	0	0	0	0	0.403	0	0.403	G1X9N8	AOL_s00076g345	G1X4V9	AOL_s00043g733
AOL_s00076g345	AOL_s00054g343	5257087	5255848	13349.G1X9N8	13349.G1X649	0	0	0	0	0	0.085	0.505	0	0.527	G1X9N8	AOL_s00076g345	G1X649	AOL_s00054g343
AOL_s00076g345	AOL_s00054g455	5257087	5255960	13349.G1X9N8	13349.G1X6G1	0	0	0	0	0	0.097	0.898	0	0.903	G1X9N8	AOL_s00076g345	G1X6G1	AOL_s00054g455
AOL_s00076g345	AOL_s00054g785	5257087	5256290	13349.G1X9N8	13349.G1X7E1	0	0	0	0	0	0	0.403	0	0.403	G1X9N8	AOL_s00076g345	G1X7E1	AOL_s00054g785
AOL_s00076g345	AOL_s00075g164	5257087	5256664	13349.G1X9N8	13349.G1X8G5	0	0	0	0	0	0.108	0.801	0	0.814	G1X9N8	AOL_s00076g345	G1X8G5	AOL_s00075g164
AOL_s00076g345	AOL_s00076g75	5257087	5256817	13349.G1X9N8	13349.G1X8W8	0	0	0	0	0	0.259	0.927	0.07	0.945	G1X9N8	AOL_s00076g345	G1X8W8	AOL_s00076g75
AOL_s00076g345	AOL_s00076g264	5257087	5257006	13349.G1X9N8	13349.G1X9F7	0	0	0	0	0	0.085	0.452	0	0.477	G1X9N8	AOL_s00076g345	G1X9F7	AOL_s00076g264
AOL_s00076g401	AOL_s00007g369	5257111	5254460	13349.G1X9R2	13349.G1X260	0	0	0	0	0	0.259	0.238	0.229	0.526	G1X9R2	AOL_s00076g401	G1X260	AOL_s00007g369
AOL_s00076g401	AOL_s00043g119	5257111	5254796	13349.G1X9R2	13349.G1X346	0	0	0	0	0	0.259	0.238	0.229	0.526	G1X9R2	AOL_s00076g401	G1X346	AOL_s00043g119
AOL_s00076g455	AOL_s00076g202	5257165	5256944	13349.G1X9W6	13349.G1X995	0	0	0	0	0	0	0	0.464	0.463	G1X9W6	AOL_s00076g455	G1X995	AOL_s00076g202
AOL_s00076g385	AOL_s00004g194	5257201	5253034	13349.G1XA02	13349.G1WY34	0	0	0	0	0	0.251	0.403	0.407	0.711	G1XA02	AOL_s00076g385	G1WY34	AOL_s00004g194
AOL_s00076g385	AOL_s00004g261	5257201	5253101	13349.G1XA02	13349.G1WYA1	0	0	0	0	0	0.657	0.451	0	0.803	G1XA02	AOL_s00076g385	G1WYA1	AOL_s00004g261
AOL_s00076g385	AOL_s00004g387	5257201	5253226	13349.G1XA02	13349.G1WYM6	0	0	0	0	0	0.582	0.459	0.091	0.776	G1XA02	AOL_s00076g385	G1WYM6	AOL_s00004g387
AOL_s00076g385	AOL_s00004g441	5257201	5253280	13349.G1XA02	13349.G1WYT0	0	0	0	0	0	0.548	0.403	0.308	0.796	G1XA02	AOL_s00076g385	G1WYT0	AOL_s00004g441
AOL_s00076g385	AOL_s00004g473	5257201	5253312	13349.G1XA02	13349.G1WYW2	0	0	0	0	0	0.702	0.468	0.307	0.88	G1XA02	AOL_s00076g385	G1WYW2	AOL_s00004g473
AOL_s00076g385	AOL_s00006g177	5257201	5253676	13349.G1XA02	13349.G1WZX6	0	0	0	0	0	0.252	0.403	0	0.534	G1XA02	AOL_s00076g385	G1WZX6	AOL_s00006g177
AOL_s00076g385	AOL_s00006g340	5257201	5253839	13349.G1XA02	13349.G1X0D9	0	0	0	0	0	0.251	0.403	0.34	0.679	G1XA02	AOL_s00076g385	G1X0D9	AOL_s00006g340
AOL_s00076g385	AOL_s00007g466	5257201	5254557	13349.G1XA02	13349.G1X2F7	0	0	0	0	0	0.624	0.463	0.043	0.789	G1XA02	AOL_s00076g385	G1X2F7	AOL_s00007g466
AOL_s00076g385	AOL_s00007g550	5257201	5254640	13349.G1XA02	13349.G1X2P0	0	0	0	0	0	0.323	0.24	0.077	0.483	G1XA02	AOL_s00076g385	G1X2P0	AOL_s00007g550
AOL_s00076g385	AOL_s00043g50	5257201	5254727	13349.G1XA02	13349.G1X2X7	0	0	0	0	0	0	0	0.408	0.408	G1XA02	AOL_s00076g385	G1X2X7	AOL_s00043g50
AOL_s00076g385	AOL_s00043g525	5257201	5255201	13349.G1XA02	13349.G1X4A1	0	0	0	0	0	0.701	0.459	0.09	0.839	G1XA02	AOL_s00076g385	G1X4A1	AOL_s00043g525
AOL_s00076g385	AOL_s00043g533	5257201	5255209	13349.G1XA02	13349.G1X4A9	0	0	0	0	0	0.548	0.507	0.311	0.833	G1XA02	AOL_s00076g385	G1X4A9	AOL_s00043g533
AOL_s00076g385	AOL_s00043g541	5257201	5255217	13349.G1XA02	13349.G1X4B7	0	0	0	0	0	0	0.459	0	0.459	G1XA02	AOL_s00076g385	G1X4B7	AOL_s00043g541
AOL_s00076g385	AOL_s00043g733	5257201	5255408	13349.G1XA02	13349.G1X4V9	0	0	0	0	0	0	0.403	0	0.403	G1XA02	AOL_s00076g385	G1X4V9	AOL_s00043g733
AOL_s00076g385	AOL_s00054g110	5257201	5255615	13349.G1XA02	13349.G1X5G6	0	0	0	0	0	0.696	0.458	0	0.828	G1XA02	AOL_s00076g385	G1X5G6	AOL_s00054g110
AOL_s00076g385	AOL_s00054g343	5257201	5255848	13349.G1XA02	13349.G1X649	0	0	0	0	0	0.704	0.459	0	0.833	G1XA02	AOL_s00076g385	G1X649	AOL_s00054g343
AOL_s00076g385	AOL_s00054g455	5257201	5255960	13349.G1XA02	13349.G1X6G1	0	0	0	0	0	0.705	0.468	0.122	0.85	G1XA02	AOL_s00076g385	G1X6G1	AOL_s00054g455
AOL_s00076g385	AOL_s00054g785	5257201	5256290	13349.G1XA02	13349.G1X7E1	0	0	0	0	0	0	0.48	0.153	0.54	G1XA02	AOL_s00076g385	G1X7E1	AOL_s00054g785
AOL_s00076g385	AOL_s00054g965	5257201	5256397	13349.G1XA02	13349.G1X7P8	0	0	0	0	0	0.097	0	0.62	0.642	G1XA02	AOL_s00076g385	G1X7P8	AOL_s00054g965
AOL_s00076g385	AOL_s00075g164	5257201	5256664	13349.G1XA02	13349.G1X8G5	0	0	0	0	0	0.646	0.403	0.073	0.786	G1XA02	AOL_s00076g385	G1X8G5	AOL_s00075g164
AOL_s00076g385	AOL_s00076g75	5257201	5256817	13349.G1XA02	13349.G1X8W8	0	0	0	0	0	0.699	0.512	0.154	0.864	G1XA02	AOL_s00076g385	G1X8W8	AOL_s00076g75
AOL_s00076g385	AOL_s00076g264	5257201	5257006	13349.G1XA02	13349.G1X9F7	0	0	0	0	0	0.703	0.403	0	0.815	G1XA02	AOL_s00076g385	G1X9F7	AOL_s00076g264
AOL_s00076g385	AOL_s00076g345	5257201	5257087	13349.G1XA02	13349.G1X9N8	0	0	0	0	0	0	0.403	0	0.403	G1XA02	AOL_s00076g385	G1X9N8	AOL_s00076g345
AOL_s00076g392	AOL_s00004g339	5257207	5253179	13349.G1XA08	13349.G1WYH9	0	0	0	0	0	0	0	0.407	0.407	G1XA08	AOL_s00076g392	G1WYH9	AOL_s00004g339
AOL_s00076g391	AOL_s00054g465	5257207	5255970	13349.G1XA08	13349.G1X6H1	0	0	0	0	0	0	0.448	0.128	0.498	G1XA08	AOL_s00076g391	G1X6H1	AOL_s00054g465
AOL_s00076g488	AOL_s00006g411	5257229	5253910	13349.G1XA30	13349.G1X0L0	0	0	0	0	0	0	0.422	0	0.422	G1XA30	AOL_s00076g488	G1X0L0	AOL_s00006g411
AOL_s00076g494	AOL_s00043g619	5257235	5255294	13349.G1XA36	13349.G1X4J5	0	0	0	0	0	0.067	0.403	0	0.419	G1XA36	AOL_s00076g494	G1X4J5	AOL_s00043g619
AOL_s00076g566	AOL_s00006g284	5257307	5253783	13349.G1XAA8	13349.G1X083	0	0	0	0	0	0	0.448	0.055	0.456	G1XAA8	AOL_s00076g566	G1X083	AOL_s00006g284
AOL_s00076g566	AOL_s00054g492	5257307	5255997	13349.G1XAA8	13349.G1X6J8	0	0	0	0	0	0.121	0	0.509	0.549	G1XAA8	AOL_s00076g566	G1X6J8	AOL_s00054g492
AOL_s00076g566	AOL_s00054g658	5257307	5256163	13349.G1XAA8	13349.G1X714	0	0	0	0	0	0.087	0.238	0.621	0.713	G1XAA8	AOL_s00076g566	G1X714	AOL_s00054g658
AOL_s00076g617	AOL_s00004g194	5257358	5253034	13349.G1XAF9	13349.G1WY34	0	0	0	0	0	0.071	0.403	0.62	0.77	G1XAF9	AOL_s00076g617	G1WY34	AOL_s00004g194
AOL_s00076g617	AOL_s00004g261	5257358	5253101	13349.G1XAF9	13349.G1WYA1	0	0	0	0	0	0.704	0.606	0.431	0.927	G1XAF9	AOL_s00076g617	G1WYA1	AOL_s00004g261
AOL_s00076g617	AOL_s00004g387	5257358	5253226	13349.G1XAF9	13349.G1WYM6	0	0	0	0	0	0.084	0.606	0	0.623	G1XAF9	AOL_s00076g617	G1WYM6	AOL_s00004g387
AOL_s00076g617	AOL_s00004g441	5257358	5253280	13349.G1XAF9	13349.G1WYT0	0	0	0	0	0	0.084	0.403	0.321	0.596	G1XAF9	AOL_s00076g617	G1WYT0	AOL_s00004g441
AOL_s00076g617	AOL_s00004g473	5257358	5253312	13349.G1XAF9	13349.G1WYW2	0	0	0	0	0	0.686	0.459	0.322	0.874	G1XAF9	AOL_s00076g617	G1WYW2	AOL_s00004g473
AOL_s00076g617	AOL_s00004g608	5257358	5253447	13349.G1XAF9	13349.G1WZ97	0	0	0	0	0	0	0.215	0.308	0.433	G1XAF9	AOL_s00076g617	G1WZ97	AOL_s00004g608
AOL_s00076g617	AOL_s00006g177	5257358	5253676	13349.G1XAF9	13349.G1WZX6	0	0	0	0	0	0.646	0.403	0	0.779	G1XAF9	AOL_s00076g617	G1WZX6	AOL_s00006g177
AOL_s00076g617	AOL_s00006g319	5257358	5253818	13349.G1XAF9	13349.G1X0B8	0	0	0	0	0	0.519	0	0	0.519	G1XAF9	AOL_s00076g617	G1X0B8	AOL_s00006g319
AOL_s00076g617	AOL_s00006g340	5257358	5253839	13349.G1XAF9	13349.G1X0D9	0	0	0	0	0	0.252	0.403	0.172	0.597	G1XAF9	AOL_s00076g617	G1X0D9	AOL_s00006g340
AOL_s00076g617	AOL_s00007g463	5257358	5254554	13349.G1XAF9	13349.G1X2F4	0	0	0	0	0	0.071	0.34	0.214	0.475	G1XAF9	AOL_s00076g617	G1X2F4	AOL_s00007g463
AOL_s00076g617	AOL_s00007g466	5257358	5254557	13349.G1XAF9	13349.G1X2F7	0	0	0	0	0	0.07	0.42	0.087	0.464	G1XAF9	AOL_s00076g617	G1X2F7	AOL_s00007g466
AOL_s00076g617	AOL_s00007g576	5257358	5254666	13349.G1XAF9	13349.G1X2R6	0	0	0	0	0	0	0.427	0.094	0.458	G1XAF9	AOL_s00076g617	G1X2R6	AOL_s00007g576
AOL_s00076g617	AOL_s00043g525	5257358	5255201	13349.G1XAF9	13349.G1X4A1	0	0	0	0	0	0.253	0.606	0.75	0.919	G1XAF9	AOL_s00076g617	G1X4A1	AOL_s00043g525
AOL_s00076g617	AOL_s00043g533	5257358	5255209	13349.G1XAF9	13349.G1X4A9	0	0	0	0	0	0.703	0.459	0.06	0.835	G1XAF9	AOL_s00076g617	G1X4A9	AOL_s00043g533
AOL_s00076g617	AOL_s00043g541	5257358	5255217	13349.G1XAF9	13349.G1X4B7	0	0	0	0	0	0	0.459	0.478	0.705	G1XAF9	AOL_s00076g617	G1X4B7	AOL_s00043g541
AOL_s00076g617	AOL_s00043g579	5257358	5255255	13349.G1XAF9	13349.G1X4F5	0	0	0	0	0	0.704	0	0.181	0.747	G1XAF9	AOL_s00076g617	G1X4F5	AOL_s00043g579
AOL_s00076g617	AOL_s00043g733	5257358	5255408	13349.G1XAF9	13349.G1X4V9	0	0	0	0	0	0	0.403	0.548	0.718	G1XAF9	AOL_s00076g617	G1X4V9	AOL_s00043g733
AOL_s00076g617	AOL_s00054g110	5257358	5255615	13349.G1XAF9	13349.G1X5G6	0	0	0	0	0	0.265	0.437	0	0.568	G1XAF9	AOL_s00076g617	G1X5G6	AOL_s00054g110
AOL_s00076g617	AOL_s00054g343	5257358	5255848	13349.G1XAF9	13349.G1X649	0	0	0	0	0	0	0.606	0.454	0.775	G1XAF9	AOL_s00076g617	G1X649	AOL_s00054g343
AOL_s00076g617	AOL_s00054g443	5257358	5255948	13349.G1XAF9	13349.G1X6E9	0	0	0	0	0	0.58	0.215	0.64	0.87	G1XAF9	AOL_s00076g617	G1X6E9	AOL_s00054g443
AOL_s00076g617	AOL_s00054g455	5257358	5255960	13349.G1XAF9	13349.G1X6G1	0	0	0	0	0	0.07	0.459	0.048	0.479	G1XAF9	AOL_s00076g617	G1X6G1	AOL_s00054g455
AOL_s00076g617	AOL_s00054g785	5257358	5256290	13349.G1XAF9	13349.G1X7E1	0	0	0	0	0	0.07	0.459	0	0.475	G1XAF9	AOL_s00076g617	G1X7E1	AOL_s00054g785
AOL_s00076g617	AOL_s00054g791	5257358	5256296	13349.G1XAF9	13349.G1X7E7	0	0	0	0	0	0	0	0.404	0.404	G1XAF9	AOL_s00076g617	G1X7E7	AOL_s00054g791
AOL_s00076g617	AOL_s00054g834	5257358	5256447	13349.G1XAF9	13349.G1X7U8	0	0	0	0	0	0.084	0.215	0.315	0.464	G1XAF9	AOL_s00076g617	G1X7U8	AOL_s00054g834
AOL_s00076g617	AOL_s00075g24	5257358	5256524	13349.G1XAF9	13349.G1X825	0	0	0	0	0	0.258	0	0.306	0.463	G1XAF9	AOL_s00076g617	G1X825	AOL_s00075g24
AOL_s00076g617	AOL_s00075g139	5257358	5256639	13349.G1XAF9	13349.G1X8E0	0	0	0	0	0	0.084	0.215	0.64	0.718	G1XAF9	AOL_s00076g617	G1X8E0	AOL_s00075g139
AOL_s00076g617	AOL_s00075g164	5257358	5256664	13349.G1XAF9	13349.G1X8G5	0	0	0	0	0	0.275	0.403	0.313	0.676	G1XAF9	AOL_s00076g617	G1X8G5	AOL_s00075g164
AOL_s00076g617	AOL_s00076g75	5257358	5256817	13349.G1XAF9	13349.G1X8W8	0	0	0	0	0	0.296	0.699	0.471	0.878	G1XAF9	AOL_s00076g617	G1X8W8	AOL_s00076g75
AOL_s00076g617	AOL_s00076g160	5257358	5256902	13349.G1XAF9	13349.G1X953	0	0	0	0	0	0.084	0.34	0.502	0.672	G1XAF9	AOL_s00076g617	G1X953	AOL_s00076g160
AOL_s00076g617	AOL_s00076g264	5257358	5257006	13349.G1XAF9	13349.G1X9F7	0	0	0	0	0	0.687	0.448	0.462	0.898	G1XAF9	AOL_s00076g617	G1X9F7	AOL_s00076g264
AOL_s00076g617	AOL_s00076g345	5257358	5257087	13349.G1XAF9	13349.G1X9N8	0	0	0	0	0	0.07	0.403	0	0.421	G1XAF9	AOL_s00076g617	G1X9N8	AOL_s00076g345
AOL_s00076g617	AOL_s00076g385	5257358	5257201	13349.G1XAF9	13349.G1XA02	0	0	0	0	0	0.134	0.459	0	0.511	G1XAF9	AOL_s00076g617	G1XA02	AOL_s00076g385
AOL_s00076g631	AOL_s00004g194	5257372	5253034	13349.G1XAH3	13349.G1WY34	0	0	0	0.648	0	0.703	0.927	0.811	0.983	G1XAH3	AOL_s00076g631	G1WY34	AOL_s00004g194
AOL_s00076g631	AOL_s00004g261	5257372	5253101	13349.G1XAH3	13349.G1WYA1	0	0	0	0	0	0.705	0.526	0.766	0.964	G1XAH3	AOL_s00076g631	G1WYA1	AOL_s00004g261
AOL_s00076g631	AOL_s00004g387	5257372	5253226	13349.G1XAH3	13349.G1WYM6	0	0	0	0	0	0.548	0.403	0.225	0.772	G1XAH3	AOL_s00076g631	G1WYM6	AOL_s00004g387
AOL_s00076g631	AOL_s00004g441	5257372	5253280	13349.G1XAH3	13349.G1WYT0	0	0	0	0	0	0.679	0.403	0.752	0.948	G1XAH3	AOL_s00076g631	G1WYT0	AOL_s00004g441
AOL_s00076g631	AOL_s00004g473	5257372	5253312	13349.G1XAH3	13349.G1WYW2	0	0	0	0	0	0.703	0.526	0.655	0.947	G1XAH3	AOL_s00076g631	G1WYW2	AOL_s00004g473
AOL_s00076g631	AOL_s00004g537	5257372	5253376	13349.G1XAH3	13349.G1WZ26	0	0	0	0	0	0.679	0	0.416	0.804	G1XAH3	AOL_s00076g631	G1WZ26	AOL_s00004g537
AOL_s00076g631	AOL_s00006g177	5257372	5253676	13349.G1XAH3	13349.G1WZX6	0	0	0	0	0	0.256	0.403	0	0.536	G1XAH3	AOL_s00076g631	G1WZX6	AOL_s00006g177
AOL_s00076g631	AOL_s00006g340	5257372	5253839	13349.G1XAH3	13349.G1X0D9	0	0	0	0	0	0.253	0.403	0.534	0.774	G1XAH3	AOL_s00076g631	G1X0D9	AOL_s00006g340
AOL_s00076g631	AOL_s00007g466	5257372	5254557	13349.G1XAH3	13349.G1X2F7	0	0	0	0	0	0	0.403	0.321	0.577	G1XAH3	AOL_s00076g631	G1X2F7	AOL_s00007g466
AOL_s00076g631	AOL_s00007g576	5257372	5254666	13349.G1XAH3	13349.G1X2R6	0	0	0	0	0	0	0	0.636	0.636	G1XAH3	AOL_s00076g631	G1X2R6	AOL_s00007g576
AOL_s00076g631	AOL_s00043g525	5257372	5255201	13349.G1XAH3	13349.G1X4A1	0	0	0	0	0	0.702	0.403	0.736	0.948	G1XAH3	AOL_s00076g631	G1X4A1	AOL_s00043g525
AOL_s00076g631	AOL_s00043g533	5257372	5255209	13349.G1XAH3	13349.G1X4A9	0	0	0	0	0	0.679	0.403	0.08	0.808	G1XAH3	AOL_s00076g631	G1X4A9	AOL_s00043g533
AOL_s00076g631	AOL_s00043g541	5257372	5255217	13349.G1XAH3	13349.G1X4B7	0	0	0	0	0	0.123	0.403	0.62	0.783	G1XAH3	AOL_s00076g631	G1X4B7	AOL_s00043g541
AOL_s00076g631	AOL_s00043g733	5257372	5255408	13349.G1XAH3	13349.G1X4V9	0	0	0	0	0	0.232	0.526	0.695	0.879	G1XAH3	AOL_s00076g631	G1X4V9	AOL_s00043g733
AOL_s00076g631	AOL_s00054g343	5257372	5255848	13349.G1XAH3	13349.G1X649	0	0	0	0	0	0.631	0.403	0.743	0.938	G1XAH3	AOL_s00076g631	G1X649	AOL_s00054g343
AOL_s00076g631	AOL_s00054g455	5257372	5255960	13349.G1XAH3	13349.G1X6G1	0	0	0	0	0	0.706	0.403	0.428	0.89	G1XAH3	AOL_s00076g631	G1X6G1	AOL_s00054g455
AOL_s00076g631	AOL_s00054g785	5257372	5256290	13349.G1XAH3	13349.G1X7E1	0	0	0	0	0	0.703	0.403	0	0.815	G1XAH3	AOL_s00076g631	G1X7E1	AOL_s00054g785
AOL_s00076g631	AOL_s00054g791	5257372	5256296	13349.G1XAH3	13349.G1X7E7	0	0	0	0	0	0.702	0	0.757	0.924	G1XAH3	AOL_s00076g631	G1X7E7	AOL_s00054g791
AOL_s00076g631	AOL_s00054g965	5257372	5256397	13349.G1XAH3	13349.G1X7P8	0	0	0	0	0	0	0	0.43	0.43	G1XAH3	AOL_s00076g631	G1X7P8	AOL_s00054g965
AOL_s00076g631	AOL_s00075g164	5257372	5256664	13349.G1XAH3	13349.G1X8G5	0	0	0	0	0	0.699	0.403	0.239	0.851	G1XAH3	AOL_s00076g631	G1X8G5	AOL_s00075g164
AOL_s00076g631	AOL_s00076g75	5257372	5256817	13349.G1XAH3	13349.G1X8W8	0	0	0	0	0	0.661	0.526	0.702	0.947	G1XAH3	AOL_s00076g631	G1X8W8	AOL_s00076g75
AOL_s00076g631	AOL_s00076g264	5257372	5257006	13349.G1XAH3	13349.G1X9F7	0	0	0	0	0	0.769	0.403	0.811	0.971	G1XAH3	AOL_s00076g631	G1X9F7	AOL_s00076g264
AOL_s00076g631	AOL_s00076g345	5257372	5257087	13349.G1XAH3	13349.G1X9N8	0	0	0	0	0	0.131	0.403	0	0.459	G1XAH3	AOL_s00076g631	G1X9N8	AOL_s00076g345
AOL_s00076g631	AOL_s00076g385	5257372	5257201	13349.G1XAH3	13349.G1XA02	0	0	0	0	0	0.548	0.403	0.218	0.77	G1XAH3	AOL_s00076g631	G1XA02	AOL_s00076g385
AOL_s00076g631	AOL_s00076g617	5257372	5257358	13349.G1XAH3	13349.G1XAF9	0	0	0	0	0	0.084	0.403	0.464	0.681	G1XAH3	AOL_s00076g631	G1XAF9	AOL_s00076g617
AOL_s00076g639	AOL_s00054g675	5257380	5256180	13349.G1XAI1	13349.G1X731	0	0	0	0	0	0	0.268	0.309	0.472	G1XAI1	AOL_s00076g639	G1X731	AOL_s00054g675
AOL_s00076g663	AOL_s00004g194	5257404	5253034	13349.G1XAK5	13349.G1WY34	0	0	0	0	0	0.252	0.403	0.308	0.663	G1XAK5	AOL_s00076g663	G1WY34	AOL_s00004g194
AOL_s00076g663	AOL_s00004g261	5257404	5253101	13349.G1XAK5	13349.G1WYA1	0	0	0	0	0	0.663	0.435	0	0.801	G1XAK5	AOL_s00076g663	G1WYA1	AOL_s00004g261
AOL_s00076g663	AOL_s00004g387	5257404	5253226	13349.G1XAK5	13349.G1WYM6	0	0	0	0	0	0.661	0.459	0.396	0.879	G1XAK5	AOL_s00076g663	G1WYM6	AOL_s00004g387
AOL_s00076g663	AOL_s00004g390	5257404	5253229	13349.G1XAK5	13349.G1WYM9	0	0	0	0	0	0	0	0.431	0.431	G1XAK5	AOL_s00076g663	G1WYM9	AOL_s00004g390
AOL_s00076g663	AOL_s00004g441	5257404	5253280	13349.G1XAK5	13349.G1WYT0	0	0	0	0	0	0.548	0.403	0.189	0.762	G1XAK5	AOL_s00076g663	G1WYT0	AOL_s00004g441
AOL_s00076g663	AOL_s00004g473	5257404	5253312	13349.G1XAK5	13349.G1WYW2	0	0	0	0	0	0.661	0.462	0.466	0.894	G1XAK5	AOL_s00076g663	G1WYW2	AOL_s00004g473
AOL_s00076g663	AOL_s00006g177	5257404	5253676	13349.G1XAK5	13349.G1WZX6	0	0	0	0	0	0.069	0.403	0	0.42	G1XAK5	AOL_s00076g663	G1WZX6	AOL_s00006g177
AOL_s00076g663	AOL_s00006g340	5257404	5253839	13349.G1XAK5	13349.G1X0D9	0	0	0	0	0	0.261	0.403	0.081	0.559	G1XAK5	AOL_s00076g663	G1X0D9	AOL_s00006g340
AOL_s00076g663	AOL_s00007g159	5257404	5254250	13349.G1XAK5	13349.G1X1K0	0	0	0	0	0	0	0	0.418	0.418	G1XAK5	AOL_s00076g663	G1X1K0	AOL_s00007g159
AOL_s00076g663	AOL_s00007g466	5257404	5254557	13349.G1XAK5	13349.G1X2F7	0	0	0	0	0	0.683	0.457	0.457	0.898	G1XAK5	AOL_s00076g663	G1X2F7	AOL_s00007g466
AOL_s00076g663	AOL_s00007g550	5257404	5254640	13349.G1XAK5	13349.G1X2P0	0	0	0	0	0	0.353	0.269	0.08	0.526	G1XAK5	AOL_s00076g663	G1X2P0	AOL_s00007g550
AOL_s00076g663	AOL_s00043g525	5257404	5255201	13349.G1XAK5	13349.G1X4A1	0	0	0	0	0	0.548	0.459	0.522	0.872	G1XAK5	AOL_s00076g663	G1X4A1	AOL_s00043g525
AOL_s00076g663	AOL_s00043g533	5257404	5255209	13349.G1XAK5	13349.G1X4A9	0	0	0	0	0	0.661	0.48	0.089	0.825	G1XAK5	AOL_s00076g663	G1X4A9	AOL_s00043g533
AOL_s00076g663	AOL_s00043g541	5257404	5255217	13349.G1XAK5	13349.G1X4B7	0	0	0	0	0	0.069	0.477	0.089	0.517	G1XAK5	AOL_s00076g663	G1X4B7	AOL_s00043g541
AOL_s00076g663	AOL_s00043g733	5257404	5255408	13349.G1XAK5	13349.G1X4V9	0	0	0	0	0	0.069	0.403	0	0.42	G1XAK5	AOL_s00076g663	G1X4V9	AOL_s00043g733
AOL_s00076g663	AOL_s00054g110	5257404	5255615	13349.G1XAK5	13349.G1X5G6	0	0	0	0	0	0.576	0.458	0	0.76	G1XAK5	AOL_s00076g663	G1X5G6	AOL_s00054g110
AOL_s00076g663	AOL_s00054g253	5257404	5255758	13349.G1XAK5	13349.G1X5V9	0	0	0	0	0	0	0.413	0	0.412	G1XAK5	AOL_s00076g663	G1X5V9	AOL_s00054g253
AOL_s00076g663	AOL_s00054g343	5257404	5255848	13349.G1XAK5	13349.G1X649	0	0	0	0	0	0.631	0.459	0.152	0.815	G1XAK5	AOL_s00076g663	G1X649	AOL_s00054g343
AOL_s00076g663	AOL_s00054g443	5257404	5255948	13349.G1XAK5	13349.G1X6E9	0	0	0	0	0	0.121	0.269	0.145	0.402	G1XAK5	AOL_s00076g663	G1X6E9	AOL_s00054g443
AOL_s00076g663	AOL_s00054g455	5257404	5255960	13349.G1XAK5	13349.G1X6G1	0	0	0	0	0	0.699	0.482	0.31	0.883	G1XAK5	AOL_s00076g663	G1X6G1	AOL_s00054g455
AOL_s00076g663	AOL_s00054g785	5257404	5256290	13349.G1XAK5	13349.G1X7E1	0	0	0	0	0	0.069	0.482	0	0.497	G1XAK5	AOL_s00076g663	G1X7E1	AOL_s00054g785
AOL_s00076g663	AOL_s00054g819	5257404	5256432	13349.G1XAK5	13349.G1X7T3	0	0	0	0	0	0	0	0.607	0.607	G1XAK5	AOL_s00076g663	G1X7T3	AOL_s00054g819
AOL_s00076g663	AOL_s00075g24	5257404	5256524	13349.G1XAK5	13349.G1X825	0	0	0	0	0	0.252	0.269	0	0.429	G1XAK5	AOL_s00076g663	G1X825	AOL_s00075g24
AOL_s00076g663	AOL_s00075g139	5257404	5256639	13349.G1XAK5	13349.G1X8E0	0	0	0	0	0	0	0.269	0.609	0.701	G1XAK5	AOL_s00076g663	G1X8E0	AOL_s00075g139
AOL_s00076g663	AOL_s00075g164	5257404	5256664	13349.G1XAK5	13349.G1X8G5	0	0	0	0	0	0.661	0.403	0.405	0.869	G1XAK5	AOL_s00076g663	G1X8G5	AOL_s00075g164
AOL_s00076g663	AOL_s00076g75	5257404	5256817	13349.G1XAK5	13349.G1X8W8	0	0	0	0	0	0.702	0.482	0.429	0.904	G1XAK5	AOL_s00076g663	G1X8W8	AOL_s00076g75
AOL_s00076g663	AOL_s00076g264	5257404	5257006	13349.G1XAK5	13349.G1X9F7	0	0	0	0	0	0.7	0.403	0.16	0.836	G1XAK5	AOL_s00076g663	G1X9F7	AOL_s00076g264
AOL_s00076g663	AOL_s00076g345	5257404	5257087	13349.G1XAK5	13349.G1X9N8	0	0	0	0	0	0.111	0.403	0	0.446	G1XAK5	AOL_s00076g663	G1X9N8	AOL_s00076g345
AOL_s00076g663	AOL_s00076g385	5257404	5257201	13349.G1XAK5	13349.G1XA02	0	0	0	0	0	0.704	0.464	0.465	0.907	G1XAK5	AOL_s00076g663	G1XA02	AOL_s00076g385
AOL_s00076g663	AOL_s00076g617	5257404	5257358	13349.G1XAK5	13349.G1XAF9	0	0	0	0	0	0.121	0.459	0.069	0.518	G1XAK5	AOL_s00076g663	G1XAF9	AOL_s00076g617
AOL_s00076g663	AOL_s00076g631	5257404	5257372	13349.G1XAK5	13349.G1XAH3	0	0	0	0	0	0.548	0.403	0.417	0.828	G1XAK5	AOL_s00076g663	G1XAH3	AOL_s00076g631
AOL_s00076g710	AOL_s00006g63	5257451	5253562	13349.G1XAQ2	13349.G1WZL2	0	0	0	0	0	0	0.398	0.047	0.401	G1XAQ2	AOL_s00076g710	G1WZL2	AOL_s00006g63
AOL_s00076g710	AOL_s00006g177	5257451	5253676	13349.G1XAQ2	13349.G1WZX6	0	0	0	0	0	0	0	0.81	0.81	G1XAQ2	AOL_s00076g710	G1WZX6	AOL_s00006g177
AOL_s00076g710	AOL_s00043g121	5257451	5254798	13349.G1XAQ2	13349.G1X348	0	0	0	0	0	0	0.398	0.045	0.4	G1XAQ2	AOL_s00076g710	G1X348	AOL_s00043g121
AOL_s00076g710	AOL_s00043g712	5257451	5255387	13349.G1XAQ2	13349.G1X4T8	0	0	0	0	0	0.121	0.398	0.086	0.474	G1XAQ2	AOL_s00076g710	G1X4T8	AOL_s00043g712
AOL_s00076g710	AOL_s00076g345	5257451	5257087	13349.G1XAQ2	13349.G1X9N8	0	0	0	0	0	0	0	0.6	0.6	G1XAQ2	AOL_s00076g710	G1X9N8	AOL_s00076g345
AOL_s00078g9	AOL_s00004g446	5257461	5253285	13349.G1XAR2	13349.G1WYT5	0	0	0	0	0	0.236	0	0.511	0.61	G1XAR2	AOL_s00078g9	G1WYT5	AOL_s00004g446
AOL_s00078g14	AOL_s00043g577	5257466	5255253	13349.G1XAR7	13349.G1X4F3	0	0	0	0.679	0	0.106	0.927	0.603	0.944	G1XAR7	AOL_s00078g14	G1X4F3	AOL_s00043g577
AOL_s00078g14	AOL_s00054g674	5257466	5256179	13349.G1XAR7	13349.G1X730	0	0	0	0	0	0.068	0.373	0.228	0.509	G1XAR7	AOL_s00078g14	G1X730	AOL_s00054g674
AOL_s00078g19	AOL_s00004g204	5257471	5253044	13349.G1XAS2	13349.G1WY44	0	0	0	0	0	0.948	0.806	0.463	0.994	G1XAS2	AOL_s00078g19	G1WY44	AOL_s00004g204
AOL_s00078g19	AOL_s00004g261	5257471	5253101	13349.G1XAS2	13349.G1WYA1	0	0	0	0	0	0.324	0.269	0.08	0.505	G1XAS2	AOL_s00078g19	G1WYA1	AOL_s00004g261
AOL_s00078g19	AOL_s00004g394	5257471	5253233	13349.G1XAS2	13349.G1WYN3	0	0	0	0	0	0	0.215	0.396	0.505	G1XAS2	AOL_s00078g19	G1WYN3	AOL_s00004g394
AOL_s00078g19	AOL_s00004g539	5257471	5253378	13349.G1XAS2	13349.G1WZ28	0	0	0	0	0	0	0	0.632	0.632	G1XAS2	AOL_s00078g19	G1WZ28	AOL_s00004g539
AOL_s00078g19	AOL_s00004g608	5257471	5253447	13349.G1XAS2	13349.G1WZ97	0	0	0	0	0	0	0.806	0.228	0.843	G1XAS2	AOL_s00078g19	G1WZ97	AOL_s00004g608
AOL_s00078g19	AOL_s00006g63	5257471	5253562	13349.G1XAS2	13349.G1WZL2	0	0	0	0	0	0.507	0.237	0.047	0.61	G1XAS2	AOL_s00078g19	G1WZL2	AOL_s00006g63
AOL_s00078g19	AOL_s00006g177	5257471	5253676	13349.G1XAS2	13349.G1WZX6	0	0	0	0	0	0.516	0	0	0.516	G1XAS2	AOL_s00078g19	G1WZX6	AOL_s00006g177
AOL_s00078g19	AOL_s00006g258	5257471	5253757	13349.G1XAS2	13349.G1X057	0	0	0	0	0	0	0	0.491	0.491	G1XAS2	AOL_s00078g19	G1X057	AOL_s00006g258
AOL_s00078g19	AOL_s00006g364	5257471	5253863	13349.G1XAS2	13349.G1X0G3	0	0	0	0	0	0.58	0.215	0.311	0.752	G1XAS2	AOL_s00078g19	G1X0G3	AOL_s00006g364
AOL_s00078g19	AOL_s00007g130	5257471	5254221	13349.G1XAS2	13349.G1X1H1	0	0	0	0	0	0.509	0.606	0.621	0.92	G1XAS2	AOL_s00078g19	G1X1H1	AOL_s00007g130
AOL_s00078g19	AOL_s00007g357	5257471	5254448	13349.G1XAS2	13349.G1X248	0	0	0	0	0	0.251	0.806	0.047	0.849	G1XAS2	AOL_s00078g19	G1X248	AOL_s00007g357
AOL_s00078g19	AOL_s00007g463	5257471	5254554	13349.G1XAS2	13349.G1X2F4	0	0	0	0	0	0.709	0.806	0.462	0.966	G1XAS2	AOL_s00078g19	G1X2F4	AOL_s00007g463
AOL_s00078g19	AOL_s00007g550	5257471	5254640	13349.G1XAS2	13349.G1X2P0	0	0	0	0	0	0.922	0.806	0.228	0.987	G1XAS2	AOL_s00078g19	G1X2P0	AOL_s00007g550
AOL_s00078g19	AOL_s00007g576	5257471	5254666	13349.G1XAS2	13349.G1X2R6	0	0	0	0	0	0.771	0.806	0.443	0.973	G1XAS2	AOL_s00078g19	G1X2R6	AOL_s00007g576
AOL_s00078g19	AOL_s00043g50	5257471	5254727	13349.G1XAS2	13349.G1X2X7	0	0	0	0	0	0.581	0.525	0.621	0.917	G1XAS2	AOL_s00078g19	G1X2X7	AOL_s00043g50
AOL_s00078g19	AOL_s00043g109	5257471	5254776	13349.G1XAS2	13349.G1X326	0	0	0	0	0	0.709	0.806	0.429	0.964	G1XAS2	AOL_s00078g19	G1X326	AOL_s00043g109
AOL_s00078g19	AOL_s00043g579	5257471	5255255	13349.G1XAS2	13349.G1X4F5	0	0	0	0	0	0.518	0.07	0.047	0.535	G1XAS2	AOL_s00078g19	G1X4F5	AOL_s00043g579
AOL_s00078g19	AOL_s00043g641	5257471	5255316	13349.G1XAS2	13349.G1X4L7	0	0	0	0	0	0	0.806	0	0.806	G1XAS2	AOL_s00078g19	G1X4L7	AOL_s00043g641
AOL_s00078g19	AOL_s00054g253	5257471	5255758	13349.G1XAS2	13349.G1X5V9	0	0	0	0	0	0	0.528	0.323	0.666	G1XAS2	AOL_s00078g19	G1X5V9	AOL_s00054g253
AOL_s00078g19	AOL_s00054g421	5257471	5255926	13349.G1XAS2	13349.G1X6C7	0	0	0	0	0	0.283	0.236	0	0.428	G1XAS2	AOL_s00078g19	G1X6C7	AOL_s00054g421
AOL_s00078g19	AOL_s00054g443	5257471	5255948	13349.G1XAS2	13349.G1X6E9	0	0	0	0	0	0.702	0.806	0.642	0.977	G1XAS2	AOL_s00078g19	G1X6E9	AOL_s00054g443
AOL_s00078g19	AOL_s00054g455	5257471	5255960	13349.G1XAS2	13349.G1X6G1	0	0	0	0	0	0.521	0.269	0.136	0.671	G1XAS2	AOL_s00078g19	G1X6G1	AOL_s00054g455
AOL_s00078g19	AOL_s00054g801	5257471	5256306	13349.G1XAS2	13349.G1X7F7	0	0	0	0	0	0.705	0.528	0	0.854	G1XAS2	AOL_s00078g19	G1X7F7	AOL_s00054g801
AOL_s00078g19	AOL_s00054g934	5257471	5256366	13349.G1XAS2	13349.G1X7L7	0	0	0	0	0	0.111	0	0.361	0.407	G1XAS2	AOL_s00078g19	G1X7L7	AOL_s00054g934
AOL_s00078g19	AOL_s00054g834	5257471	5256447	13349.G1XAS2	13349.G1X7U8	0	0	0	0	0	0.709	0.806	0.619	0.976	G1XAS2	AOL_s00078g19	G1X7U8	AOL_s00054g834
AOL_s00078g19	AOL_s00054g844	5257471	5256457	13349.G1XAS2	13349.G1X7V8	0	0	0	0	0	0.879	0.806	0.621	0.99	G1XAS2	AOL_s00078g19	G1X7V8	AOL_s00054g844
AOL_s00078g19	AOL_s00075g24	5257471	5256524	13349.G1XAS2	13349.G1X825	0	0	0	0	0	0.709	0.806	0.6	0.975	G1XAS2	AOL_s00078g19	G1X825	AOL_s00075g24
AOL_s00078g19	AOL_s00075g139	5257471	5256639	13349.G1XAS2	13349.G1X8E0	0	0	0	0	0	0.791	0.806	0.308	0.969	G1XAS2	AOL_s00078g19	G1X8E0	AOL_s00075g139
AOL_s00078g19	AOL_s00075g164	5257471	5256664	13349.G1XAS2	13349.G1X8G5	0	0	0	0	0	0.7	0.07	0.228	0.765	G1XAS2	AOL_s00078g19	G1X8G5	AOL_s00075g164
AOL_s00078g19	AOL_s00076g160	5257471	5256902	13349.G1XAS2	13349.G1X953	0	0	0	0	0	0.885	0.806	0.52	0.988	G1XAS2	AOL_s00078g19	G1X953	AOL_s00076g160
AOL_s00078g19	AOL_s00076g264	5257471	5257006	13349.G1XAS2	13349.G1X9F7	0	0	0	0	0	0.521	0	0	0.521	G1XAS2	AOL_s00078g19	G1X9F7	AOL_s00076g264
AOL_s00078g52	AOL_s00006g319	5257504	5253818	13349.G1XAV5	13349.G1X0B8	0	0	0	0	0	0.507	0	0	0.507	G1XAV5	AOL_s00078g52	G1X0B8	AOL_s00006g319
AOL_s00078g52	AOL_s00007g576	5257504	5254666	13349.G1XAV5	13349.G1X2R6	0	0	0	0	0	0	0	0.608	0.608	G1XAV5	AOL_s00078g52	G1X2R6	AOL_s00007g576
AOL_s00078g52	AOL_s00043g109	5257504	5254776	13349.G1XAV5	13349.G1X326	0	0	0	0	0	0.573	0	0.079	0.589	G1XAV5	AOL_s00078g52	G1X326	AOL_s00043g109
AOL_s00078g52	AOL_s00043g472	5257504	5255148	13349.G1XAV5	13349.G1X448	0	0	0	0	0	0.145	0.266	0.129	0.405	G1XAV5	AOL_s00078g52	G1X448	AOL_s00043g472
AOL_s00078g52	AOL_s00043g579	5257504	5255255	13349.G1XAV5	13349.G1X4F5	0	0	0	0	0	0.688	0	0.231	0.749	G1XAV5	AOL_s00078g52	G1X4F5	AOL_s00043g579
AOL_s00078g52	AOL_s00054g254	5257504	5255759	13349.G1XAV5	13349.G1X5W0	0	0	0	0	0	0	0	0.426	0.426	G1XAV5	AOL_s00078g52	G1X5W0	AOL_s00054g254
AOL_s00078g52	AOL_s00054g785	5257504	5256290	13349.G1XAV5	13349.G1X7E1	0	0	0	0	0	0.503	0	0.138	0.553	G1XAV5	AOL_s00078g52	G1X7E1	AOL_s00054g785
AOL_s00078g52	AOL_s00075g24	5257504	5256524	13349.G1XAV5	13349.G1X825	0	0	0	0	0	0.601	0.07	0.317	0.724	G1XAV5	AOL_s00078g52	G1X825	AOL_s00075g24
AOL_s00078g52	AOL_s00076g37	5257504	5256779	13349.G1XAV5	13349.G1X8T0	0	0	0	0	0	0.58	0	0.112	0.611	G1XAV5	AOL_s00078g52	G1X8T0	AOL_s00076g37
AOL_s00078g52	AOL_s00076g617	5257504	5257358	13349.G1XAV5	13349.G1XAF9	0	0	0	0	0	0.62	0	0	0.62	G1XAV5	AOL_s00078g52	G1XAF9	AOL_s00076g617
AOL_s00078g65	AOL_s00004g246	5257517	5253086	13349.G1XAW8	13349.G1WY86	0	0	0	0	0	0.111	0	0.571	0.602	G1XAW8	AOL_s00078g65	G1WY86	AOL_s00004g246
AOL_s00078g65	AOL_s00007g435	5257517	5254526	13349.G1XAW8	13349.G1X2C6	0	0	0	0	0	0	0	0.62	0.62	G1XAW8	AOL_s00078g65	G1X2C6	AOL_s00007g435
AOL_s00078g65	AOL_s00007g570	5257517	5254660	13349.G1XAW8	13349.G1X2R0	0	0	0	0	0	0.233	0	0.621	0.696	G1XAW8	AOL_s00078g65	G1X2R0	AOL_s00007g570
AOL_s00078g65	AOL_s00054g110	5257517	5255615	13349.G1XAW8	13349.G1X5G6	0	0	0	0	0	0.702	0	0	0.702	G1XAW8	AOL_s00078g65	G1X5G6	AOL_s00054g110
AOL_s00078g65	AOL_s00075g109	5257517	5256609	13349.G1XAW8	13349.G1X8B0	0	0	0	0	0	0	0.403	0.048	0.407	G1XAW8	AOL_s00078g65	G1X8B0	AOL_s00075g109
AOL_s00078g65	AOL_s00076g320	5257517	5257062	13349.G1XAW8	13349.G1X9L3	0	0	0	0	0	0.228	0.215	0.232	0.493	G1XAW8	AOL_s00078g65	G1X9L3	AOL_s00076g320
AOL_s00078g69	AOL_s00006g126	5257521	5253625	13349.G1XAX2	13349.G1WZS5	0	0	0	0	0	0	0.927	0.467	0.959	G1XAX2	AOL_s00078g69	G1WZS5	AOL_s00006g126
AOL_s00078g71	AOL_s00004g446	5257523	5253285	13349.G1XAX4	13349.G1WYT5	0	0	0	0	0	0.092	0	0.752	0.765	G1XAX4	AOL_s00078g71	G1WYT5	AOL_s00004g446
AOL_s00078g71	AOL_s00004g649	5257523	5253488	13349.G1XAX4	13349.G1WZD8	0	0	0	0.607	0	0.18	0	0.749	0.417	G1XAX4	AOL_s00078g71	G1WZD8	AOL_s00004g649
AOL_s00078g71	AOL_s00075g200	5257523	5256700	13349.G1XAX4	13349.G1X8K1	0	0	0	0	0	0	0	0.599	0.599	G1XAX4	AOL_s00078g71	G1X8K1	AOL_s00075g200
AOL_s00078g71	AOL_s00076g320	5257523	5257062	13349.G1XAX4	13349.G1X9L3	0	0	0	0	0	0.11	0.377	0.427	0.654	G1XAX4	AOL_s00078g71	G1X9L3	AOL_s00076g320
AOL_s00078g76	AOL_s00004g499	5257528	5253338	13349.G1XAX9	13349.G1WYY8	0	0	0	0	0	0.266	0	0.822	0.863	G1XAX9	AOL_s00078g76	G1WYY8	AOL_s00004g499
AOL_s00078g76	AOL_s00054g492	5257528	5255997	13349.G1XAX9	13349.G1X6J8	0	0	0	0	0	0.233	0	0.423	0.538	G1XAX9	AOL_s00078g76	G1X6J8	AOL_s00054g492
AOL_s00078g117	AOL_s00004g235	5257569	5253075	13349.G1XB20	13349.G1WY75	0	0	0	0	0	0.07	0.606	0.518	0.807	G1XB20	AOL_s00078g117	G1WY75	AOL_s00004g235
AOL_s00078g117	AOL_s00007g450	5257569	5254541	13349.G1XB20	13349.G1X2E1	0	0	0	0	0	0	0	0.431	0.431	G1XB20	AOL_s00078g117	G1X2E1	AOL_s00007g450
AOL_s00078g121	AOL_s00006g329	5257573	5253828	13349.G1XB24	13349.G1X0C8	0	0	0	0	0	0.518	0.492	0.465	0.857	G1XB24	AOL_s00078g121	G1X0C8	AOL_s00006g329
AOL_s00078g121	AOL_s00043g472	5257573	5255148	13349.G1XB24	13349.G1X448	0	0	0	0	0	0.252	0.203	0.096	0.414	G1XB24	AOL_s00078g121	G1X448	AOL_s00043g472
AOL_s00078g121	AOL_s00054g96	5257573	5255601	13349.G1XB24	13349.G1X5F2	0	0	0	0	0	0	0	0.589	0.589	G1XB24	AOL_s00078g121	G1X5F2	AOL_s00054g96
AOL_s00078g121	AOL_s00054g443	5257573	5255948	13349.G1XB24	13349.G1X6E9	0	0	0	0	0	0	0	0.431	0.431	G1XB24	AOL_s00078g121	G1X6E9	AOL_s00054g443
AOL_s00078g121	AOL_s00075g95	5257573	5256595	13349.G1XB24	13349.G1X896	0	0	0	0	0	0.263	0.174	0.123	0.419	G1XB24	AOL_s00078g121	G1X896	AOL_s00075g95
AOL_s00078g126	AOL_s00004g204	5257578	5253044	13349.G1XB29	13349.G1WY44	0	0	0	0	0	0	0.528	0	0.528	G1XB29	AOL_s00078g126	G1WY44	AOL_s00004g204
AOL_s00078g126	AOL_s00004g608	5257578	5253447	13349.G1XB29	13349.G1WZ97	0	0	0	0	0	0	0.52	0	0.52	G1XB29	AOL_s00078g126	G1WZ97	AOL_s00004g608
AOL_s00078g126	AOL_s00007g357	5257578	5254448	13349.G1XB29	13349.G1X248	0	0	0	0	0	0	0.528	0	0.528	G1XB29	AOL_s00078g126	G1X248	AOL_s00007g357
AOL_s00078g126	AOL_s00007g463	5257578	5254554	13349.G1XB29	13349.G1X2F4	0	0	0	0	0	0	0.528	0	0.528	G1XB29	AOL_s00078g126	G1X2F4	AOL_s00007g463
AOL_s00078g126	AOL_s00007g550	5257578	5254640	13349.G1XB29	13349.G1X2P0	0	0	0	0	0	0.087	0.528	0	0.55	G1XB29	AOL_s00078g126	G1X2P0	AOL_s00007g550
AOL_s00078g126	AOL_s00007g576	5257578	5254666	13349.G1XB29	13349.G1X2R6	0	0	0	0	0	0	0.528	0	0.528	G1XB29	AOL_s00078g126	G1X2R6	AOL_s00007g576
AOL_s00078g126	AOL_s00043g50	5257578	5254727	13349.G1XB29	13349.G1X2X7	0	0	0	0	0	0	0.528	0	0.528	G1XB29	AOL_s00078g126	G1X2X7	AOL_s00043g50
AOL_s00078g126	AOL_s00043g109	5257578	5254776	13349.G1XB29	13349.G1X326	0	0	0	0	0	0	0.528	0	0.528	G1XB29	AOL_s00078g126	G1X326	AOL_s00043g109
AOL_s00078g126	AOL_s00054g254	5257578	5255759	13349.G1XB29	13349.G1X5W0	0	0	0	0	0	0	0.511	0.152	0.567	G1XB29	AOL_s00078g126	G1X5W0	AOL_s00054g254
AOL_s00078g126	AOL_s00054g443	5257578	5255948	13349.G1XB29	13349.G1X6E9	0	0	0	0	0	0	0.528	0	0.528	G1XB29	AOL_s00078g126	G1X6E9	AOL_s00054g443
AOL_s00078g126	AOL_s00054g801	5257578	5256306	13349.G1XB29	13349.G1X7F7	0	0	0	0	0	0	0.528	0	0.528	G1XB29	AOL_s00078g126	G1X7F7	AOL_s00054g801
AOL_s00078g126	AOL_s00054g934	5257578	5256366	13349.G1XB29	13349.G1X7L7	0	0	0	0	0	0	0.528	0	0.528	G1XB29	AOL_s00078g126	G1X7L7	AOL_s00054g934
AOL_s00078g126	AOL_s00054g834	5257578	5256447	13349.G1XB29	13349.G1X7U8	0	0	0	0	0	0	0.528	0.387	0.698	G1XB29	AOL_s00078g126	G1X7U8	AOL_s00054g834
AOL_s00078g126	AOL_s00054g844	5257578	5256457	13349.G1XB29	13349.G1X7V8	0	0	0	0	0	0	0.528	0	0.528	G1XB29	AOL_s00078g126	G1X7V8	AOL_s00054g844
AOL_s00078g126	AOL_s00075g24	5257578	5256524	13349.G1XB29	13349.G1X825	0	0	0	0	0	0.318	0.528	0.536	0.837	G1XB29	AOL_s00078g126	G1X825	AOL_s00075g24
AOL_s00078g126	AOL_s00075g139	5257578	5256639	13349.G1XB29	13349.G1X8E0	0	0	0	0	0	0	0.528	0.621	0.813	G1XB29	AOL_s00078g126	G1X8E0	AOL_s00075g139
AOL_s00078g126	AOL_s00076g160	5257578	5256902	13349.G1XB29	13349.G1X953	0	0	0	0	0	0	0.525	0	0.525	G1XB29	AOL_s00078g126	G1X953	AOL_s00076g160
AOL_s00078g126	AOL_s00078g19	5257578	5257471	13349.G1XB29	13349.G1XAS2	0	0	0	0	0	0	0.528	0	0.528	G1XB29	AOL_s00078g126	G1XAS2	AOL_s00078g19
AOL_s00078g127	AOL_s00004g194	5257579	5253034	13349.G1XB30	13349.G1WY34	0	0	0	0	0	0	0	0.43	0.43	G1XB30	AOL_s00078g127	G1WY34	AOL_s00004g194
AOL_s00078g127	AOL_s00004g204	5257579	5253044	13349.G1XB30	13349.G1WY44	0	0	0	0	0	0.948	0.806	0.707	0.996	G1XB30	AOL_s00078g127	G1WY44	AOL_s00004g204
AOL_s00078g127	AOL_s00004g261	5257579	5253101	13349.G1XB30	13349.G1WYA1	0	0	0	0	0	0	0.858	0.441	0.917	G1XB30	AOL_s00078g127	G1WYA1	AOL_s00004g261
AOL_s00078g127	AOL_s00004g394	5257579	5253233	13349.G1XB30	13349.G1WYN3	0	0	0	0	0	0.269	0.452	0.314	0.701	G1XB30	AOL_s00078g127	G1WYN3	AOL_s00004g394
AOL_s00078g127	AOL_s00004g539	5257579	5253378	13349.G1XB30	13349.G1WZ28	0	0	0	0	0	0.58	0.12	0.08	0.63	G1XB30	AOL_s00078g127	G1WZ28	AOL_s00004g539
AOL_s00078g127	AOL_s00004g608	5257579	5253447	13349.G1XB30	13349.G1WZ97	0	0	0	0	0	0	0.806	0.712	0.941	G1XB30	AOL_s00078g127	G1WZ97	AOL_s00004g608
AOL_s00078g127	AOL_s00006g63	5257579	5253562	13349.G1XB30	13349.G1WZL2	0	0	0	0	0	0.319	0.237	0.152	0.52	G1XB30	AOL_s00078g127	G1WZL2	AOL_s00006g63
AOL_s00078g127	AOL_s00006g258	5257579	5253757	13349.G1XB30	13349.G1X057	0	0	0	0	0	0.108	0.468	0.811	0.902	G1XB30	AOL_s00078g127	G1X057	AOL_s00006g258
AOL_s00078g127	AOL_s00006g340	5257579	5253839	13349.G1XB30	13349.G1X0D9	0	0	0	0	0	0.075	0.07	0.596	0.622	G1XB30	AOL_s00078g127	G1X0D9	AOL_s00006g340
AOL_s00078g127	AOL_s00006g364	5257579	5253863	13349.G1XB30	13349.G1X0G3	0	0	0	0	0	0.075	0.372	0.461	0.659	G1XB30	AOL_s00078g127	G1X0G3	AOL_s00006g364
AOL_s00078g127	AOL_s00007g130	5257579	5254221	13349.G1XB30	13349.G1X1H1	0	0	0	0	0	0.518	0.606	0.228	0.84	G1XB30	AOL_s00078g127	G1X1H1	AOL_s00007g130
AOL_s00078g127	AOL_s00007g357	5257579	5254448	13349.G1XB30	13349.G1X248	0	0	0	0	0	0.075	0.806	0.06	0.816	G1XB30	AOL_s00078g127	G1X248	AOL_s00007g357
AOL_s00078g127	AOL_s00007g463	5257579	5254554	13349.G1XB30	13349.G1X2F4	0	0	0	0	0	0.941	0.806	0.664	0.995	G1XB30	AOL_s00078g127	G1X2F4	AOL_s00007g463
AOL_s00078g127	AOL_s00007g550	5257579	5254640	13349.G1XB30	13349.G1X2P0	0	0	0	0	0	0.885	0.92	0.575	0.995	G1XB30	AOL_s00078g127	G1X2P0	AOL_s00007g550
AOL_s00078g127	AOL_s00007g576	5257579	5254666	13349.G1XB30	13349.G1X2R6	0	0	0	0	0	0.771	0.806	0.633	0.982	G1XB30	AOL_s00078g127	G1X2R6	AOL_s00007g576
AOL_s00078g127	AOL_s00043g50	5257579	5254727	13349.G1XB30	13349.G1X2X7	0	0	0	0	0	0.771	0.528	0.42	0.931	G1XB30	AOL_s00078g127	G1X2X7	AOL_s00043g50
AOL_s00078g127	AOL_s00043g109	5257579	5254776	13349.G1XB30	13349.G1X326	0	0	0	0	0	0.757	0.806	0.621	0.98	G1XB30	AOL_s00078g127	G1X326	AOL_s00043g109
AOL_s00078g127	AOL_s00043g469	5257579	5255145	13349.G1XB30	13349.G1X445	0	0	0	0	0	0	0	0.41	0.41	G1XB30	AOL_s00078g127	G1X445	AOL_s00043g469
AOL_s00078g127	AOL_s00043g641	5257579	5255316	13349.G1XB30	13349.G1X4L7	0	0	0	0	0	0	0.806	0	0.806	G1XB30	AOL_s00078g127	G1X4L7	AOL_s00043g641
AOL_s00078g127	AOL_s00054g253	5257579	5255758	13349.G1XB30	13349.G1X5V9	0	0	0	0	0	0	0.528	0.135	0.574	G1XB30	AOL_s00078g127	G1X5V9	AOL_s00054g253
AOL_s00078g127	AOL_s00054g343	5257579	5255848	13349.G1XB30	13349.G1X649	0	0	0	0	0	0	0	0.621	0.621	G1XB30	AOL_s00078g127	G1X649	AOL_s00054g343
AOL_s00078g127	AOL_s00054g421	5257579	5255926	13349.G1XB30	13349.G1X6C7	0	0	0	0	0	0.283	0.236	0	0.428	G1XB30	AOL_s00078g127	G1X6C7	AOL_s00054g421
AOL_s00078g127	AOL_s00054g443	5257579	5255948	13349.G1XB30	13349.G1X6E9	0	0	0	0	0	0.662	0.806	0.775	0.983	G1XB30	AOL_s00078g127	G1X6E9	AOL_s00054g443
AOL_s00078g127	AOL_s00054g801	5257579	5256306	13349.G1XB30	13349.G1X7F7	0	0	0	0	0	0.705	0.514	0.087	0.857	G1XB30	AOL_s00078g127	G1X7F7	AOL_s00054g801
AOL_s00078g127	AOL_s00054g934	5257579	5256366	13349.G1XB30	13349.G1X7L7	0	0	0	0	0	0.101	0	0.613	0.637	G1XB30	AOL_s00078g127	G1X7L7	AOL_s00054g934
AOL_s00078g127	AOL_s00054g834	5257579	5256447	13349.G1XB30	13349.G1X7U8	0	0	0	0	0	0.932	0.806	0.665	0.995	G1XB30	AOL_s00078g127	G1X7U8	AOL_s00054g834
AOL_s00078g127	AOL_s00054g844	5257579	5256457	13349.G1XB30	13349.G1X7V8	0	0	0	0	0	0.948	0.806	0.228	0.991	G1XB30	AOL_s00078g127	G1X7V8	AOL_s00054g844
AOL_s00078g127	AOL_s00075g24	5257579	5256524	13349.G1XB30	13349.G1X825	0	0	0	0	0	0.709	0.923	0.228	0.981	G1XB30	AOL_s00078g127	G1X825	AOL_s00075g24
AOL_s00078g127	AOL_s00075g139	5257579	5256639	13349.G1XB30	13349.G1X8E0	0	0	0	0	0	0.77	0.806	0.693	0.985	G1XB30	AOL_s00078g127	G1X8E0	AOL_s00075g139
AOL_s00078g127	AOL_s00075g164	5257579	5256664	13349.G1XB30	13349.G1X8G5	0	0	0	0	0	0.101	0.403	0.227	0.548	G1XB30	AOL_s00078g127	G1X8G5	AOL_s00075g164
AOL_s00078g127	AOL_s00076g75	5257579	5256817	13349.G1XB30	13349.G1X8W8	0	0	0	0	0	0	0.858	0.625	0.944	G1XB30	AOL_s00078g127	G1X8W8	AOL_s00076g75
AOL_s00078g127	AOL_s00076g160	5257579	5256902	13349.G1XB30	13349.G1X953	0	0	0	0	0	0.885	0.806	0.575	0.989	G1XB30	AOL_s00078g127	G1X953	AOL_s00076g160
AOL_s00078g127	AOL_s00076g617	5257579	5257358	13349.G1XB30	13349.G1XAF9	0	0	0	0	0	0	0.34	0.314	0.527	G1XB30	AOL_s00078g127	G1XAF9	AOL_s00076g617
AOL_s00078g127	AOL_s00076g663	5257579	5257404	13349.G1XB30	13349.G1XAK5	0	0	0	0	0	0.069	0.452	0	0.468	G1XB30	AOL_s00078g127	G1XAK5	AOL_s00076g663
AOL_s00078g127	AOL_s00078g19	5257579	5257471	13349.G1XB30	13349.G1XAS2	0	0	0	0	0	0.885	0.806	0.624	0.99	G1XB30	AOL_s00078g127	G1XAS2	AOL_s00078g19
AOL_s00078g127	AOL_s00078g126	5257579	5257578	13349.G1XB30	13349.G1XB29	0	0	0	0	0	0	0.52	0	0.52	G1XB30	AOL_s00078g127	G1XB29	AOL_s00078g126
AOL_s00078g128	AOL_s00004g390	5257580	5253229	13349.G1XB31	13349.G1WYM9	0	0	0	0	0	0.254	0.048	0.227	0.403	G1XB31	AOL_s00078g128	G1WYM9	AOL_s00004g390
AOL_s00078g128	AOL_s00004g608	5257580	5253447	13349.G1XB31	13349.G1WZ97	0	0	0	0	0	0	0.113	0.382	0.428	G1XB31	AOL_s00078g128	G1WZ97	AOL_s00004g608
AOL_s00078g128	AOL_s00006g63	5257580	5253562	13349.G1XB31	13349.G1WZL2	0	0	0	0	0	0.145	0.528	0.749	0.889	G1XB31	AOL_s00078g128	G1WZL2	AOL_s00006g63
AOL_s00078g128	AOL_s00006g102	5257580	5253601	13349.G1XB31	13349.G1WZQ1	0	0	0	0	0	0.133	0.528	0.047	0.575	G1XB31	AOL_s00078g128	G1WZQ1	AOL_s00006g102
AOL_s00078g128	AOL_s00007g376	5257580	5254467	13349.G1XB31	13349.G1X267	0	0	0	0	0	0.771	0.048	0.789	0.949	G1XB31	AOL_s00078g128	G1X267	AOL_s00007g376
AOL_s00078g128	AOL_s00043g121	5257580	5254798	13349.G1XB31	13349.G1X348	0	0	0	0	0	0.087	0.528	0.085	0.571	G1XB31	AOL_s00078g128	G1X348	AOL_s00043g121
AOL_s00078g128	AOL_s00043g472	5257580	5255148	13349.G1XB31	13349.G1X448	0	0	0	0	0	0.071	0.528	0	0.542	G1XB31	AOL_s00078g128	G1X448	AOL_s00043g472
AOL_s00078g128	AOL_s00043g573	5257580	5255249	13349.G1XB31	13349.G1X4E9	0	0	0	0	0	0.703	0.528	0.776	0.965	G1XB31	AOL_s00078g128	G1X4E9	AOL_s00043g573
AOL_s00078g128	AOL_s00043g638	5257580	5255313	13349.G1XB31	13349.G1X4L4	0	0	0	0	0	0	0.528	0	0.528	G1XB31	AOL_s00078g128	G1X4L4	AOL_s00043g638
AOL_s00078g128	AOL_s00043g712	5257580	5255387	13349.G1XB31	13349.G1X4T8	0	0	0	0	0	0.119	0.528	0.65	0.841	G1XB31	AOL_s00078g128	G1X4T8	AOL_s00043g712
AOL_s00078g128	AOL_s00054g691	5257580	5256196	13349.G1XB31	13349.G1X747	0	0	0	0	0	0.255	0.441	0.77	0.895	G1XB31	AOL_s00078g128	G1X747	AOL_s00054g691
AOL_s00078g128	AOL_s00075g24	5257580	5256524	13349.G1XB31	13349.G1X825	0	0	0	0	0	0.07	0.528	0	0.542	G1XB31	AOL_s00078g128	G1X825	AOL_s00075g24
AOL_s00078g143	AOL_s00007g450	5257595	5254541	13349.G1XB46	13349.G1X2E1	0	0	0	0	0	0.256	0	0.757	0.811	G1XB46	AOL_s00078g143	G1X2E1	AOL_s00007g450
AOL_s00078g143	AOL_s00043g51	5257595	5254728	13349.G1XB46	13349.G1X2X8	0	0	0	0	0	0	0	0.43	0.43	G1XB46	AOL_s00078g143	G1X2X8	AOL_s00043g51
AOL_s00078g143	AOL_s00043g433	5257595	5255109	13349.G1XB46	13349.G1X409	0	0	0	0	0	0	0.352	0.128	0.41	G1XB46	AOL_s00078g143	G1X409	AOL_s00043g433
AOL_s00078g143	AOL_s00054g887	5257595	5256319	13349.G1XB46	13349.G1X7H0	0	0	0	0	0	0.259	0	0.63	0.714	G1XB46	AOL_s00078g143	G1X7H0	AOL_s00054g887
AOL_s00078g143	AOL_s00076g320	5257595	5257062	13349.G1XB46	13349.G1X9L3	0	0	0	0	0	0.641	0.287	0.387	0.829	G1XB46	AOL_s00078g143	G1X9L3	AOL_s00076g320
AOL_s00078g163	AOL_s00076g320	5257615	5257062	13349.G1XB66	13349.G1X9L3	0	0	0	0	0	0.255	0	0.301	0.456	G1XB66	AOL_s00078g163	G1X9L3	AOL_s00076g320
AOL_s00078g178	AOL_s00054g658	5257630	5256163	13349.G1XB81	13349.G1X714	0	0	0	0	0	0	0	0.465	0.465	G1XB81	AOL_s00078g178	G1X714	AOL_s00054g658
AOL_s00078g191	AOL_s00043g119	5257643	5254796	13349.G1XB94	13349.G1X346	0	0	0	0	0	0	0	0.526	0.526	G1XB94	AOL_s00078g191	G1X346	AOL_s00043g119
AOL_s00078g191	AOL_s00054g790	5257643	5256295	13349.G1XB94	13349.G1X7E6	0	0	0	0	0	0.133	0	0.811	0.829	G1XB94	AOL_s00078g191	G1X7E6	AOL_s00054g790
AOL_s00078g191	AOL_s00076g262	5257643	5257004	13349.G1XB94	13349.G1X9F5	0	0	0	0	0	0.2	0.528	0.463	0.779	G1XB94	AOL_s00078g191	G1X9F5	AOL_s00076g262
AOL_s00078g195	AOL_s00006g334	5257647	5253833	13349.G1XB98	13349.G1X0D3	0	0	0	0	0	0	0	0.605	0.605	G1XB98	AOL_s00078g195	G1X0D3	AOL_s00006g334
AOL_s00078g195	AOL_s00075g39	5257647	5256539	13349.G1XB98	13349.G1X840	0	0	0	0.561	0	0.233	0.662	0.877	0.833	G1XB98	AOL_s00078g195	G1X840	AOL_s00075g39
AOL_s00078g195	AOL_s00075g168	5257647	5256668	13349.G1XB98	13349.G1X8G9	0	0	0	0	0	0	0	0.708	0.708	G1XB98	AOL_s00078g195	G1X8G9	AOL_s00075g168
AOL_s00078g201	AOL_s00004g546	5257653	5253385	13349.G1XBA4	13349.G1WZ35	0	0	0	0	0	0	0	0.502	0.502	G1XBA4	AOL_s00078g201	G1WZ35	AOL_s00004g546
AOL_s00078g201	AOL_s00054g322	5257653	5255827	13349.G1XBA4	13349.G1X628	0	0	0	0	0	0.088	0.448	0.624	0.794	G1XBA4	AOL_s00078g201	G1X628	AOL_s00054g322
AOL_s00078g201	AOL_s00076g391	5257653	5257207	13349.G1XBA4	13349.G1XA08	0	0	0	0	0	0	0.248	0.302	0.452	G1XBA4	AOL_s00078g201	G1XA08	AOL_s00076g391
AOL_s00078g211	AOL_s00043g361	5257663	5255037	13349.G1XBB4	13349.G1X3T7	0	0	0	0	0	0	0	0.569	0.569	G1XBB4	AOL_s00078g211	G1X3T7	AOL_s00043g361
AOL_s00078g211	AOL_s00054g492	5257663	5255997	13349.G1XBB4	13349.G1X6J8	0	0	0	0	0	0.071	0	0.604	0.616	G1XBB4	AOL_s00078g211	G1X6J8	AOL_s00054g492
AOL_s00078g211	AOL_s00076g247	5257663	5256989	13349.G1XBB4	13349.G1X9E0	0	0	0	0	0	0.164	0	0.317	0.404	G1XBB4	AOL_s00078g211	G1X9E0	AOL_s00076g247
AOL_s00078g213	AOL_s00004g500	5257665	5253339	13349.G1XBB6	13349.G1WYY9	0	0	0	0	0	0.955	0	0	0.955	G1XBB6	AOL_s00078g213	G1WYY9	AOL_s00004g500
AOL_s00078g213	AOL_s00006g63	5257665	5253562	13349.G1XBB6	13349.G1WZL2	0	0	0	0	0	0.91	0.806	0.793	0.996	G1XBB6	AOL_s00078g213	G1WZL2	AOL_s00006g63
AOL_s00078g213	AOL_s00006g102	5257665	5253601	13349.G1XBB6	13349.G1WZQ1	0	0	0	0	0	0.072	0.527	0.231	0.632	G1XBB6	AOL_s00078g213	G1WZQ1	AOL_s00006g102
AOL_s00078g213	AOL_s00006g281	5257665	5253780	13349.G1XBB6	13349.G1X080	0	0	0	0	0	0.662	0	0	0.662	G1XBB6	AOL_s00078g213	G1X080	AOL_s00006g281
AOL_s00078g213	AOL_s00043g121	5257665	5254798	13349.G1XBB6	13349.G1X348	0	0	0	0	0	0.066	0.528	0	0.54	G1XBB6	AOL_s00078g213	G1X348	AOL_s00043g121
AOL_s00078g213	AOL_s00043g472	5257665	5255148	13349.G1XBB6	13349.G1X448	0	0	0	0	0	0.07	0.528	0	0.542	G1XBB6	AOL_s00078g213	G1X448	AOL_s00043g472
AOL_s00078g213	AOL_s00043g638	5257665	5255313	13349.G1XBB6	13349.G1X4L4	0	0	0	0	0	0	0.528	0	0.528	G1XBB6	AOL_s00078g213	G1X4L4	AOL_s00043g638
AOL_s00078g213	AOL_s00043g712	5257665	5255387	13349.G1XBB6	13349.G1X4T8	0	0	0	0	0	0	0.524	0.413	0.708	G1XBB6	AOL_s00078g213	G1X4T8	AOL_s00043g712
AOL_s00078g213	AOL_s00054g691	5257665	5256196	13349.G1XBB6	13349.G1X747	0	0	0	0	0	0.63	0	0	0.63	G1XBB6	AOL_s00078g213	G1X747	AOL_s00054g691
AOL_s00078g213	AOL_s00054g834	5257665	5256447	13349.G1XBB6	13349.G1X7U8	0	0	0	0.553	0	0.263	0	0.649	0.471	G1XBB6	AOL_s00078g213	G1X7U8	AOL_s00054g834
AOL_s00078g213	AOL_s00075g24	5257665	5256524	13349.G1XBB6	13349.G1X825	0	0	0	0	0	0.91	0.606	0.227	0.97	G1XBB6	AOL_s00078g213	G1X825	AOL_s00075g24
AOL_s00078g213	AOL_s00078g128	5257665	5257580	13349.G1XBB6	13349.G1XB31	0	0	0	0	0	0.089	0.524	0.649	0.834	G1XBB6	AOL_s00078g213	G1XB31	AOL_s00078g128
AOL_s00078g232	AOL_s00004g194	5257684	5253034	13349.G1XBD5	13349.G1WY34	0	0	0	0	0	0.661	0.403	0.145	0.811	G1XBD5	AOL_s00078g232	G1WY34	AOL_s00004g194
AOL_s00078g232	AOL_s00004g261	5257684	5253101	13349.G1XBD5	13349.G1WYA1	0	0	0	0	0	0.659	0.403	0	0.787	G1XBD5	AOL_s00078g232	G1WYA1	AOL_s00004g261
AOL_s00078g232	AOL_s00004g387	5257684	5253226	13349.G1XBD5	13349.G1WYM6	0	0	0	0	0	0	0.403	0.08	0.427	G1XBD5	AOL_s00078g232	G1WYM6	AOL_s00004g387
AOL_s00078g232	AOL_s00004g441	5257684	5253280	13349.G1XBD5	13349.G1WYT0	0	0	0	0	0	0.548	0.403	0	0.718	G1XBD5	AOL_s00078g232	G1WYT0	AOL_s00004g441
AOL_s00078g232	AOL_s00004g473	5257684	5253312	13349.G1XBD5	13349.G1WYW2	0	0	0	0	0	0.105	0.403	0.047	0.446	G1XBD5	AOL_s00078g232	G1WYW2	AOL_s00004g473
AOL_s00078g232	AOL_s00004g537	5257684	5253376	13349.G1XBD5	13349.G1WZ26	0	0	0	0	0	0.548	0	0.4	0.717	G1XBD5	AOL_s00078g232	G1WZ26	AOL_s00004g537
AOL_s00078g232	AOL_s00004g539	5257684	5253378	13349.G1XBD5	13349.G1WZ28	0	0	0	0	0	0	0	0.694	0.694	G1XBD5	AOL_s00078g232	G1WZ28	AOL_s00004g539
AOL_s00078g232	AOL_s00006g177	5257684	5253676	13349.G1XBD5	13349.G1WZX6	0	0	0	0	0	0	0.403	0	0.403	G1XBD5	AOL_s00078g232	G1WZX6	AOL_s00006g177
AOL_s00078g232	AOL_s00006g340	5257684	5253839	13349.G1XBD5	13349.G1X0D9	0	0	0	0	0	0.068	0.403	0	0.419	G1XBD5	AOL_s00078g232	G1X0D9	AOL_s00006g340
AOL_s00078g232	AOL_s00007g466	5257684	5254557	13349.G1XBD5	13349.G1X2F7	0	0	0	0	0	0	0.403	0	0.403	G1XBD5	AOL_s00078g232	G1X2F7	AOL_s00007g466
AOL_s00078g232	AOL_s00043g525	5257684	5255201	13349.G1XBD5	13349.G1X4A1	0	0	0	0	0	0	0.403	0	0.403	G1XBD5	AOL_s00078g232	G1X4A1	AOL_s00043g525
AOL_s00078g232	AOL_s00043g533	5257684	5255209	13349.G1XBD5	13349.G1X4A9	0	0	0	0	0	0	0.403	0	0.403	G1XBD5	AOL_s00078g232	G1X4A9	AOL_s00043g533
AOL_s00078g232	AOL_s00043g541	5257684	5255217	13349.G1XBD5	13349.G1X4B7	0	0	0	0	0	0	0.403	0.308	0.569	G1XBD5	AOL_s00078g232	G1X4B7	AOL_s00043g541
AOL_s00078g232	AOL_s00043g733	5257684	5255408	13349.G1XBD5	13349.G1X4V9	0	0	0	0	0	0.066	0.403	0	0.418	G1XBD5	AOL_s00078g232	G1X4V9	AOL_s00043g733
AOL_s00078g232	AOL_s00054g343	5257684	5255848	13349.G1XBD5	13349.G1X649	0	0	0	0	0	0.548	0.403	0.063	0.725	G1XBD5	AOL_s00078g232	G1X649	AOL_s00054g343
AOL_s00078g232	AOL_s00054g455	5257684	5255960	13349.G1XBD5	13349.G1X6G1	0	0	0	0	0	0	0.403	0.081	0.427	G1XBD5	AOL_s00078g232	G1X6G1	AOL_s00054g455
AOL_s00078g232	AOL_s00054g785	5257684	5256290	13349.G1XBD5	13349.G1X7E1	0	0	0	0	0	0.771	0.403	0	0.857	G1XBD5	AOL_s00078g232	G1X7E1	AOL_s00054g785
AOL_s00078g232	AOL_s00054g791	5257684	5256296	13349.G1XBD5	13349.G1X7E7	0	0	0	0	0	0.702	0	0.423	0.82	G1XBD5	AOL_s00078g232	G1X7E7	AOL_s00054g791
AOL_s00078g232	AOL_s00075g164	5257684	5256664	13349.G1XBD5	13349.G1X8G5	0	0	0	0	0	0.068	0.403	0.09	0.449	G1XBD5	AOL_s00078g232	G1X8G5	AOL_s00075g164
AOL_s00078g232	AOL_s00076g75	5257684	5256817	13349.G1XBD5	13349.G1X8W8	0	0	0	0	0	0	0.403	0	0.403	G1XBD5	AOL_s00078g232	G1X8W8	AOL_s00076g75
AOL_s00078g232	AOL_s00076g264	5257684	5257006	13349.G1XBD5	13349.G1X9F7	0	0	0	0	0	0.659	0.403	0.121	0.805	G1XBD5	AOL_s00078g232	G1X9F7	AOL_s00076g264
AOL_s00078g232	AOL_s00076g345	5257684	5257087	13349.G1XBD5	13349.G1X9N8	0	0	0	0	0	0.07	0.403	0	0.421	G1XBD5	AOL_s00078g232	G1X9N8	AOL_s00076g345
AOL_s00078g232	AOL_s00076g385	5257684	5257201	13349.G1XBD5	13349.G1XA02	0	0	0	0	0	0	0.403	0	0.403	G1XBD5	AOL_s00078g232	G1XA02	AOL_s00076g385
AOL_s00078g232	AOL_s00076g617	5257684	5257358	13349.G1XBD5	13349.G1XAF9	0	0	0	0	0	0.07	0.403	0	0.421	G1XBD5	AOL_s00078g232	G1XAF9	AOL_s00076g617
AOL_s00078g232	AOL_s00076g631	5257684	5257372	13349.G1XBD5	13349.G1XAH3	0	0	0	0	0	0.661	0.403	0.047	0.79	G1XBD5	AOL_s00078g232	G1XAH3	AOL_s00076g631
AOL_s00078g232	AOL_s00076g663	5257684	5257404	13349.G1XBD5	13349.G1XAK5	0	0	0	0	0	0	0.403	0	0.403	G1XBD5	AOL_s00078g232	G1XAK5	AOL_s00076g663
AOL_s00078g262	AOL_s00004g194	5257714	5253034	13349.G1XBG5	13349.G1WY34	0	0	0	0	0	0.251	0.403	0.092	0.558	G1XBG5	AOL_s00078g262	G1WY34	AOL_s00004g194
AOL_s00078g262	AOL_s00004g261	5257714	5253101	13349.G1XBG5	13349.G1WYA1	0	0	0	0	0	0.085	0.403	0	0.43	G1XBG5	AOL_s00078g262	G1WYA1	AOL_s00004g261
AOL_s00078g262	AOL_s00004g387	5257714	5253226	13349.G1XBG5	13349.G1WYM6	0	0	0	0	0	0.258	0.403	0.06	0.547	G1XBG5	AOL_s00078g262	G1WYM6	AOL_s00004g387
AOL_s00078g262	AOL_s00004g441	5257714	5253280	13349.G1XBG5	13349.G1WYT0	0	0	0	0	0	0.236	0.403	0.089	0.548	G1XBG5	AOL_s00078g262	G1WYT0	AOL_s00004g441
AOL_s00078g262	AOL_s00004g473	5257714	5253312	13349.G1XBG5	13349.G1WYW2	0	0	0	0	0	0.313	0.403	0.766	0.895	G1XBG5	AOL_s00078g262	G1WYW2	AOL_s00004g473
AOL_s00078g262	AOL_s00006g177	5257714	5253676	13349.G1XBG5	13349.G1WZX6	0	0	0	0	0	0.252	0.403	0.07	0.548	G1XBG5	AOL_s00078g262	G1WZX6	AOL_s00006g177
AOL_s00078g262	AOL_s00006g340	5257714	5253839	13349.G1XBG5	13349.G1X0D9	0	0	0	0	0	0.157	0.403	0.12	0.518	G1XBG5	AOL_s00078g262	G1X0D9	AOL_s00006g340
AOL_s00078g262	AOL_s00007g466	5257714	5254557	13349.G1XBG5	13349.G1X2F7	0	0	0	0	0	0.085	0.403	0.05	0.435	G1XBG5	AOL_s00078g262	G1X2F7	AOL_s00007g466
AOL_s00078g262	AOL_s00007g550	5257714	5254640	13349.G1XBG5	13349.G1X2P0	0	0	0	0	0	0.265	0.069	0.224	0.422	G1XBG5	AOL_s00078g262	G1X2P0	AOL_s00007g550
AOL_s00078g262	AOL_s00043g525	5257714	5255201	13349.G1XBG5	13349.G1X4A1	0	0	0	0	0	0.253	0.403	0	0.534	G1XBG5	AOL_s00078g262	G1X4A1	AOL_s00043g525
AOL_s00078g262	AOL_s00043g533	5257714	5255209	13349.G1XBG5	13349.G1X4A9	0	0	0	0	0	0.067	0.403	0.047	0.422	G1XBG5	AOL_s00078g262	G1X4A9	AOL_s00043g533
AOL_s00078g262	AOL_s00043g541	5257714	5255217	13349.G1XBG5	13349.G1X4B7	0	0	0	0	0	0	0.403	0.07	0.421	G1XBG5	AOL_s00078g262	G1X4B7	AOL_s00043g541
AOL_s00078g262	AOL_s00043g573	5257714	5255249	13349.G1XBG5	13349.G1X4E9	0	0	0	0	0	0.268	0.223	0.087	0.435	G1XBG5	AOL_s00078g262	G1X4E9	AOL_s00043g573
AOL_s00078g262	AOL_s00043g579	5257714	5255255	13349.G1XBG5	13349.G1X4F5	0	0	0	0	0	0.155	0.042	0.772	0.799	G1XBG5	AOL_s00078g262	G1X4F5	AOL_s00043g579
AOL_s00078g262	AOL_s00043g712	5257714	5255387	13349.G1XBG5	13349.G1X4T8	0	0	0	0	0	0.284	0.223	0.14	0.479	G1XBG5	AOL_s00078g262	G1X4T8	AOL_s00043g712
AOL_s00078g262	AOL_s00043g733	5257714	5255408	13349.G1XBG5	13349.G1X4V9	0	0	0	0	0	0	0.403	0	0.403	G1XBG5	AOL_s00078g262	G1X4V9	AOL_s00043g733
AOL_s00078g262	AOL_s00054g110	5257714	5255615	13349.G1XBG5	13349.G1X5G6	0	0	0	0	0	0.571	0.307	0.108	0.711	G1XBG5	AOL_s00078g262	G1X5G6	AOL_s00054g110
AOL_s00078g262	AOL_s00054g343	5257714	5255848	13349.G1XBG5	13349.G1X649	0	0	0	0	0	0.066	0.403	0.396	0.633	G1XBG5	AOL_s00078g262	G1X649	AOL_s00054g343
AOL_s00078g262	AOL_s00054g443	5257714	5255948	13349.G1XBG5	13349.G1X6E9	0	0	0	0	0	0.254	0.051	0.462	0.585	G1XBG5	AOL_s00078g262	G1X6E9	AOL_s00054g443
AOL_s00078g262	AOL_s00054g455	5257714	5255960	13349.G1XBG5	13349.G1X6G1	0	0	0	0	0	0.587	0.403	0.144	0.77	G1XBG5	AOL_s00078g262	G1X6G1	AOL_s00054g455
AOL_s00078g262	AOL_s00054g785	5257714	5256290	13349.G1XBG5	13349.G1X7E1	0	0	0	0	0	0.121	0.403	0	0.452	G1XBG5	AOL_s00078g262	G1X7E1	AOL_s00054g785
AOL_s00078g262	AOL_s00054g801	5257714	5256306	13349.G1XBG5	13349.G1X7F7	0	0	0	0	0	0.257	0.223	0.658	0.785	G1XBG5	AOL_s00078g262	G1X7F7	AOL_s00054g801
AOL_s00078g262	AOL_s00054g819	5257714	5256432	13349.G1XBG5	13349.G1X7T3	0	0	0	0	0	0.087	0	0.429	0.456	G1XBG5	AOL_s00078g262	G1X7T3	AOL_s00054g819
AOL_s00078g262	AOL_s00075g164	5257714	5256664	13349.G1XBG5	13349.G1X8G5	0	0	0	0	0	0.257	0.403	0.143	0.586	G1XBG5	AOL_s00078g262	G1X8G5	AOL_s00075g164
AOL_s00078g262	AOL_s00076g75	5257714	5256817	13349.G1XBG5	13349.G1X8W8	0	0	0	0	0	0.085	0.403	0.767	0.861	G1XBG5	AOL_s00078g262	G1X8W8	AOL_s00076g75
AOL_s00078g262	AOL_s00076g264	5257714	5257006	13349.G1XBG5	13349.G1X9F7	0	0	0	0	0	0.259	0.403	0.398	0.71	G1XBG5	AOL_s00078g262	G1X9F7	AOL_s00076g264
AOL_s00078g262	AOL_s00076g345	5257714	5257087	13349.G1XBG5	13349.G1X9N8	0	0	0	0	0	0.121	0.403	0	0.452	G1XBG5	AOL_s00078g262	G1X9N8	AOL_s00076g345
AOL_s00078g262	AOL_s00076g385	5257714	5257201	13349.G1XBG5	13349.G1XA02	0	0	0	0	0	0.256	0.403	0.118	0.574	G1XBG5	AOL_s00078g262	G1XA02	AOL_s00076g385
AOL_s00078g262	AOL_s00076g617	5257714	5257358	13349.G1XBG5	13349.G1XAF9	0	0	0	0	0	0.622	0.403	0.396	0.851	G1XBG5	AOL_s00078g262	G1XAF9	AOL_s00076g617
AOL_s00078g262	AOL_s00076g631	5257714	5257372	13349.G1XBG5	13349.G1XAH3	0	0	0	0	0	0.072	0.403	0.31	0.584	G1XBG5	AOL_s00078g262	G1XAH3	AOL_s00076g631
AOL_s00078g262	AOL_s00076g663	5257714	5257404	13349.G1XBG5	13349.G1XAK5	0	0	0	0	0	0.066	0.403	0.322	0.588	G1XBG5	AOL_s00078g262	G1XAK5	AOL_s00076g663
AOL_s00078g262	AOL_s00078g128	5257714	5257580	13349.G1XBG5	13349.G1XB31	0	0	0	0	0	0.267	0.223	0.045	0.408	G1XBG5	AOL_s00078g262	G1XB31	AOL_s00078g128
AOL_s00078g262	AOL_s00078g232	5257714	5257684	13349.G1XBG5	13349.G1XBD5	0	0	0	0	0	0	0.403	0.071	0.421	G1XBG5	AOL_s00078g262	G1XBD5	AOL_s00078g232
AOL_s00078g266	AOL_s00076g314	5257718	5257056	13349.G1XBG9	13349.G1X9K7	0	0	0	0	0	0	0	0.431	0.431	G1XBG9	AOL_s00078g266	G1X9K7	AOL_s00076g314
AOL_s00078g267	AOL_s00004g194	5257719	5253034	13349.G1XBH0	13349.G1WY34	0	0	0	0	0	0.704	0.403	0.785	0.958	G1XBH0	AOL_s00078g267	G1WY34	AOL_s00004g194
AOL_s00078g267	AOL_s00004g261	5257719	5253101	13349.G1XBH0	13349.G1WYA1	0	0	0	0	0	0.77	0.403	0.247	0.887	G1XBH0	AOL_s00078g267	G1WYA1	AOL_s00004g261
AOL_s00078g267	AOL_s00004g387	5257719	5253226	13349.G1XBH0	13349.G1WYM6	0	0	0	0	0	0.088	0.403	0.12	0.479	G1XBH0	AOL_s00078g267	G1WYM6	AOL_s00004g387
AOL_s00078g267	AOL_s00004g394	5257719	5253233	13349.G1XBH0	13349.G1WYN3	0	0	0	0	0	0.641	0	0	0.641	G1XBH0	AOL_s00078g267	G1WYN3	AOL_s00004g394
AOL_s00078g267	AOL_s00004g441	5257719	5253280	13349.G1XBH0	13349.G1WYT0	0	0	0	0	0	0.653	0.403	0.623	0.915	G1XBH0	AOL_s00078g267	G1WYT0	AOL_s00004g441
AOL_s00078g267	AOL_s00004g473	5257719	5253312	13349.G1XBH0	13349.G1WYW2	0	0	0	0	0	0.705	0.403	0.717	0.945	G1XBH0	AOL_s00078g267	G1WYW2	AOL_s00004g473
AOL_s00078g267	AOL_s00004g537	5257719	5253376	13349.G1XBH0	13349.G1WZ26	0	0	0	0	0	0.66	0	0.448	0.804	G1XBH0	AOL_s00078g267	G1WZ26	AOL_s00004g537
AOL_s00078g267	AOL_s00004g553	5257719	5253392	13349.G1XBH0	13349.G1WZ42	0	0	0	0	0	0	0	0.463	0.463	G1XBH0	AOL_s00078g267	G1WZ42	AOL_s00004g553
AOL_s00078g267	AOL_s00006g177	5257719	5253676	13349.G1XBH0	13349.G1WZX6	0	0	0	0	0	0.702	0.403	0	0.814	G1XBH0	AOL_s00078g267	G1WZX6	AOL_s00006g177
AOL_s00078g267	AOL_s00006g340	5257719	5253839	13349.G1XBH0	13349.G1X0D9	0	0	0	0	0	0.302	0.403	0.543	0.792	G1XBH0	AOL_s00078g267	G1X0D9	AOL_s00006g340
AOL_s00078g267	AOL_s00006g364	5257719	5253863	13349.G1XBH0	13349.G1X0G3	0	0	0	0	0	0.247	0	0.303	0.452	G1XBH0	AOL_s00078g267	G1X0G3	AOL_s00006g364
AOL_s00078g267	AOL_s00007g466	5257719	5254557	13349.G1XBH0	13349.G1X2F7	0	0	0	0	0	0.699	0.403	0.229	0.849	G1XBH0	AOL_s00078g267	G1X2F7	AOL_s00007g466
AOL_s00078g267	AOL_s00007g550	5257719	5254640	13349.G1XBH0	13349.G1X2P0	0	0	0	0	0	0.27	0.221	0.787	0.868	G1XBH0	AOL_s00078g267	G1X2P0	AOL_s00007g550
AOL_s00078g267	AOL_s00043g525	5257719	5255201	13349.G1XBH0	13349.G1X4A1	0	0	0	0	0	0.275	0.403	0.309	0.674	G1XBH0	AOL_s00078g267	G1X4A1	AOL_s00043g525
AOL_s00078g267	AOL_s00043g533	5257719	5255209	13349.G1XBH0	13349.G1X4A9	0	0	0	0	0	0.275	0.403	0.75	0.882	G1XBH0	AOL_s00078g267	G1X4A9	AOL_s00043g533
AOL_s00078g267	AOL_s00043g541	5257719	5255217	13349.G1XBH0	13349.G1X4B7	0	0	0	0	0	0	0.403	0.688	0.805	G1XBH0	AOL_s00078g267	G1X4B7	AOL_s00043g541
AOL_s00078g267	AOL_s00043g579	5257719	5255255	13349.G1XBH0	13349.G1X4F5	0	0	0	0	0	0.702	0	0.762	0.926	G1XBH0	AOL_s00078g267	G1X4F5	AOL_s00043g579
AOL_s00078g267	AOL_s00043g733	5257719	5255408	13349.G1XBH0	13349.G1X4V9	0	0	0	0	0	0.088	0.403	0	0.432	G1XBH0	AOL_s00078g267	G1X4V9	AOL_s00043g733
AOL_s00078g267	AOL_s00054g110	5257719	5255615	13349.G1XBH0	13349.G1X5G6	0	0	0	0	0	0.265	0.307	0.687	0.826	G1XBH0	AOL_s00078g267	G1X5G6	AOL_s00054g110
AOL_s00078g267	AOL_s00054g253	5257719	5255758	13349.G1XBH0	13349.G1X5V9	0	0	0	0	0	0	0	0.582	0.582	G1XBH0	AOL_s00078g267	G1X5V9	AOL_s00054g253
AOL_s00078g267	AOL_s00054g343	5257719	5255848	13349.G1XBH0	13349.G1X649	0	0	0	0	0	0.673	0.403	0.78	0.953	G1XBH0	AOL_s00078g267	G1X649	AOL_s00054g343
AOL_s00078g267	AOL_s00054g443	5257719	5255948	13349.G1XBH0	13349.G1X6E9	0	0	0	0	0	0.096	0	0.672	0.69	G1XBH0	AOL_s00078g267	G1X6E9	AOL_s00054g443
AOL_s00078g267	AOL_s00054g455	5257719	5255960	13349.G1XBH0	13349.G1X6G1	0	0	0	0	0	0.702	0.403	0.477	0.898	G1XBH0	AOL_s00078g267	G1X6G1	AOL_s00054g455
AOL_s00078g267	AOL_s00054g785	5257719	5256290	13349.G1XBH0	13349.G1X7E1	0	0	0	0	0	0.922	0.403	0.62	0.98	G1XBH0	AOL_s00078g267	G1X7E1	AOL_s00054g785
AOL_s00078g267	AOL_s00054g791	5257719	5256296	13349.G1XBH0	13349.G1X7E7	0	0	0	0	0	0.653	0	0.641	0.87	G1XBH0	AOL_s00078g267	G1X7E7	AOL_s00054g791
AOL_s00078g267	AOL_s00054g965	5257719	5256397	13349.G1XBH0	13349.G1X7P8	0	0	0	0	0	0.088	0	0.669	0.685	G1XBH0	AOL_s00078g267	G1X7P8	AOL_s00054g965
AOL_s00078g267	AOL_s00054g834	5257719	5256447	13349.G1XBH0	13349.G1X7U8	0	0	0	0	0	0	0	0.43	0.43	G1XBH0	AOL_s00078g267	G1X7U8	AOL_s00054g834
AOL_s00078g267	AOL_s00075g24	5257719	5256524	13349.G1XBH0	13349.G1X825	0	0	0	0	0	0.254	0.058	0.428	0.562	G1XBH0	AOL_s00078g267	G1X825	AOL_s00075g24
AOL_s00078g267	AOL_s00075g164	5257719	5256664	13349.G1XBH0	13349.G1X8G5	0	0	0	0	0	0.702	0.403	0.231	0.851	G1XBH0	AOL_s00078g267	G1X8G5	AOL_s00075g164
AOL_s00078g267	AOL_s00076g75	5257719	5256817	13349.G1XBH0	13349.G1X8W8	0	0	0	0	0	0.275	0.403	0.741	0.878	G1XBH0	AOL_s00078g267	G1X8W8	AOL_s00076g75
AOL_s00078g267	AOL_s00076g264	5257719	5257006	13349.G1XBH0	13349.G1X9F7	0	0	0	0	0	0.769	0.403	0.675	0.951	G1XBH0	AOL_s00078g267	G1X9F7	AOL_s00076g264
AOL_s00078g267	AOL_s00076g345	5257719	5257087	13349.G1XBH0	13349.G1X9N8	0	0	0	0	0	0.083	0.403	0.142	0.489	G1XBH0	AOL_s00078g267	G1X9N8	AOL_s00076g345
AOL_s00078g267	AOL_s00076g385	5257719	5257201	13349.G1XBH0	13349.G1XA02	0	0	0	0	0	0.3	0.403	0.052	0.569	G1XBH0	AOL_s00078g267	G1XA02	AOL_s00076g385
AOL_s00078g267	AOL_s00076g617	5257719	5257358	13349.G1XBH0	13349.G1XAF9	0	0	0	0	0	0.277	0.403	0.302	0.672	G1XBH0	AOL_s00078g267	G1XAF9	AOL_s00076g617
AOL_s00078g267	AOL_s00076g631	5257719	5257372	13349.G1XBH0	13349.G1XAH3	0	0	0	0	0	0.704	0.403	0.429	0.89	G1XBH0	AOL_s00078g267	G1XAH3	AOL_s00076g631
AOL_s00078g267	AOL_s00076g663	5257719	5257404	13349.G1XBH0	13349.G1XAK5	0	0	0	0	0	0.259	0.403	0.31	0.668	G1XBH0	AOL_s00078g267	G1XAK5	AOL_s00076g663
AOL_s00078g267	AOL_s00078g19	5257719	5257471	13349.G1XBH0	13349.G1XAS2	0	0	0	0	0	0.52	0	0.402	0.7	G1XBH0	AOL_s00078g267	G1XAS2	AOL_s00078g19
AOL_s00078g267	AOL_s00078g181	5257719	5257633	13349.G1XBH0	13349.G1XB84	0	0	0	0	0	0	0	0.45	0.45	G1XBH0	AOL_s00078g267	G1XB84	AOL_s00078g181
AOL_s00078g267	AOL_s00078g232	5257719	5257684	13349.G1XBH0	13349.G1XBD5	0	0	0	0	0	0.661	0.403	0.31	0.848	G1XBH0	AOL_s00078g267	G1XBD5	AOL_s00078g232
AOL_s00078g267	AOL_s00078g262	5257719	5257714	13349.G1XBH0	13349.G1XBG5	0	0	0	0	0	0.302	0.403	0.693	0.86	G1XBH0	AOL_s00078g267	G1XBG5	AOL_s00078g262
AOL_s00078g273	AOL_s00004g204	5257725	5253044	13349.G1XBH6	13349.G1WY44	0	0	0	0	0	0.771	0.806	0.62	0.981	G1XBH6	AOL_s00078g273	G1WY44	AOL_s00004g204
AOL_s00078g273	AOL_s00004g261	5257725	5253101	13349.G1XBH6	13349.G1WYA1	0	0	0	0	0	0.155	0.526	0	0.582	G1XBH6	AOL_s00078g273	G1WYA1	AOL_s00004g261
AOL_s00078g273	AOL_s00004g394	5257725	5253233	13349.G1XBH6	13349.G1WYN3	0	0	0	0	0	0.58	0.403	0.227	0.789	G1XBH6	AOL_s00078g273	G1WYN3	AOL_s00004g394
AOL_s00078g273	AOL_s00004g473	5257725	5253312	13349.G1XBH6	13349.G1WYW2	0	0	0	0	0	0.071	0	0.431	0.448	G1XBH6	AOL_s00078g273	G1WYW2	AOL_s00004g473
AOL_s00078g273	AOL_s00004g608	5257725	5253447	13349.G1XBH6	13349.G1WZ97	0	0	0	0	0	0.674	0.806	0.227	0.946	G1XBH6	AOL_s00078g273	G1WZ97	AOL_s00004g608
AOL_s00078g273	AOL_s00006g63	5257725	5253562	13349.G1XBH6	13349.G1WZL2	0	0	0	0	0	0.318	0.237	0.073	0.475	G1XBH6	AOL_s00078g273	G1WZL2	AOL_s00006g63
AOL_s00078g273	AOL_s00006g258	5257725	5253757	13349.G1XBH6	13349.G1X057	0	0	0	0	0	0.071	0.491	0	0.506	G1XBH6	AOL_s00078g273	G1X057	AOL_s00006g258
AOL_s00078g273	AOL_s00006g340	5257725	5253839	13349.G1XBH6	13349.G1X0D9	0	0	0	0	0	0.071	0.07	0.751	0.766	G1XBH6	AOL_s00078g273	G1X0D9	AOL_s00006g340
AOL_s00078g273	AOL_s00007g130	5257725	5254221	13349.G1XBH6	13349.G1X1H1	0	0	0	0	0	0.26	0.606	0.228	0.755	G1XBH6	AOL_s00078g273	G1X1H1	AOL_s00007g130
AOL_s00078g273	AOL_s00007g357	5257725	5254448	13349.G1XBH6	13349.G1X248	0	0	0	0	0	0.071	0.806	0.045	0.812	G1XBH6	AOL_s00078g273	G1X248	AOL_s00007g357
AOL_s00078g273	AOL_s00007g463	5257725	5254554	13349.G1XBH6	13349.G1X2F4	0	0	0	0	0	0.704	0.806	0.765	0.985	G1XBH6	AOL_s00078g273	G1X2F4	AOL_s00007g463
AOL_s00078g273	AOL_s00007g466	5257725	5254557	13349.G1XBH6	13349.G1X2F7	0	0	0	0	0	0.071	0	0.761	0.768	G1XBH6	AOL_s00078g273	G1X2F7	AOL_s00007g466
AOL_s00078g273	AOL_s00007g550	5257725	5254640	13349.G1XBH6	13349.G1X2P0	0	0	0	0	0	0.771	0.806	0.575	0.979	G1XBH6	AOL_s00078g273	G1X2P0	AOL_s00007g550
AOL_s00078g273	AOL_s00007g576	5257725	5254666	13349.G1XBH6	13349.G1X2R6	0	0	0	0	0	0.702	0.806	0.58	0.973	G1XBH6	AOL_s00078g273	G1X2R6	AOL_s00007g576
AOL_s00078g273	AOL_s00043g50	5257725	5254727	13349.G1XBH6	13349.G1X2X7	0	0	0	0	0	0.771	0.606	0.773	0.977	G1XBH6	AOL_s00078g273	G1X2X7	AOL_s00043g50
AOL_s00078g273	AOL_s00043g109	5257725	5254776	13349.G1XBH6	13349.G1X326	0	0	0	0	0	0.771	0.806	0.575	0.979	G1XBH6	AOL_s00078g273	G1X326	AOL_s00043g109
AOL_s00078g273	AOL_s00043g641	5257725	5255316	13349.G1XBH6	13349.G1X4L7	0	0	0	0	0	0.071	0.806	0	0.812	G1XBH6	AOL_s00078g273	G1X4L7	AOL_s00043g641
AOL_s00078g273	AOL_s00054g253	5257725	5255758	13349.G1XBH6	13349.G1X5V9	0	0	0	0	0	0.071	0.528	0.779	0.894	G1XBH6	AOL_s00078g273	G1X5V9	AOL_s00054g253
AOL_s00078g273	AOL_s00054g421	5257725	5255926	13349.G1XBH6	13349.G1X6C7	0	0	0	0	0	0.252	0.237	0	0.404	G1XBH6	AOL_s00078g273	G1X6C7	AOL_s00054g421
AOL_s00078g273	AOL_s00054g443	5257725	5255948	13349.G1XBH6	13349.G1X6E9	0	0	0	0	0	0.771	0.806	0.765	0.988	G1XBH6	AOL_s00078g273	G1X6E9	AOL_s00054g443
AOL_s00078g273	AOL_s00054g617	5257725	5256122	13349.G1XBH6	13349.G1X6X3	0	0	0	0	0	0.58	0	0	0.58	G1XBH6	AOL_s00078g273	G1X6X3	AOL_s00054g617
AOL_s00078g273	AOL_s00054g801	5257725	5256306	13349.G1XBH6	13349.G1X7F7	0	0	0	0	0	0.508	0.527	0.066	0.763	G1XBH6	AOL_s00078g273	G1X7F7	AOL_s00054g801
AOL_s00078g273	AOL_s00054g834	5257725	5256447	13349.G1XBH6	13349.G1X7U8	0	0	0	0	0	0.703	0.806	0.749	0.984	G1XBH6	AOL_s00078g273	G1X7U8	AOL_s00054g834
AOL_s00078g273	AOL_s00054g844	5257725	5256457	13349.G1XBH6	13349.G1X7V8	0	0	0	0	0	0.604	0.806	0.228	0.935	G1XBH6	AOL_s00078g273	G1X7V8	AOL_s00054g844
AOL_s00078g273	AOL_s00075g24	5257725	5256524	13349.G1XBH6	13349.G1X825	0	0	0	0	0	0.771	0.806	0.228	0.962	G1XBH6	AOL_s00078g273	G1X825	AOL_s00075g24
AOL_s00078g273	AOL_s00075g139	5257725	5256639	13349.G1XBH6	13349.G1X8E0	0	0	0	0	0	0.771	0.806	0.622	0.981	G1XBH6	AOL_s00078g273	G1X8E0	AOL_s00075g139
AOL_s00078g273	AOL_s00075g164	5257725	5256664	13349.G1XBH6	13349.G1X8G5	0	0	0	0	0	0.071	0.403	0.227	0.533	G1XBH6	AOL_s00078g273	G1X8G5	AOL_s00075g164
AOL_s00078g273	AOL_s00076g75	5257725	5256817	13349.G1XBH6	13349.G1X8W8	0	0	0	0	0	0.071	0.526	0.056	0.548	G1XBH6	AOL_s00078g273	G1X8W8	AOL_s00076g75
AOL_s00078g273	AOL_s00076g160	5257725	5256902	13349.G1XBH6	13349.G1X953	0	0	0	0	0	0.771	0.806	0.575	0.979	G1XBH6	AOL_s00078g273	G1X953	AOL_s00076g160
AOL_s00078g273	AOL_s00076g617	5257725	5257358	13349.G1XBH6	13349.G1XAF9	0	0	0	0	0	0.253	0.34	0.177	0.558	G1XBH6	AOL_s00078g273	G1XAF9	AOL_s00076g617
AOL_s00078g273	AOL_s00076g663	5257725	5257404	13349.G1XBH6	13349.G1XAK5	0	0	0	0	0	0.083	0.457	0	0.48	G1XBH6	AOL_s00078g273	G1XAK5	AOL_s00076g663
AOL_s00078g273	AOL_s00078g19	5257725	5257471	13349.G1XBH6	13349.G1XAS2	0	0	0	0	0	0.771	0.806	0.619	0.981	G1XBH6	AOL_s00078g273	G1XAS2	AOL_s00078g19
AOL_s00078g273	AOL_s00078g126	5257725	5257578	13349.G1XBH6	13349.G1XB29	0	0	0	0	0	0.071	0.528	0	0.542	G1XBH6	AOL_s00078g273	G1XB29	AOL_s00078g126
AOL_s00078g273	AOL_s00078g127	5257725	5257579	13349.G1XBH6	13349.G1XB30	0	0	0	0	0	0.771	0.806	0.811	0.99	G1XBH6	AOL_s00078g273	G1XB30	AOL_s00078g127
AOL_s00078g273	AOL_s00078g181	5257725	5257633	13349.G1XBH6	13349.G1XB84	0	0	0	0	0	0.771	0.468	0.227	0.897	G1XBH6	AOL_s00078g273	G1XB84	AOL_s00078g181
AOL_s00078g306	AOL_s00076g68	5257758	5256810	13349.G1XBK9	13349.G1X8W1	0	0	0	0	0	0.257	0.169	0.114	0.405	G1XBK9	AOL_s00078g306	G1X8W1	AOL_s00076g68
AOL_s00078g315	AOL_s00006g330	5257767	5253829	13349.G1XBL8	13349.G1X0C9	0	0	0	0	0	0	0	0.462	0.461	G1XBL8	AOL_s00078g315	G1X0C9	AOL_s00006g330
AOL_s00078g315	AOL_s00006g490	5257767	5253989	13349.G1XBL8	13349.G1X0T9	0	0	0	0	0	0.7	0.39	0.619	0.924	G1XBL8	AOL_s00078g315	G1X0T9	AOL_s00006g490
AOL_s00078g315	AOL_s00043g472	5257767	5255148	13349.G1XBL8	13349.G1X448	0	0	0	0	0	0.067	0.528	0	0.54	G1XBL8	AOL_s00078g315	G1X448	AOL_s00043g472
AOL_s00078g315	AOL_s00043g578	5257767	5255254	13349.G1XBL8	13349.G1X4F4	0	0	0	0	0	0.253	0.371	0	0.51	G1XBL8	AOL_s00078g315	G1X4F4	AOL_s00043g578
AOL_s00078g329	AOL_s00004g194	5257781	5253034	13349.G1XBN2	13349.G1WY34	0	0	0	0	0	0.804	0.516	0.77	0.976	G1XBN2	AOL_s00078g329	G1WY34	AOL_s00004g194
AOL_s00078g329	AOL_s00004g204	5257781	5253044	13349.G1XBN2	13349.G1WY44	0	0	0	0	0	0.418	0.241	0	0.539	G1XBN2	AOL_s00078g329	G1WY44	AOL_s00004g204
AOL_s00078g329	AOL_s00004g261	5257781	5253101	13349.G1XBN2	13349.G1WYA1	0	0	0	0	0	0.773	0.918	0.465	0.989	G1XBN2	AOL_s00078g329	G1WYA1	AOL_s00004g261
AOL_s00078g329	AOL_s00004g387	5257781	5253226	13349.G1XBN2	13349.G1WYM6	0	0	0	0	0	0.548	0.906	0.12	0.959	G1XBN2	AOL_s00078g329	G1WYM6	AOL_s00004g387
AOL_s00078g329	AOL_s00004g441	5257781	5253280	13349.G1XBN2	13349.G1WYT0	0	0	0	0	0	0.82	0.456	0.793	0.977	G1XBN2	AOL_s00078g329	G1WYT0	AOL_s00004g441
AOL_s00078g329	AOL_s00004g473	5257781	5253312	13349.G1XBN2	13349.G1WYW2	0	0	0	0	0	0.705	0.468	0.565	0.925	G1XBN2	AOL_s00078g329	G1WYW2	AOL_s00004g473
AOL_s00078g329	AOL_s00004g537	5257781	5253376	13349.G1XBN2	13349.G1WZ26	0	0	0	0	0	0.697	0	0.558	0.86	G1XBN2	AOL_s00078g329	G1WZ26	AOL_s00004g537
AOL_s00078g329	AOL_s00006g63	5257781	5253562	13349.G1XBN2	13349.G1WZL2	0	0	0	0	0	0.277	0.151	0.129	0.418	G1XBN2	AOL_s00078g329	G1WZL2	AOL_s00006g63
AOL_s00078g329	AOL_s00006g177	5257781	5253676	13349.G1XBN2	13349.G1WZX6	0	0	0	0	0	0.643	0.403	0	0.777	G1XBN2	AOL_s00078g329	G1WZX6	AOL_s00006g177
AOL_s00078g329	AOL_s00006g340	5257781	5253839	13349.G1XBN2	13349.G1X0D9	0	0	0	0	0	0.237	0.757	0.811	0.961	G1XBN2	AOL_s00078g329	G1X0D9	AOL_s00006g340
AOL_s00078g329	AOL_s00007g463	5257781	5254554	13349.G1XBN2	13349.G1X2F4	0	0	0	0	0	0.434	0.241	0.077	0.568	G1XBN2	AOL_s00078g329	G1X2F4	AOL_s00007g463
AOL_s00078g329	AOL_s00007g466	5257781	5254557	13349.G1XBN2	13349.G1X2F7	0	0	0	0	0	0	0.459	0.114	0.5	G1XBN2	AOL_s00078g329	G1X2F7	AOL_s00007g466
AOL_s00078g329	AOL_s00007g498	5257781	5254589	13349.G1XBN2	13349.G1X2I9	0	0	0	0	0	0.573	0.241	0	0.662	G1XBN2	AOL_s00078g329	G1X2I9	AOL_s00007g498
AOL_s00078g329	AOL_s00007g550	5257781	5254640	13349.G1XBN2	13349.G1X2P0	0	0	0	0	0	0.275	0.204	0.08	0.422	G1XBN2	AOL_s00078g329	G1X2P0	AOL_s00007g550
AOL_s00078g329	AOL_s00007g576	5257781	5254666	13349.G1XBN2	13349.G1X2R6	0	0	0	0	0	0.26	0.241	0.187	0.503	G1XBN2	AOL_s00078g329	G1X2R6	AOL_s00007g576
AOL_s00078g329	AOL_s00043g5	5257781	5254682	13349.G1XBN2	13349.G1X2T2	0	0	0	0	0	0.264	0.241	0	0.417	G1XBN2	AOL_s00078g329	G1X2T2	AOL_s00043g5
AOL_s00078g329	AOL_s00043g50	5257781	5254727	13349.G1XBN2	13349.G1X2X7	0	0	0	0	0	0.508	0.241	0	0.61	G1XBN2	AOL_s00078g329	G1X2X7	AOL_s00043g50
AOL_s00078g329	AOL_s00043g109	5257781	5254776	13349.G1XBN2	13349.G1X326	0	0	0	0	0	0.418	0.241	0	0.539	G1XBN2	AOL_s00078g329	G1X326	AOL_s00043g109
AOL_s00078g329	AOL_s00043g525	5257781	5255201	13349.G1XBN2	13349.G1X4A1	0	0	0	0	0	0.548	0.606	0.308	0.866	G1XBN2	AOL_s00078g329	G1X4A1	AOL_s00043g525
AOL_s00078g329	AOL_s00043g533	5257781	5255209	13349.G1XBN2	13349.G1X4A9	0	0	0	0	0	0.659	0.478	0.756	0.952	G1XBN2	AOL_s00078g329	G1X4A9	AOL_s00043g533
AOL_s00078g329	AOL_s00043g541	5257781	5255217	13349.G1XBN2	13349.G1X4B7	0	0	0	0	0	0	0.459	0.691	0.825	G1XBN2	AOL_s00078g329	G1X4B7	AOL_s00043g541
AOL_s00078g329	AOL_s00043g733	5257781	5255408	13349.G1XBN2	13349.G1X4V9	0	0	0	0	0	0	0.403	0	0.403	G1XBN2	AOL_s00078g329	G1X4V9	AOL_s00043g733
AOL_s00078g329	AOL_s00054g110	5257781	5255615	13349.G1XBN2	13349.G1X5G6	0	0	0	0	0	0.081	0.458	0	0.48	G1XBN2	AOL_s00078g329	G1X5G6	AOL_s00054g110
AOL_s00078g329	AOL_s00054g253	5257781	5255758	13349.G1XBN2	13349.G1X5V9	0	0	0	0	0	0.264	0.241	0.046	0.42	G1XBN2	AOL_s00078g329	G1X5V9	AOL_s00054g253
AOL_s00078g329	AOL_s00054g343	5257781	5255848	13349.G1XBN2	13349.G1X649	0	0	0	0	0	0.705	0.794	0.811	0.987	G1XBN2	AOL_s00078g329	G1X649	AOL_s00054g343
AOL_s00078g329	AOL_s00054g421	5257781	5255926	13349.G1XBN2	13349.G1X6C7	0	0	0	0	0	0.297	0.154	0.122	0.432	G1XBN2	AOL_s00078g329	G1X6C7	AOL_s00054g421
AOL_s00078g329	AOL_s00054g443	5257781	5255948	13349.G1XBN2	13349.G1X6E9	0	0	0	0	0	0.26	0.241	0.582	0.744	G1XBN2	AOL_s00078g329	G1X6E9	AOL_s00054g443
AOL_s00078g329	AOL_s00054g455	5257781	5255960	13349.G1XBN2	13349.G1X6G1	0	0	0	0	0	0.706	0.922	0.744	0.993	G1XBN2	AOL_s00078g329	G1X6G1	AOL_s00054g455
AOL_s00078g329	AOL_s00054g785	5257781	5256290	13349.G1XBN2	13349.G1X7E1	0	0	0	0	0	0.701	0.488	0.073	0.845	G1XBN2	AOL_s00078g329	G1X7E1	AOL_s00054g785
AOL_s00078g329	AOL_s00054g791	5257781	5256296	13349.G1XBN2	13349.G1X7E7	0	0	0	0	0	0.86	0	0.749	0.963	G1XBN2	AOL_s00078g329	G1X7E7	AOL_s00054g791
AOL_s00078g329	AOL_s00054g801	5257781	5256306	13349.G1XBN2	13349.G1X7F7	0	0	0	0	0	0.573	0.241	0.228	0.727	G1XBN2	AOL_s00078g329	G1X7F7	AOL_s00054g801
AOL_s00078g329	AOL_s00054g965	5257781	5256397	13349.G1XBN2	13349.G1X7P8	0	0	0	0	0	0	0	0.651	0.651	G1XBN2	AOL_s00078g329	G1X7P8	AOL_s00054g965
AOL_s00078g329	AOL_s00054g834	5257781	5256447	13349.G1XBN2	13349.G1X7U8	0	0	0	0	0	0.418	0.241	0.211	0.621	G1XBN2	AOL_s00078g329	G1X7U8	AOL_s00054g834
AOL_s00078g329	AOL_s00075g139	5257781	5256639	13349.G1XBN2	13349.G1X8E0	0	0	0	0	0	0.511	0.241	0	0.612	G1XBN2	AOL_s00078g329	G1X8E0	AOL_s00075g139
AOL_s00078g329	AOL_s00075g164	5257781	5256664	13349.G1XBN2	13349.G1X8G5	0	0	0	0	0	0.705	0.801	0.225	0.95	G1XBN2	AOL_s00078g329	G1X8G5	AOL_s00075g164
AOL_s00078g329	AOL_s00076g75	5257781	5256817	13349.G1XBN2	13349.G1X8W8	0	0	0	0	0	0.657	0.927	0.687	0.991	G1XBN2	AOL_s00078g329	G1X8W8	AOL_s00076g75
AOL_s00078g329	AOL_s00076g160	5257781	5256902	13349.G1XBN2	13349.G1X953	0	0	0	0	0	0.418	0.241	0	0.539	G1XBN2	AOL_s00078g329	G1X953	AOL_s00076g160
AOL_s00078g329	AOL_s00076g264	5257781	5257006	13349.G1XBN2	13349.G1X9F7	0	0	0	0	0	0.842	0.452	0.818	0.982	G1XBN2	AOL_s00078g329	G1X9F7	AOL_s00076g264
AOL_s00078g329	AOL_s00076g345	5257781	5257087	13349.G1XBN2	13349.G1X9N8	0	0	0	0	0	0.07	0.927	0	0.929	G1XBN2	AOL_s00078g329	G1X9N8	AOL_s00076g345
AOL_s00078g329	AOL_s00076g385	5257781	5257201	13349.G1XBN2	13349.G1XA02	0	0	0	0	0	0.699	0.48	0.048	0.837	G1XBN2	AOL_s00078g329	G1XA02	AOL_s00076g385
AOL_s00078g329	AOL_s00076g617	5257781	5257358	13349.G1XBN2	13349.G1XAF9	0	0	0	0	0	0.07	0.606	0.503	0.801	G1XBN2	AOL_s00078g329	G1XAF9	AOL_s00076g617
AOL_s00078g329	AOL_s00076g631	5257781	5257372	13349.G1XBN2	13349.G1XAH3	0	0	0	0	0	0.705	0.403	0.811	0.963	G1XBN2	AOL_s00078g329	G1XAH3	AOL_s00076g631
AOL_s00078g329	AOL_s00076g663	5257781	5257404	13349.G1XBN2	13349.G1XAK5	0	0	0	0	0	0.661	0.464	0.309	0.863	G1XBN2	AOL_s00078g329	G1XAK5	AOL_s00076g663
AOL_s00078g329	AOL_s00078g19	5257781	5257471	13349.G1XBN2	13349.G1XAS2	0	0	0	0	0	0.418	0.241	0	0.539	G1XBN2	AOL_s00078g329	G1XAS2	AOL_s00078g19
AOL_s00078g329	AOL_s00078g127	5257781	5257579	13349.G1XBN2	13349.G1XB30	0	0	0	0	0	0.507	0.241	0	0.609	G1XBN2	AOL_s00078g329	G1XB30	AOL_s00078g127
AOL_s00078g329	AOL_s00078g181	5257781	5257633	13349.G1XBN2	13349.G1XB84	0	0	0	0	0	0.515	0.08	0.084	0.555	G1XBN2	AOL_s00078g329	G1XB84	AOL_s00078g181
AOL_s00078g329	AOL_s00078g232	5257781	5257684	13349.G1XBN2	13349.G1XBD5	0	0	0	0	0	0.705	0.403	0.315	0.868	G1XBN2	AOL_s00078g329	G1XBD5	AOL_s00078g232
AOL_s00078g329	AOL_s00078g262	5257781	5257714	13349.G1XBN2	13349.G1XBG5	0	0	0	0	0	0.175	0.403	0.4	0.678	G1XBN2	AOL_s00078g329	G1XBG5	AOL_s00078g262
AOL_s00078g329	AOL_s00078g267	5257781	5257719	13349.G1XBN2	13349.G1XBH0	0	0	0	0	0	0.784	0.403	0.772	0.968	G1XBN2	AOL_s00078g329	G1XBH0	AOL_s00078g267
AOL_s00078g329	AOL_s00078g273	5257781	5257725	13349.G1XBN2	13349.G1XBH6	0	0	0	0	0	0.26	0.241	0	0.414	G1XBN2	AOL_s00078g329	G1XBH6	AOL_s00078g273
AOL_s00078g334	AOL_s00043g525	5257786	5255201	13349.G1XBN7	13349.G1X4A1	0	0	0	0	0	0.516	0.337	0	0.665	G1XBN7	AOL_s00078g334	G1X4A1	AOL_s00043g525
AOL_s00078g334	AOL_s00043g733	5257786	5255408	13349.G1XBN7	13349.G1X4V9	0	0	0	0	0	0.516	0	0	0.516	G1XBN7	AOL_s00078g334	G1X4V9	AOL_s00043g733
AOL_s00078g347	AOL_s00007g64	5257799	5254155	13349.G1XBQ0	13349.G1X1A5	0	0	0	0	0	0.067	0.051	0.42	0.441	G1XBQ0	AOL_s00078g347	G1X1A5	AOL_s00007g64
AOL_s00078g347	AOL_s00007g369	5257799	5254460	13349.G1XBQ0	13349.G1X260	0	0	0	0	0	0.305	0.06	0.619	0.729	G1XBQ0	AOL_s00078g347	G1X260	AOL_s00007g369
AOL_s00078g347	AOL_s00007g533	5257799	5254624	13349.G1XBQ0	13349.G1X2M4	0	0	0	0	0	0	0	0.431	0.431	G1XBQ0	AOL_s00078g347	G1X2M4	AOL_s00007g533
AOL_s00078g347	AOL_s00043g119	5257799	5254796	13349.G1XBQ0	13349.G1X346	0	0	0	0	0	0.58	0.06	0.888	0.951	G1XBQ0	AOL_s00078g347	G1X346	AOL_s00043g119
AOL_s00078g347	AOL_s00043g628	5257799	5255303	13349.G1XBQ0	13349.G1X4K4	0	0	0	0	0	0	0	0.867	0.867	G1XBQ0	AOL_s00078g347	G1X4K4	AOL_s00043g628
AOL_s00078g347	AOL_s00043g658	5257799	5255333	13349.G1XBQ0	13349.G1X4N4	0	0	0	0	0	0.137	0	0.432	0.488	G1XBQ0	AOL_s00078g347	G1X4N4	AOL_s00043g658
AOL_s00078g347	AOL_s00054g959	5257799	5256391	13349.G1XBQ0	13349.G1X7P2	0	0	0	0	0	0	0.266	0.462	0.588	G1XBQ0	AOL_s00078g347	G1X7P2	AOL_s00054g959
AOL_s00078g347	AOL_s00076g74	5257799	5256816	13349.G1XBQ0	13349.G1X8W7	0	0	0	0	0	0	0	0.793	0.793	G1XBQ0	AOL_s00078g347	G1X8W7	AOL_s00076g74
AOL_s00078g347	AOL_s00076g231	5257799	5256973	13349.G1XBQ0	13349.G1X9C4	0	0	0	0	0	0.125	0.042	0.742	0.764	G1XBQ0	AOL_s00078g347	G1X9C4	AOL_s00076g231
AOL_s00078g424	AOL_s00006g284	5257876	5253783	13349.G1XBX7	13349.G1X083	0	0	0	0	0	0	0.448	0.323	0.61	G1XBX7	AOL_s00078g424	G1X083	AOL_s00006g284
AOL_s00078g479	AOL_s00043g573	5257931	5255249	13349.G1XC32	13349.G1X4E9	0	0	0	0	0	0.268	0.223	0.087	0.435	G1XC32	AOL_s00078g479	G1X4E9	AOL_s00043g573
AOL_s00078g479	AOL_s00043g712	5257931	5255387	13349.G1XC32	13349.G1X4T8	0	0	0	0	0	0.284	0.223	0.14	0.479	G1XC32	AOL_s00078g479	G1X4T8	AOL_s00043g712
AOL_s00078g479	AOL_s00054g801	5257931	5256306	13349.G1XC32	13349.G1X7F7	0	0	0	0	0	0.257	0.223	0.081	0.423	G1XC32	AOL_s00078g479	G1X7F7	AOL_s00054g801
AOL_s00078g479	AOL_s00078g128	5257931	5257580	13349.G1XC32	13349.G1XB31	0	0	0	0	0	0.267	0.223	0.045	0.408	G1XC32	AOL_s00078g479	G1XB31	AOL_s00078g128
AOL_s00078g492	AOL_s00006g411	5257944	5253910	13349.G1XC45	13349.G1X0L0	0	0	0	0	0	0.069	0.398	0.464	0.673	G1XC45	AOL_s00078g492	G1X0L0	AOL_s00006g411
AOL_s00078g521	AOL_s00043g423	5257973	5255099	13349.G1XC74	13349.G1X3Z9	0	0	0	0	0	0	0	0.43	0.43	G1XC74	AOL_s00078g521	G1X3Z9	AOL_s00043g423
AOL_s00078g599	AOL_s00007g369	5258051	5254460	13349.G1XCF2	13349.G1X260	0	0	0	0	0	0.254	0.16	0.137	0.411	G1XCF2	AOL_s00078g599	G1X260	AOL_s00007g369
AOL_s00078g599	AOL_s00043g119	5258051	5254796	13349.G1XCF2	13349.G1X346	0	0	0	0	0	0.254	0.16	0.137	0.411	G1XCF2	AOL_s00078g599	G1X346	AOL_s00043g119
AOL_s00079g17	AOL_s00007g369	5258081	5254460	13349.G1XCI2	13349.G1X260	0	0	0	0	0	0.166	0	0.621	0.67	G1XCI2	AOL_s00079g17	G1X260	AOL_s00007g369
AOL_s00079g17	AOL_s00007g533	5258081	5254624	13349.G1XCI2	13349.G1X2M4	0	0	0	0	0	0.072	0	0.632	0.643	G1XCI2	AOL_s00079g17	G1X2M4	AOL_s00007g533
AOL_s00079g17	AOL_s00043g23	5258081	5254700	13349.G1XCI2	13349.G1X2V0	0	0	0	0	0	0	0.239	0.304	0.447	G1XCI2	AOL_s00079g17	G1X2V0	AOL_s00043g23
AOL_s00079g17	AOL_s00043g119	5258081	5254796	13349.G1XCI2	13349.G1X346	0	0	0	0	0	0.166	0	0.621	0.67	G1XCI2	AOL_s00079g17	G1X346	AOL_s00043g119
AOL_s00079g17	AOL_s00043g392	5258081	5255068	13349.G1XCI2	13349.G1X3W8	0	0	0	0	0	0	0.072	0.596	0.609	G1XCI2	AOL_s00079g17	G1X3W8	AOL_s00043g392
AOL_s00079g17	AOL_s00043g613	5258081	5255289	13349.G1XCI2	13349.G1X4I9	0	0	0	0	0	0	0	0.753	0.753	G1XCI2	AOL_s00079g17	G1X4I9	AOL_s00043g613
AOL_s00079g17	AOL_s00043g619	5258081	5255294	13349.G1XCI2	13349.G1X4J5	0	0	0	0	0	0.201	0	0.478	0.565	G1XCI2	AOL_s00079g17	G1X4J5	AOL_s00043g619
AOL_s00079g17	AOL_s00054g666	5258081	5256171	13349.G1XCI2	13349.G1X722	0	0	0	0	0	0.261	0	0.387	0.527	G1XCI2	AOL_s00079g17	G1X722	AOL_s00054g666
AOL_s00079g17	AOL_s00054g959	5258081	5256391	13349.G1XCI2	13349.G1X7P2	0	0	0	0	0	0	0	0.61	0.61	G1XCI2	AOL_s00079g17	G1X7P2	AOL_s00054g959
AOL_s00079g17	AOL_s00078g347	5258081	5257799	13349.G1XCI2	13349.G1XBQ0	0	0	0	0	0	0	0	0.62	0.62	G1XCI2	AOL_s00079g17	G1XBQ0	AOL_s00078g347
AOL_s00079g65	AOL_s00004g546	5258129	5253385	13349.G1XCN0	13349.G1WZ35	0	0	0	0	0	0	0.927	0.529	0.964	G1XCN0	AOL_s00079g65	G1WZ35	AOL_s00004g546
AOL_s00079g65	AOL_s00006g330	5258129	5253829	13349.G1XCN0	13349.G1X0C9	0	0	0	0	0	0	0.28	0.492	0.618	G1XCN0	AOL_s00079g65	G1X0C9	AOL_s00006g330
AOL_s00079g65	AOL_s00007g159	5258129	5254250	13349.G1XCN0	13349.G1X1K0	0	0	0	0	0	0	0	0.467	0.467	G1XCN0	AOL_s00079g65	G1X1K0	AOL_s00007g159
AOL_s00079g65	AOL_s00007g174	5258129	5254265	13349.G1XCN0	13349.G1X1L5	0	0	0	0	0	0	0.127	0.426	0.477	G1XCN0	AOL_s00079g65	G1X1L5	AOL_s00007g174
AOL_s00079g65	AOL_s00043g146	5258129	5254823	13349.G1XCN0	13349.G1X373	0	0	0	0	0	0	0	0.691	0.691	G1XCN0	AOL_s00079g65	G1X373	AOL_s00043g146
AOL_s00079g65	AOL_s00043g677	5258129	5255352	13349.G1XCN0	13349.G1X4Q3	0	0	0	0	0	0	0.927	0.893	0.991	G1XCN0	AOL_s00079g65	G1X4Q3	AOL_s00043g677
AOL_s00079g65	AOL_s00078g143	5258129	5257595	13349.G1XCN0	13349.G1XB46	0	0	0	0	0	0	0.39	0.129	0.445	G1XCN0	AOL_s00079g65	G1XB46	AOL_s00078g143
AOL_s00079g67	AOL_s00004g362	5258131	5253202	13349.G1XCN2	13349.G1WYK2	0	0	0	0	0	0.071	0	0.636	0.647	G1XCN2	AOL_s00079g67	G1WYK2	AOL_s00004g362
AOL_s00079g67	AOL_s00043g23	5258131	5254700	13349.G1XCN2	13349.G1X2V0	0	0	0	0	0	0	0.448	0.048	0.452	G1XCN2	AOL_s00079g67	G1X2V0	AOL_s00043g23
AOL_s00079g67	AOL_s00054g60	5258131	5255565	13349.G1XCN2	13349.G1X5B6	0	0	0	0	0	0	0.448	0	0.448	G1XCN2	AOL_s00079g67	G1X5B6	AOL_s00054g60
AOL_s00079g67	AOL_s00054g956	5258131	5256388	13349.G1XCN2	13349.G1X7N9	0	0	0	0	0	0	0.448	0.119	0.492	G1XCN2	AOL_s00079g67	G1X7N9	AOL_s00054g956
AOL_s00079g253	AOL_s00004g204	5258182	5253044	13349.G1XCT3	13349.G1WY44	0	0	0	0	0	0.142	0.492	0	0.545	G1XCT3	AOL_s00079g253	G1WY44	AOL_s00004g204
AOL_s00079g253	AOL_s00004g608	5258182	5253447	13349.G1XCT3	13349.G1WZ97	0	0	0	0	0	0	0.492	0	0.491	G1XCT3	AOL_s00079g253	G1WZ97	AOL_s00004g608
AOL_s00079g253	AOL_s00007g357	5258182	5254448	13349.G1XCT3	13349.G1X248	0	0	0	0	0	0.071	0.492	0	0.507	G1XCT3	AOL_s00079g253	G1X248	AOL_s00007g357
AOL_s00079g253	AOL_s00007g463	5258182	5254554	13349.G1XCT3	13349.G1X2F4	0	0	0	0	0	0	0.492	0	0.491	G1XCT3	AOL_s00079g253	G1X2F4	AOL_s00007g463
AOL_s00079g253	AOL_s00007g550	5258182	5254640	13349.G1XCT3	13349.G1X2P0	0	0	0	0	0	0	0.492	0	0.491	G1XCT3	AOL_s00079g253	G1X2P0	AOL_s00007g550
AOL_s00079g253	AOL_s00007g576	5258182	5254666	13349.G1XCT3	13349.G1X2R6	0	0	0	0	0	0	0.492	0	0.491	G1XCT3	AOL_s00079g253	G1X2R6	AOL_s00007g576
AOL_s00079g253	AOL_s00043g109	5258182	5254776	13349.G1XCT3	13349.G1X326	0	0	0	0	0	0	0.492	0	0.491	G1XCT3	AOL_s00079g253	G1X326	AOL_s00043g109
AOL_s00079g253	AOL_s00043g733	5258182	5255408	13349.G1XCT3	13349.G1X4V9	0	0	0	0	0	0	0.433	0.152	0.498	G1XCT3	AOL_s00079g253	G1X4V9	AOL_s00043g733
AOL_s00079g253	AOL_s00054g443	5258182	5255948	13349.G1XCT3	13349.G1X6E9	0	0	0	0	0	0.068	0.492	0.081	0.526	G1XCT3	AOL_s00079g253	G1X6E9	AOL_s00054g443
AOL_s00079g253	AOL_s00054g834	5258182	5256447	13349.G1XCT3	13349.G1X7U8	0	0	0	0	0	0	0.492	0	0.491	G1XCT3	AOL_s00079g253	G1X7U8	AOL_s00054g834
AOL_s00079g253	AOL_s00054g844	5258182	5256457	13349.G1XCT3	13349.G1X7V8	0	0	0	0	0	0	0.492	0	0.491	G1XCT3	AOL_s00079g253	G1X7V8	AOL_s00054g844
AOL_s00079g253	AOL_s00075g24	5258182	5256524	13349.G1XCT3	13349.G1X825	0	0	0	0	0	0.072	0.492	0	0.508	G1XCT3	AOL_s00079g253	G1X825	AOL_s00075g24
AOL_s00079g253	AOL_s00075g139	5258182	5256639	13349.G1XCT3	13349.G1X8E0	0	0	0	0	0	0	0.492	0	0.491	G1XCT3	AOL_s00079g253	G1X8E0	AOL_s00075g139
AOL_s00079g253	AOL_s00076g160	5258182	5256902	13349.G1XCT3	13349.G1X953	0	0	0	0	0	0.069	0.492	0	0.506	G1XCT3	AOL_s00079g253	G1X953	AOL_s00076g160
AOL_s00079g253	AOL_s00078g19	5258182	5257471	13349.G1XCT3	13349.G1XAS2	0	0	0	0	0	0	0.492	0	0.491	G1XCT3	AOL_s00079g253	G1XAS2	AOL_s00078g19
AOL_s00079g253	AOL_s00078g127	5258182	5257579	13349.G1XCT3	13349.G1XB30	0	0	0	0	0	0	0.492	0	0.491	G1XCT3	AOL_s00079g253	G1XB30	AOL_s00078g127
AOL_s00079g253	AOL_s00078g273	5258182	5257725	13349.G1XCT3	13349.G1XBH6	0	0	0	0	0	0.071	0.492	0	0.507	G1XCT3	AOL_s00079g253	G1XBH6	AOL_s00078g273
AOL_s00079g258	AOL_s00004g204	5258187	5253044	13349.G1XCT8	13349.G1WY44	0	0	0	0	0	0	0.528	0	0.528	G1XCT8	AOL_s00079g258	G1WY44	AOL_s00004g204
AOL_s00079g258	AOL_s00004g441	5258187	5253280	13349.G1XCT8	13349.G1WYT0	0	0	0	0	0	0.511	0.237	0.079	0.626	G1XCT8	AOL_s00079g258	G1WYT0	AOL_s00004g441
AOL_s00079g258	AOL_s00004g608	5258187	5253447	13349.G1XCT8	13349.G1WZ97	0	0	0	0	0	0	0.52	0.05	0.524	G1XCT8	AOL_s00079g258	G1WZ97	AOL_s00004g608
AOL_s00079g258	AOL_s00006g63	5258187	5253562	13349.G1XCT8	13349.G1WZL2	0	0	0	0	0	0.253	0.236	0.409	0.633	G1XCT8	AOL_s00079g258	G1WZL2	AOL_s00006g63
AOL_s00079g258	AOL_s00007g130	5258187	5254221	13349.G1XCT8	13349.G1X1H1	0	0	0	0	0	0.255	0.241	0	0.41	G1XCT8	AOL_s00079g258	G1X1H1	AOL_s00007g130
AOL_s00079g258	AOL_s00007g357	5258187	5254448	13349.G1XCT8	13349.G1X248	0	0	0	0	0	0	0.523	0	0.523	G1XCT8	AOL_s00079g258	G1X248	AOL_s00007g357
AOL_s00079g258	AOL_s00007g436	5258187	5254527	13349.G1XCT8	13349.G1X2C7	0	0	0	0	0	0.333	0.204	0.136	0.501	G1XCT8	AOL_s00079g258	G1X2C7	AOL_s00007g436
AOL_s00079g258	AOL_s00007g463	5258187	5254554	13349.G1XCT8	13349.G1X2F4	0	0	0	0	0	0.322	0.528	0.076	0.678	G1XCT8	AOL_s00079g258	G1X2F4	AOL_s00007g463
AOL_s00079g258	AOL_s00007g498	5258187	5254589	13349.G1XCT8	13349.G1X2I9	0	0	0	0	0	0.91	0.528	0.225	0.964	G1XCT8	AOL_s00079g258	G1X2I9	AOL_s00007g498
AOL_s00079g258	AOL_s00007g550	5258187	5254640	13349.G1XCT8	13349.G1X2P0	0	0	0	0	0	0.322	0.528	0	0.666	G1XCT8	AOL_s00079g258	G1X2P0	AOL_s00007g550
AOL_s00079g258	AOL_s00007g576	5258187	5254666	13349.G1XCT8	13349.G1X2R6	0	0	0	0	0	0.322	0.528	0	0.666	G1XCT8	AOL_s00079g258	G1X2R6	AOL_s00007g576
AOL_s00079g258	AOL_s00043g5	5258187	5254682	13349.G1XCT8	13349.G1X2T2	0	0	0	0	0	0.269	0.528	0.059	0.646	G1XCT8	AOL_s00079g258	G1X2T2	AOL_s00043g5
AOL_s00079g258	AOL_s00043g50	5258187	5254727	13349.G1XCT8	13349.G1X2X7	0	0	0	0	0	0.702	0.528	0.073	0.858	G1XCT8	AOL_s00079g258	G1X2X7	AOL_s00043g50
AOL_s00079g258	AOL_s00043g109	5258187	5254776	13349.G1XCT8	13349.G1X326	0	0	0	0	0	0.322	0.528	0	0.666	G1XCT8	AOL_s00079g258	G1X326	AOL_s00043g109
AOL_s00079g258	AOL_s00043g121	5258187	5254798	13349.G1XCT8	13349.G1X348	0	0	0	0	0	0	0.528	0	0.528	G1XCT8	AOL_s00079g258	G1X348	AOL_s00043g121
AOL_s00079g258	AOL_s00054g253	5258187	5255758	13349.G1XCT8	13349.G1X5V9	0	0	0	0	0	0.301	0.528	0	0.655	G1XCT8	AOL_s00079g258	G1X5V9	AOL_s00054g253
AOL_s00079g258	AOL_s00054g343	5258187	5255848	13349.G1XCT8	13349.G1X649	0	0	0	0	0	0.573	0.241	0.302	0.754	G1XCT8	AOL_s00079g258	G1X649	AOL_s00054g343
AOL_s00079g258	AOL_s00054g421	5258187	5255926	13349.G1XCT8	13349.G1X6C7	0	0	0	0	0	0.511	0.237	0.129	0.646	G1XCT8	AOL_s00079g258	G1X6C7	AOL_s00054g421
AOL_s00079g258	AOL_s00054g443	5258187	5255948	13349.G1XCT8	13349.G1X6E9	0	0	0	0	0	0.322	0.528	0	0.666	G1XCT8	AOL_s00079g258	G1X6E9	AOL_s00054g443
AOL_s00079g258	AOL_s00054g801	5258187	5256306	13349.G1XCT8	13349.G1X7F7	0	0	0	0	0	0.91	0.808	0.8	0.996	G1XCT8	AOL_s00079g258	G1X7F7	AOL_s00054g801
AOL_s00079g258	AOL_s00054g934	5258187	5256366	13349.G1XCT8	13349.G1X7L7	0	0	0	0	0	0.301	0.528	0	0.655	G1XCT8	AOL_s00079g258	G1X7L7	AOL_s00054g934
AOL_s00079g258	AOL_s00054g834	5258187	5256447	13349.G1XCT8	13349.G1X7U8	0	0	0	0	0	0.322	0.528	0	0.666	G1XCT8	AOL_s00079g258	G1X7U8	AOL_s00054g834
AOL_s00079g258	AOL_s00054g844	5258187	5256457	13349.G1XCT8	13349.G1X7V8	0	0	0	0	0	0.322	0.528	0.065	0.674	G1XCT8	AOL_s00079g258	G1X7V8	AOL_s00054g844
AOL_s00079g258	AOL_s00075g24	5258187	5256524	13349.G1XCT8	13349.G1X825	0	0	0	0	0	0.333	0.522	0.173	0.713	G1XCT8	AOL_s00079g258	G1X825	AOL_s00075g24
AOL_s00079g258	AOL_s00075g139	5258187	5256639	13349.G1XCT8	13349.G1X8E0	0	0	0	0	0	0	0.528	0	0.528	G1XCT8	AOL_s00079g258	G1X8E0	AOL_s00075g139
AOL_s00079g258	AOL_s00076g160	5258187	5256902	13349.G1XCT8	13349.G1X953	0	0	0	0	0	0.322	0.523	0	0.662	G1XCT8	AOL_s00079g258	G1X953	AOL_s00076g160
AOL_s00079g258	AOL_s00078g19	5258187	5257471	13349.G1XCT8	13349.G1XAS2	0	0	0	0	0	0	0.528	0	0.528	G1XCT8	AOL_s00079g258	G1XAS2	AOL_s00078g19
AOL_s00079g258	AOL_s00078g126	5258187	5257578	13349.G1XCT8	13349.G1XB29	0	0	0	0	0	0	0.528	0	0.528	G1XCT8	AOL_s00079g258	G1XB29	AOL_s00078g126
AOL_s00079g258	AOL_s00078g127	5258187	5257579	13349.G1XCT8	13349.G1XB30	0	0	0	0	0	0	0.52	0	0.52	G1XCT8	AOL_s00079g258	G1XB30	AOL_s00078g127
AOL_s00079g258	AOL_s00078g273	5258187	5257725	13349.G1XCT8	13349.G1XBH6	0	0	0	0	0	0.07	0.528	0	0.542	G1XCT8	AOL_s00079g258	G1XBH6	AOL_s00078g273
AOL_s00079g258	AOL_s00078g329	5258187	5257781	13349.G1XCT8	13349.G1XBN2	0	0	0	0	0	0.573	0.241	0.302	0.754	G1XCT8	AOL_s00079g258	G1XBN2	AOL_s00078g329
AOL_s00079g289	AOL_s00007g450	5258218	5254541	13349.G1XCW9	13349.G1X2E1	0	0	0	0	0	0.251	0.338	0.763	0.872	G1XCW9	AOL_s00079g289	G1X2E1	AOL_s00007g450
AOL_s00079g289	AOL_s00043g51	5258218	5254728	13349.G1XCW9	13349.G1X2X8	0	0	0	0	0	0.263	0.094	0.572	0.689	G1XCW9	AOL_s00079g289	G1X2X8	AOL_s00043g51
AOL_s00079g289	AOL_s00043g474	5258218	5255150	13349.G1XCW9	13349.G1X450	0	0	0	0	0	0	0.927	0.747	0.98	G1XCW9	AOL_s00079g289	G1X450	AOL_s00043g474
AOL_s00079g289	AOL_s00054g344	5258218	5255849	13349.G1XCW9	13349.G1X650	0	0	0	0	0	0.263	0.092	0.705	0.785	G1XCW9	AOL_s00079g289	G1X650	AOL_s00054g344
AOL_s00079g289	AOL_s00054g448	5258218	5255953	13349.G1XCW9	13349.G1X6F4	0	0	0	0	0	0.233	0.927	0.888	0.993	G1XCW9	AOL_s00079g289	G1X6F4	AOL_s00054g448
AOL_s00079g289	AOL_s00054g887	5258218	5256319	13349.G1XCW9	13349.G1X7H0	0	0	0	0.551	0	0.514	0.927	0.893	0.977	G1XCW9	AOL_s00079g289	G1X7H0	AOL_s00054g887
AOL_s00079g289	AOL_s00076g320	5258218	5257062	13349.G1XCW9	13349.G1X9L3	0	0	0	0	0	0.312	0.39	0.61	0.822	G1XCW9	AOL_s00079g289	G1X9L3	AOL_s00076g320
AOL_s00079g289	AOL_s00078g143	5258218	5257595	13349.G1XCW9	13349.G1XB46	0	0	0	0	0	0.259	0	0.408	0.542	G1XCW9	AOL_s00079g289	G1XB46	AOL_s00078g143
AOL_s00079g140	AOL_s00004g359	5258285	5253199	13349.G1XD36	13349.G1WYJ9	0	0	0	0	0	0.068	0.927	0.811	0.986	G1XD36	AOL_s00079g140	G1WYJ9	AOL_s00004g359
AOL_s00079g143	AOL_s00007g225	5258285	5254316	13349.G1XD36	13349.G1X1R6	0	0	0	0	0	0	0.437	0.045	0.439	G1XD36	AOL_s00079g143	G1X1R6	AOL_s00007g225
AOL_s00079g142	AOL_s00043g577	5258285	5255253	13349.G1XD36	13349.G1X4F3	0	0	0	0	0	0	0	0.464	0.463	G1XD36	AOL_s00079g142	G1X4F3	AOL_s00043g577
AOL_s00079g139	AOL_s00076g314	5258285	5257056	13349.G1XD36	13349.G1X9K7	0	0	0	0	0	0.261	0.927	0.871	0.992	G1XD36	AOL_s00079g139	G1X9K7	AOL_s00076g314
AOL_s00079g164	AOL_s00043g23	5258310	5254700	13349.G1XD61	13349.G1X2V0	0	0	0	0	0	0	0.747	0	0.747	G1XD61	AOL_s00079g164	G1X2V0	AOL_s00043g23
AOL_s00079g164	AOL_s00054g465	5258310	5255970	13349.G1XD61	13349.G1X6H1	0	0	0	0	0	0	0.747	0.153	0.776	G1XD61	AOL_s00079g164	G1X6H1	AOL_s00054g465
AOL_s00079g164	AOL_s00054g956	5258310	5256388	13349.G1XD61	13349.G1X7N9	0	0	0	0	0	0	0.603	0.047	0.605	G1XD61	AOL_s00079g164	G1X7N9	AOL_s00054g956
AOL_s00079g172	AOL_s00006g340	5258318	5253839	13349.G1XD69	13349.G1X0D9	0	0	0	0	0	0.155	0.059	0.453	0.527	G1XD69	AOL_s00079g172	G1X0D9	AOL_s00006g340
AOL_s00079g172	AOL_s00043g573	5258318	5255249	13349.G1XD69	13349.G1X4E9	0	0	0	0	0	0.268	0.223	0.087	0.435	G1XD69	AOL_s00079g172	G1X4E9	AOL_s00043g573
AOL_s00079g172	AOL_s00043g712	5258318	5255387	13349.G1XD69	13349.G1X4T8	0	0	0	0	0	0.284	0.223	0.14	0.479	G1XD69	AOL_s00079g172	G1X4T8	AOL_s00043g712
AOL_s00079g172	AOL_s00054g801	5258318	5256306	13349.G1XD69	13349.G1X7F7	0	0	0	0	0	0.257	0.223	0.081	0.423	G1XD69	AOL_s00079g172	G1X7F7	AOL_s00054g801
AOL_s00079g172	AOL_s00078g128	5258318	5257580	13349.G1XD69	13349.G1XB31	0	0	0	0	0	0.267	0.223	0.045	0.408	G1XD69	AOL_s00079g172	G1XB31	AOL_s00078g128
AOL_s00079g172	AOL_s00078g273	5258318	5257725	13349.G1XD69	13349.G1XBH6	0	0	0	0	0	0.137	0.069	0.444	0.514	G1XD69	AOL_s00079g172	G1XBH6	AOL_s00078g273
AOL_s00079g183	AOL_s00004g657	5258329	5253496	13349.G1XD80	13349.G1WZE6	0	0	0	0	0	0	0	0.419	0.418	G1XD80	AOL_s00079g183	G1WZE6	AOL_s00004g657
AOL_s00079g343	AOL_s00006g45	5258407	5253544	13349.G1XDF8	13349.G1WZJ4	0	0	0	0	0	0	0	0.621	0.621	G1XDF8	AOL_s00079g343	G1WZJ4	AOL_s00006g45
AOL_s00079g343	AOL_s00006g290	5258407	5253789	13349.G1XDF8	13349.G1X089	0	0	0	0	0	0.61	0	0	0.61	G1XDF8	AOL_s00079g343	G1X089	AOL_s00006g290
AOL_s00079g343	AOL_s00006g329	5258407	5253828	13349.G1XDF8	13349.G1X0C8	0	0	0	0	0	0.705	0.492	0.593	0.933	G1XDF8	AOL_s00079g343	G1X0C8	AOL_s00006g329
AOL_s00079g343	AOL_s00043g472	5258407	5255148	13349.G1XDF8	13349.G1X448	0	0	0	0	0	0.262	0.204	0.426	0.633	G1XDF8	AOL_s00079g343	G1X448	AOL_s00043g472
AOL_s00079g343	AOL_s00075g95	5258407	5256595	13349.G1XDF8	13349.G1X896	0	0	0	0	0	0.266	0.174	0.413	0.613	G1XDF8	AOL_s00079g343	G1X896	AOL_s00075g95
AOL_s00079g343	AOL_s00075g168	5258407	5256668	13349.G1XDF8	13349.G1X8G9	0	0	0	0	0	0	0.49	0	0.489	G1XDF8	AOL_s00079g343	G1X8G9	AOL_s00075g168
AOL_s00079g343	AOL_s00078g121	5258407	5257573	13349.G1XDF8	13349.G1XB24	0	0	0	0	0	0.701	0.492	0.757	0.959	G1XDF8	AOL_s00079g343	G1XB24	AOL_s00078g121
AOL_s00079g368	AOL_s00043g677	5258432	5255352	13349.G1XDI3	13349.G1X4Q3	0	0	0	0	0	0	0.39	0.204	0.493	G1XDI3	AOL_s00079g368	G1X4Q3	AOL_s00043g677
AOL_s00079g368	AOL_s00079g65	5258432	5258129	13349.G1XDI3	13349.G1XCN0	0	0	0	0	0	0	0.39	0.174	0.474	G1XDI3	AOL_s00079g368	G1XCN0	AOL_s00079g65
AOL_s00079g457	AOL_s00004g194	5258521	5253034	13349.G1XDS2	13349.G1WY34	0	0	0	0	0	0.251	0.403	0.08	0.552	G1XDS2	AOL_s00079g457	G1WY34	AOL_s00004g194
AOL_s00079g457	AOL_s00004g204	5258521	5253044	13349.G1XDS2	13349.G1WY44	0	0	0	0	0	0.518	0.241	0.092	0.638	G1XDS2	AOL_s00079g457	G1WY44	AOL_s00004g204
AOL_s00079g457	AOL_s00004g261	5258521	5253101	13349.G1XDS2	13349.G1WYA1	0	0	0	0	0	0.661	0.453	0.097	0.817	G1XDS2	AOL_s00079g457	G1WYA1	AOL_s00004g261
AOL_s00079g457	AOL_s00004g387	5258521	5253226	13349.G1XDS2	13349.G1WYM6	0	0	0	0	0	0.582	0.459	0.811	0.953	G1XDS2	AOL_s00079g457	G1WYM6	AOL_s00004g387
AOL_s00079g457	AOL_s00004g441	5258521	5253280	13349.G1XDS2	13349.G1WYT0	0	0	0	0	0	0.548	0.403	0.179	0.759	G1XDS2	AOL_s00079g457	G1WYT0	AOL_s00004g441
AOL_s00079g457	AOL_s00004g473	5258521	5253312	13349.G1XDS2	13349.G1WYW2	0	0	0	0	0	0.679	0.468	0.811	0.964	G1XDS2	AOL_s00079g457	G1WYW2	AOL_s00004g473
AOL_s00079g457	AOL_s00004g608	5258521	5253447	13349.G1XDS2	13349.G1WZ97	0	0	0	0	0	0.261	0.241	0.068	0.431	G1XDS2	AOL_s00079g457	G1WZ97	AOL_s00004g608
AOL_s00079g457	AOL_s00006g177	5258521	5253676	13349.G1XDS2	13349.G1WZX6	0	0	0	0	0	0.309	0.403	0	0.569	G1XDS2	AOL_s00079g457	G1WZX6	AOL_s00006g177
AOL_s00079g457	AOL_s00006g340	5258521	5253839	13349.G1XDS2	13349.G1X0D9	0	0	0	0	0	0.141	0.403	0.321	0.621	G1XDS2	AOL_s00079g457	G1X0D9	AOL_s00006g340
AOL_s00079g457	AOL_s00007g130	5258521	5254221	13349.G1XDS2	13349.G1X1H1	0	0	0	0	0	0.279	0.204	0	0.401	G1XDS2	AOL_s00079g457	G1X1H1	AOL_s00007g130
AOL_s00079g457	AOL_s00007g463	5258521	5254554	13349.G1XDS2	13349.G1X2F4	0	0	0	0	0	0.518	0.241	0.128	0.653	G1XDS2	AOL_s00079g457	G1X2F4	AOL_s00007g463
AOL_s00079g457	AOL_s00007g466	5258521	5254557	13349.G1XDS2	13349.G1X2F7	0	0	0	0	0	0.683	0.462	0.308	0.871	G1XDS2	AOL_s00079g457	G1X2F7	AOL_s00007g466
AOL_s00079g457	AOL_s00007g576	5258521	5254666	13349.G1XDS2	13349.G1X2R6	0	0	0	0	0	0.297	0.241	0.113	0.485	G1XDS2	AOL_s00079g457	G1X2R6	AOL_s00007g576
AOL_s00079g457	AOL_s00043g50	5258521	5254727	13349.G1XDS2	13349.G1X2X7	0	0	0	0	0	0.297	0.241	0.048	0.447	G1XDS2	AOL_s00079g457	G1X2X7	AOL_s00043g50
AOL_s00079g457	AOL_s00043g109	5258521	5254776	13349.G1XDS2	13349.G1X326	0	0	0	0	0	0.518	0.241	0.109	0.645	G1XDS2	AOL_s00079g457	G1X326	AOL_s00043g109
AOL_s00079g457	AOL_s00043g525	5258521	5255201	13349.G1XDS2	13349.G1X4A1	0	0	0	0	0	0.631	0.459	0.221	0.83	G1XDS2	AOL_s00079g457	G1X4A1	AOL_s00043g525
AOL_s00079g457	AOL_s00043g533	5258521	5255209	13349.G1XDS2	13349.G1X4A9	0	0	0	0	0	0.624	0.497	0.119	0.818	G1XDS2	AOL_s00079g457	G1X4A9	AOL_s00043g533
AOL_s00079g457	AOL_s00043g541	5258521	5255217	13349.G1XDS2	13349.G1X4B7	0	0	0	0	0	0	0.459	0.058	0.468	G1XDS2	AOL_s00079g457	G1X4B7	AOL_s00043g541
AOL_s00079g457	AOL_s00043g579	5258521	5255255	13349.G1XDS2	13349.G1X4F5	0	0	0	0	0	0.141	0.061	0.442	0.51	G1XDS2	AOL_s00079g457	G1X4F5	AOL_s00043g579
AOL_s00079g457	AOL_s00043g733	5258521	5255408	13349.G1XDS2	13349.G1X4V9	0	0	0	0	0	0	0.403	0	0.403	G1XDS2	AOL_s00079g457	G1X4V9	AOL_s00043g733
AOL_s00079g457	AOL_s00054g110	5258521	5255615	13349.G1XDS2	13349.G1X5G6	0	0	0	0	0	0.699	0.457	0.799	0.964	G1XDS2	AOL_s00079g457	G1X5G6	AOL_s00054g110
AOL_s00079g457	AOL_s00054g253	5258521	5255758	13349.G1XDS2	13349.G1X5V9	0	0	0	0	0	0	0.241	0.323	0.464	G1XDS2	AOL_s00079g457	G1X5V9	AOL_s00054g253
AOL_s00079g457	AOL_s00054g343	5258521	5255848	13349.G1XDS2	13349.G1X649	0	0	0	0	0	0.699	0.459	0.228	0.863	G1XDS2	AOL_s00079g457	G1X649	AOL_s00054g343
AOL_s00079g457	AOL_s00054g443	5258521	5255948	13349.G1XDS2	13349.G1X6E9	0	0	0	0	0	0.297	0.241	0.236	0.556	G1XDS2	AOL_s00079g457	G1X6E9	AOL_s00054g443
AOL_s00079g457	AOL_s00054g455	5258521	5255960	13349.G1XDS2	13349.G1X6G1	0	0	0	0	0	0.658	0.478	0.092	0.823	G1XDS2	AOL_s00079g457	G1X6G1	AOL_s00054g455
AOL_s00079g457	AOL_s00054g785	5258521	5256290	13349.G1XDS2	13349.G1X7E1	0	0	0	0	0	0	0.478	0	0.478	G1XDS2	AOL_s00079g457	G1X7E1	AOL_s00054g785
AOL_s00079g457	AOL_s00054g801	5258521	5256306	13349.G1XDS2	13349.G1X7F7	0	0	0	0	0	0.366	0.241	0	0.498	G1XDS2	AOL_s00079g457	G1X7F7	AOL_s00054g801
AOL_s00079g457	AOL_s00054g834	5258521	5256447	13349.G1XDS2	13349.G1X7U8	0	0	0	0	0	0.515	0.241	0.131	0.652	G1XDS2	AOL_s00079g457	G1X7U8	AOL_s00054g834
AOL_s00079g457	AOL_s00054g844	5258521	5256457	13349.G1XDS2	13349.G1X7V8	0	0	0	0	0	0.279	0.204	0	0.401	G1XDS2	AOL_s00079g457	G1X7V8	AOL_s00054g844
AOL_s00079g457	AOL_s00075g139	5258521	5256639	13349.G1XDS2	13349.G1X8E0	0	0	0	0	0	0.493	0.241	0.117	0.63	G1XDS2	AOL_s00079g457	G1X8E0	AOL_s00075g139
AOL_s00079g457	AOL_s00075g164	5258521	5256664	13349.G1XDS2	13349.G1X8G5	0	0	0	0	0	0.705	0.403	0.431	0.891	G1XDS2	AOL_s00079g457	G1X8G5	AOL_s00075g164
AOL_s00079g457	AOL_s00076g75	5258521	5256817	13349.G1XDS2	13349.G1X8W8	0	0	0	0	0	0.702	0.497	0.802	0.967	G1XDS2	AOL_s00079g457	G1X8W8	AOL_s00076g75
AOL_s00079g457	AOL_s00076g160	5258521	5256902	13349.G1XDS2	13349.G1X953	0	0	0	0	0	0.518	0.241	0.092	0.638	G1XDS2	AOL_s00079g457	G1X953	AOL_s00076g160
AOL_s00079g457	AOL_s00076g264	5258521	5257006	13349.G1XDS2	13349.G1X9F7	0	0	0	0	0	0.679	0.403	0.123	0.817	G1XDS2	AOL_s00079g457	G1X9F7	AOL_s00076g264
AOL_s00079g457	AOL_s00076g345	5258521	5257087	13349.G1XDS2	13349.G1X9N8	0	0	0	0	0	0.259	0.403	0	0.538	G1XDS2	AOL_s00079g457	G1X9N8	AOL_s00076g345
AOL_s00079g457	AOL_s00076g385	5258521	5257201	13349.G1XDS2	13349.G1XA02	0	0	0	0	0	0.703	0.491	0.4	0.901	G1XDS2	AOL_s00079g457	G1XA02	AOL_s00076g385
AOL_s00079g457	AOL_s00076g617	5258521	5257358	13349.G1XDS2	13349.G1XAF9	0	0	0	0	0	0.081	0.459	0.046	0.484	G1XDS2	AOL_s00079g457	G1XAF9	AOL_s00076g617
AOL_s00079g457	AOL_s00076g631	5258521	5257372	13349.G1XDS2	13349.G1XAH3	0	0	0	0	0	0.702	0.403	0.308	0.866	G1XDS2	AOL_s00079g457	G1XAH3	AOL_s00076g631
AOL_s00079g457	AOL_s00076g663	5258521	5257404	13349.G1XDS2	13349.G1XAK5	0	0	0	0	0	0.704	0.462	0.429	0.901	G1XDS2	AOL_s00079g457	G1XAK5	AOL_s00076g663
AOL_s00079g457	AOL_s00078g19	5258521	5257471	13349.G1XDS2	13349.G1XAS2	0	0	0	0	0	0.513	0.241	0.048	0.617	G1XDS2	AOL_s00079g457	G1XAS2	AOL_s00078g19
AOL_s00079g457	AOL_s00078g127	5258521	5257579	13349.G1XDS2	13349.G1XB30	0	0	0	0	0	0.509	0.241	0.092	0.632	G1XDS2	AOL_s00079g457	G1XB30	AOL_s00078g127
AOL_s00079g457	AOL_s00078g181	5258521	5257633	13349.G1XDS2	13349.G1XB84	0	0	0	0	0	0.522	0.239	0.147	0.662	G1XDS2	AOL_s00079g457	G1XB84	AOL_s00078g181
AOL_s00079g457	AOL_s00078g232	5258521	5257684	13349.G1XDS2	13349.G1XBD5	0	0	0	0	0	0	0.403	0	0.403	G1XDS2	AOL_s00079g457	G1XBD5	AOL_s00078g232
AOL_s00079g457	AOL_s00078g262	5258521	5257714	13349.G1XDS2	13349.G1XBG5	0	0	0	0	0	0.114	0.403	0.154	0.513	G1XDS2	AOL_s00079g457	G1XBG5	AOL_s00078g262
AOL_s00079g457	AOL_s00078g267	5258521	5257719	13349.G1XDS2	13349.G1XBH0	0	0	0	0	0	0.698	0.606	0.755	0.968	G1XDS2	AOL_s00079g457	G1XBH0	AOL_s00078g267
AOL_s00079g457	AOL_s00078g273	5258521	5257725	13349.G1XDS2	13349.G1XBH6	0	0	0	0	0	0.297	0.241	0.092	0.473	G1XDS2	AOL_s00079g457	G1XBH6	AOL_s00078g273
AOL_s00079g457	AOL_s00078g329	5258521	5257781	13349.G1XDS2	13349.G1XBN2	0	0	0	0	0	0.548	0.478	0.143	0.78	G1XDS2	AOL_s00079g457	G1XBN2	AOL_s00078g329
AOL_s00079g457	AOL_s00079g258	5258521	5258187	13349.G1XDS2	13349.G1XCT8	0	0	0	0	0	0.255	0.241	0	0.41	G1XDS2	AOL_s00079g457	G1XCT8	AOL_s00079g258
AOL_s00080g60	AOL_s00043g121	5258624	5254798	13349.G1XE25	13349.G1X348	0	0	0	0	0	0.263	0.24	0.09	0.445	G1XE25	AOL_s00080g60	G1X348	AOL_s00043g121
AOL_s00080g96	AOL_s00006g284	5258660	5253783	13349.G1XE61	13349.G1X083	0	0	0	0	0	0	0.448	0.06	0.458	G1XE61	AOL_s00080g96	G1X083	AOL_s00006g284
AOL_s00080g96	AOL_s00076g481	5258660	5257222	13349.G1XE61	13349.G1XA23	0	0	0	0.581	0	0	0.353	0.461	0.471	G1XE61	AOL_s00080g96	G1XA23	AOL_s00076g481
AOL_s00080g96	AOL_s00076g566	5258660	5257307	13349.G1XE61	13349.G1XAA8	0	0	0	0	0	0	0.349	0.43	0.613	G1XE61	AOL_s00080g96	G1XAA8	AOL_s00076g566
AOL_s00080g102	AOL_s00054g965	5258666	5256397	13349.G1XE67	13349.G1X7P8	0	0	0	0	0	0	0	0.467	0.467	G1XE67	AOL_s00080g102	G1X7P8	AOL_s00054g965
AOL_s00080g110	AOL_s00004g441	5258674	5253280	13349.G1XE75	13349.G1WYT0	0	0	0	0	0	0.511	0.237	0.13	0.647	G1XE75	AOL_s00080g110	G1WYT0	AOL_s00004g441
AOL_s00080g110	AOL_s00004g608	5258674	5253447	13349.G1XE75	13349.G1WZ97	0	0	0	0	0	0	0.51	0	0.51	G1XE75	AOL_s00080g110	G1WZ97	AOL_s00004g608
AOL_s00080g110	AOL_s00007g357	5258674	5254448	13349.G1XE75	13349.G1X248	0	0	0	0	0	0	0.523	0	0.523	G1XE75	AOL_s00080g110	G1X248	AOL_s00007g357
AOL_s00080g110	AOL_s00007g376	5258674	5254467	13349.G1XE75	13349.G1X267	0	0	0	0	0	0	0	0.567	0.567	G1XE75	AOL_s00080g110	G1X267	AOL_s00007g376
AOL_s00080g110	AOL_s00007g436	5258674	5254527	13349.G1XE75	13349.G1X2C7	0	0	0	0	0	0.333	0.204	0.113	0.487	G1XE75	AOL_s00080g110	G1X2C7	AOL_s00007g436
AOL_s00080g110	AOL_s00007g498	5258674	5254589	13349.G1XE75	13349.G1X2I9	0	0	0	0	0	0.91	0.528	0	0.955	G1XE75	AOL_s00080g110	G1X2I9	AOL_s00007g498
AOL_s00080g110	AOL_s00007g576	5258674	5254666	13349.G1XE75	13349.G1X2R6	0	0	0	0	0	0	0.525	0	0.525	G1XE75	AOL_s00080g110	G1X2R6	AOL_s00007g576
AOL_s00080g110	AOL_s00043g5	5258674	5254682	13349.G1XE75	13349.G1X2T2	0	0	0	0	0	0.514	0.528	0	0.76	G1XE75	AOL_s00080g110	G1X2T2	AOL_s00043g5
AOL_s00080g110	AOL_s00043g50	5258674	5254727	13349.G1XE75	13349.G1X2X7	0	0	0	0	0	0.703	0.528	0	0.853	G1XE75	AOL_s00080g110	G1X2X7	AOL_s00043g50
AOL_s00080g110	AOL_s00043g121	5258674	5254798	13349.G1XE75	13349.G1X348	0	0	0	0	0	0	0.528	0.061	0.537	G1XE75	AOL_s00080g110	G1X348	AOL_s00043g121
AOL_s00080g110	AOL_s00054g253	5258674	5255758	13349.G1XE75	13349.G1X5V9	0	0	0	0	0	0.514	0.528	0	0.76	G1XE75	AOL_s00080g110	G1X5V9	AOL_s00054g253
AOL_s00080g110	AOL_s00054g343	5258674	5255848	13349.G1XE75	13349.G1X649	0	0	0	0	0	0.573	0.241	0.181	0.711	G1XE75	AOL_s00080g110	G1X649	AOL_s00054g343
AOL_s00080g110	AOL_s00054g421	5258674	5255926	13349.G1XE75	13349.G1X6C7	0	0	0	0	0	0.511	0.237	0.138	0.65	G1XE75	AOL_s00080g110	G1X6C7	AOL_s00054g421
AOL_s00080g110	AOL_s00054g443	5258674	5255948	13349.G1XE75	13349.G1X6E9	0	0	0	0	0	0	0.525	0	0.525	G1XE75	AOL_s00080g110	G1X6E9	AOL_s00054g443
AOL_s00080g110	AOL_s00054g801	5258674	5256306	13349.G1XE75	13349.G1X7F7	0	0	0	0	0	0.91	0.853	0.763	0.996	G1XE75	AOL_s00080g110	G1X7F7	AOL_s00054g801
AOL_s00080g110	AOL_s00054g934	5258674	5256366	13349.G1XE75	13349.G1X7L7	0	0	0	0	0	0	0.528	0	0.528	G1XE75	AOL_s00080g110	G1X7L7	AOL_s00054g934
AOL_s00080g110	AOL_s00054g834	5258674	5256447	13349.G1XE75	13349.G1X7U8	0	0	0	0	0	0	0.525	0	0.525	G1XE75	AOL_s00080g110	G1X7U8	AOL_s00054g834
AOL_s00080g110	AOL_s00075g24	5258674	5256524	13349.G1XE75	13349.G1X825	0	0	0	0	0	0.333	0.524	0	0.668	G1XE75	AOL_s00080g110	G1X825	AOL_s00075g24
AOL_s00080g110	AOL_s00075g139	5258674	5256639	13349.G1XE75	13349.G1X8E0	0	0	0	0	0	0	0.525	0.115	0.561	G1XE75	AOL_s00080g110	G1X8E0	AOL_s00075g139
AOL_s00080g110	AOL_s00076g160	5258674	5256902	13349.G1XE75	13349.G1X953	0	0	0	0	0	0	0.525	0	0.525	G1XE75	AOL_s00080g110	G1X953	AOL_s00076g160
AOL_s00080g110	AOL_s00078g19	5258674	5257471	13349.G1XE75	13349.G1XAS2	0	0	0	0	0	0	0.525	0	0.525	G1XE75	AOL_s00080g110	G1XAS2	AOL_s00078g19
AOL_s00080g110	AOL_s00078g126	5258674	5257578	13349.G1XE75	13349.G1XB29	0	0	0	0	0	0	0.528	0	0.528	G1XE75	AOL_s00080g110	G1XB29	AOL_s00078g126
AOL_s00080g110	AOL_s00078g127	5258674	5257579	13349.G1XE75	13349.G1XB30	0	0	0	0	0	0	0.51	0	0.51	G1XE75	AOL_s00080g110	G1XB30	AOL_s00078g127
AOL_s00080g110	AOL_s00078g273	5258674	5257725	13349.G1XE75	13349.G1XBH6	0	0	0	0	0	0	0.525	0	0.525	G1XE75	AOL_s00080g110	G1XBH6	AOL_s00078g273
AOL_s00080g110	AOL_s00078g329	5258674	5257781	13349.G1XE75	13349.G1XBN2	0	0	0	0	0	0.573	0.241	0.08	0.675	G1XE75	AOL_s00080g110	G1XBN2	AOL_s00078g329
AOL_s00080g110	AOL_s00079g258	5258674	5258187	13349.G1XE75	13349.G1XCT8	0	0	0	0	0	0.91	0.808	0.752	0.995	G1XE75	AOL_s00080g110	G1XCT8	AOL_s00079g258
AOL_s00080g111	AOL_s00007g369	5258675	5254460	13349.G1XE76	13349.G1X260	0	0	0	0	0	0.069	0	0.456	0.471	G1XE76	AOL_s00080g111	G1X260	AOL_s00007g369
AOL_s00080g111	AOL_s00007g570	5258675	5254660	13349.G1XE76	13349.G1X2R0	0	0	0	0	0	0	0	0.431	0.431	G1XE76	AOL_s00080g111	G1X2R0	AOL_s00007g570
AOL_s00080g111	AOL_s00043g119	5258675	5254796	13349.G1XE76	13349.G1X346	0	0	0	0	0	0.069	0	0.635	0.645	G1XE76	AOL_s00080g111	G1X346	AOL_s00043g119
AOL_s00080g111	AOL_s00043g469	5258675	5255145	13349.G1XE76	13349.G1X445	0	0	0	0	0	0	0	0.433	0.433	G1XE76	AOL_s00080g111	G1X445	AOL_s00043g469
AOL_s00080g111	AOL_s00043g613	5258675	5255289	13349.G1XE76	13349.G1X4I9	0	0	0	0	0	0	0.237	0.607	0.687	G1XE76	AOL_s00080g111	G1X4I9	AOL_s00043g613
AOL_s00080g111	AOL_s00043g628	5258675	5255303	13349.G1XE76	13349.G1X4K4	0	0	0	0	0	0	0.927	0.81	0.985	G1XE76	AOL_s00080g111	G1X4K4	AOL_s00043g628
AOL_s00080g111	AOL_s00043g658	5258675	5255333	13349.G1XE76	13349.G1X4N4	0	0	0	0	0	0.18	0	0.462	0.539	G1XE76	AOL_s00080g111	G1X4N4	AOL_s00043g658
AOL_s00080g111	AOL_s00054g464	5258675	5255969	13349.G1XE76	13349.G1X6H0	0	0	0	0	0	0	0.056	0.646	0.651	G1XE76	AOL_s00080g111	G1X6H0	AOL_s00054g464
AOL_s00080g111	AOL_s00054g523	5258675	5256028	13349.G1XE76	13349.G1X6M9	0	0	0	0	0	0	0	0.627	0.627	G1XE76	AOL_s00080g111	G1X6M9	AOL_s00054g523
AOL_s00080g111	AOL_s00054g959	5258675	5256391	13349.G1XE76	13349.G1X7P2	0	0	0	0	0	0	0	0.767	0.767	G1XE76	AOL_s00080g111	G1X7P2	AOL_s00054g959
AOL_s00080g111	AOL_s00076g74	5258675	5256816	13349.G1XE76	13349.G1X8W7	0	0	0	0	0	0	0.927	0.811	0.985	G1XE76	AOL_s00080g111	G1X8W7	AOL_s00076g74
AOL_s00080g111	AOL_s00076g231	5258675	5256973	13349.G1XE76	13349.G1X9C4	0	0	0	0	0	0	0	0.563	0.563	G1XE76	AOL_s00080g111	G1X9C4	AOL_s00076g231
AOL_s00080g111	AOL_s00078g347	5258675	5257799	13349.G1XE76	13349.G1XBQ0	0	0	0	0	0	0	0	0.791	0.791	G1XE76	AOL_s00080g111	G1XBQ0	AOL_s00078g347
AOL_s00080g111	AOL_s00079g17	5258675	5258081	13349.G1XE76	13349.G1XCI2	0	0	0	0	0	0.069	0	0.744	0.751	G1XE76	AOL_s00080g111	G1XCI2	AOL_s00079g17
AOL_s00080g118	AOL_s00004g248	5258682	5253088	13349.G1XE83	13349.G1WY88	0	0	0	0	0	0.07	0.05	0.431	0.453	G1XE83	AOL_s00080g118	G1WY88	AOL_s00004g248
AOL_s00080g126	AOL_s00004g204	5258690	5253044	13349.G1XE91	13349.G1WY44	0	0	0	0	0	0	0.806	0	0.806	G1XE91	AOL_s00080g126	G1WY44	AOL_s00004g204
AOL_s00080g126	AOL_s00004g608	5258690	5253447	13349.G1XE91	13349.G1WZ97	0	0	0	0	0	0	0.806	0	0.806	G1XE91	AOL_s00080g126	G1WZ97	AOL_s00004g608
AOL_s00080g126	AOL_s00006g334	5258690	5253833	13349.G1XE91	13349.G1X0D3	0	0	0	0	0	0	0.528	0	0.528	G1XE91	AOL_s00080g126	G1X0D3	AOL_s00006g334
AOL_s00080g126	AOL_s00007g357	5258690	5254448	13349.G1XE91	13349.G1X248	0	0	0	0	0	0.14	0.806	0.047	0.827	G1XE91	AOL_s00080g126	G1X248	AOL_s00007g357
AOL_s00080g126	AOL_s00007g463	5258690	5254554	13349.G1XE91	13349.G1X2F4	0	0	0	0	0	0	0.806	0	0.806	G1XE91	AOL_s00080g126	G1X2F4	AOL_s00007g463
AOL_s00080g126	AOL_s00007g550	5258690	5254640	13349.G1XE91	13349.G1X2P0	0	0	0	0	0	0.07	0.806	0	0.811	G1XE91	AOL_s00080g126	G1X2P0	AOL_s00007g550
AOL_s00080g126	AOL_s00007g576	5258690	5254666	13349.G1XE91	13349.G1X2R6	0	0	0	0	0	0.141	0.806	0	0.826	G1XE91	AOL_s00080g126	G1X2R6	AOL_s00007g576
AOL_s00080g126	AOL_s00043g50	5258690	5254727	13349.G1XE91	13349.G1X2X7	0	0	0	0	0	0.107	0	0.404	0.445	G1XE91	AOL_s00080g126	G1X2X7	AOL_s00043g50
AOL_s00080g126	AOL_s00043g109	5258690	5254776	13349.G1XE91	13349.G1X326	0	0	0	0	0	0	0.806	0	0.806	G1XE91	AOL_s00080g126	G1X326	AOL_s00043g109
AOL_s00080g126	AOL_s00054g443	5258690	5255948	13349.G1XE91	13349.G1X6E9	0	0	0	0	0	0.067	0.806	0.071	0.817	G1XE91	AOL_s00080g126	G1X6E9	AOL_s00054g443
AOL_s00080g126	AOL_s00054g791	5258690	5256296	13349.G1XE91	13349.G1X7E7	0	0	0	0	0	0	0.403	0	0.403	G1XE91	AOL_s00080g126	G1X7E7	AOL_s00054g791
AOL_s00080g126	AOL_s00054g834	5258690	5256447	13349.G1XE91	13349.G1X7U8	0	0	0	0	0	0	0.806	0	0.806	G1XE91	AOL_s00080g126	G1X7U8	AOL_s00054g834
AOL_s00080g126	AOL_s00054g844	5258690	5256457	13349.G1XE91	13349.G1X7V8	0	0	0	0	0	0.072	0.806	0.047	0.813	G1XE91	AOL_s00080g126	G1X7V8	AOL_s00054g844
AOL_s00080g126	AOL_s00075g24	5258690	5256524	13349.G1XE91	13349.G1X825	0	0	0	0	0	0.097	0.806	0.047	0.818	G1XE91	AOL_s00080g126	G1X825	AOL_s00075g24
AOL_s00080g126	AOL_s00075g139	5258690	5256639	13349.G1XE91	13349.G1X8E0	0	0	0	0	0	0.07	0.806	0	0.811	G1XE91	AOL_s00080g126	G1X8E0	AOL_s00075g139
AOL_s00080g126	AOL_s00076g160	5258690	5256902	13349.G1XE91	13349.G1X953	0	0	0	0	0	0.112	0.806	0	0.82	G1XE91	AOL_s00080g126	G1X953	AOL_s00076g160
AOL_s00080g126	AOL_s00076g617	5258690	5257358	13349.G1XE91	13349.G1XAF9	0	0	0	0	0	0.158	0	0.664	0.704	G1XE91	AOL_s00080g126	G1XAF9	AOL_s00076g617
AOL_s00080g126	AOL_s00078g19	5258690	5257471	13349.G1XE91	13349.G1XAS2	0	0	0	0	0	0	0.806	0	0.806	G1XE91	AOL_s00080g126	G1XAS2	AOL_s00078g19
AOL_s00080g126	AOL_s00078g127	5258690	5257579	13349.G1XE91	13349.G1XB30	0	0	0	0	0	0.067	0.806	0	0.811	G1XE91	AOL_s00080g126	G1XB30	AOL_s00078g127
AOL_s00080g126	AOL_s00078g273	5258690	5257725	13349.G1XE91	13349.G1XBH6	0	0	0	0	0	0.071	0.806	0	0.812	G1XE91	AOL_s00080g126	G1XBH6	AOL_s00078g273
AOL_s00080g126	AOL_s00079g253	5258690	5258182	13349.G1XE91	13349.G1XCT3	0	0	0	0	0	0.701	0.39	0.619	0.924	G1XE91	AOL_s00080g126	G1XCT3	AOL_s00079g253
AOL_s00080g129	AOL_s00075g182	5258693	5256682	13349.G1XE94	13349.G1X8I3	0	0	0	0	0	0.233	0	0.811	0.848	G1XE94	AOL_s00080g129	G1X8I3	AOL_s00075g182
AOL_s00080g138	AOL_s00004g640	5258702	5253479	13349.G1XEA3	13349.G1WZC9	0	0	0	0	0	0	0	0.581	0.581	G1XEA3	AOL_s00080g138	G1WZC9	AOL_s00004g640
AOL_s00080g138	AOL_s00006g45	5258702	5253544	13349.G1XEA3	13349.G1WZJ4	0	0	0	0	0	0.885	0.528	0.805	0.988	G1XEA3	AOL_s00080g138	G1WZJ4	AOL_s00006g45
AOL_s00080g138	AOL_s00006g329	5258702	5253828	13349.G1XEA3	13349.G1X0C8	0	0	0	0	0	0.292	0.204	0.539	0.717	G1XEA3	AOL_s00080g138	G1X0C8	AOL_s00006g329
AOL_s00080g138	AOL_s00007g498	5258702	5254589	13349.G1XEA3	13349.G1X2I9	0	0	0	0	0	0	0	0.428	0.428	G1XEA3	AOL_s00080g138	G1X2I9	AOL_s00007g498
AOL_s00080g138	AOL_s00043g472	5258702	5255148	13349.G1XEA3	13349.G1X448	0	0	0	0	0	0.292	0.204	0.63	0.773	G1XEA3	AOL_s00080g138	G1X448	AOL_s00043g472
AOL_s00080g138	AOL_s00054g96	5258702	5255601	13349.G1XEA3	13349.G1X5F2	0	0	0	0	0	0.704	0.528	0.811	0.971	G1XEA3	AOL_s00080g138	G1X5F2	AOL_s00054g96
AOL_s00080g138	AOL_s00075g95	5258702	5256595	13349.G1XEA3	13349.G1X896	0	0	0	0	0	0.825	0.606	0.811	0.985	G1XEA3	AOL_s00080g138	G1X896	AOL_s00075g95
AOL_s00080g138	AOL_s00078g126	5258702	5257578	13349.G1XEA3	13349.G1XB29	0	0	0	0	0	0.068	0	0.43	0.446	G1XEA3	AOL_s00080g138	G1XB29	AOL_s00078g126
AOL_s00080g138	AOL_s00079g343	5258702	5258407	13349.G1XEA3	13349.G1XDF8	0	0	0	0	0	0.104	0	0.62	0.644	G1XEA3	AOL_s00080g138	G1XDF8	AOL_s00079g343
AOL_s00080g183	AOL_s00007g436	5258747	5254527	13349.G1XEE8	13349.G1X2C7	0	0	0	0	0	0.325	0.166	0.08	0.436	G1XEE8	AOL_s00080g183	G1X2C7	AOL_s00007g436
AOL_s00080g183	AOL_s00054g242	5258747	5255747	13349.G1XEE8	13349.G1X5U8	0	0	0	0	0	0.067	0.927	0.229	0.942	G1XEE8	AOL_s00080g183	G1X5U8	AOL_s00054g242
AOL_s00080g183	AOL_s00076g229	5258747	5256971	13349.G1XEE8	13349.G1X9C2	0	0	0	0	0	0.243	0.273	0.091	0.456	G1XEE8	AOL_s00080g183	G1X9C2	AOL_s00076g229
AOL_s00080g188	AOL_s00004g546	5258752	5253385	13349.G1XEF3	13349.G1WZ35	0	0	0	0	0	0.07	0.117	0.448	0.507	G1XEF3	AOL_s00080g188	G1WZ35	AOL_s00004g546
AOL_s00080g188	AOL_s00006g51	5258752	5253550	13349.G1XEF3	13349.G1WZK0	0	0	0	0	0	0	0.446	0.043	0.447	G1XEF3	AOL_s00080g188	G1WZK0	AOL_s00006g51
AOL_s00080g188	AOL_s00007g296	5258752	5254387	13349.G1XEF3	13349.G1X1Y7	0	0	0	0	0	0	0.507	0	0.507	G1XEF3	AOL_s00080g188	G1X1Y7	AOL_s00007g296
AOL_s00080g188	AOL_s00043g617	5258752	5255292	13349.G1XEF3	13349.G1X4J3	0	0	0	0	0	0.086	0.446	0.101	0.505	G1XEF3	AOL_s00080g188	G1X4J3	AOL_s00043g617
AOL_s00080g188	AOL_s00043g677	5258752	5255352	13349.G1XEF3	13349.G1X4Q3	0	0	0	0	0	0	0	0.767	0.767	G1XEF3	AOL_s00080g188	G1X4Q3	AOL_s00043g677
AOL_s00080g188	AOL_s00054g465	5258752	5255970	13349.G1XEF3	13349.G1X6H1	0	0	0	0	0	0	0.269	0.227	0.41	G1XEF3	AOL_s00080g188	G1X6H1	AOL_s00054g465
AOL_s00080g188	AOL_s00079g65	5258752	5258129	13349.G1XEF3	13349.G1XCN0	0	0	0	0	0	0	0.927	0.766	0.982	G1XEF3	AOL_s00080g188	G1XCN0	AOL_s00079g65
AOL_s00080g228	AOL_s00043g658	5258792	5255333	13349.G1XEJ3	13349.G1X4N4	0	0	0	0	0	0.261	0.149	0.32	0.535	G1XEJ3	AOL_s00080g228	G1X4N4	AOL_s00043g658
AOL_s00080g228	AOL_s00054g343	5258792	5255848	13349.G1XEJ3	13349.G1X649	0	0	0	0	0	0.086	0.238	0.23	0.416	G1XEJ3	AOL_s00080g228	G1X649	AOL_s00054g343
AOL_s00080g228	AOL_s00080g188	5258792	5258752	13349.G1XEJ3	13349.G1XEF3	0	0	0	0	0	0.067	0.273	0.215	0.421	G1XEJ3	AOL_s00080g228	G1XEF3	AOL_s00080g188
AOL_s00080g237	AOL_s00007g450	5258801	5254541	13349.G1XEK2	13349.G1X2E1	0	0	0	0	0	0.267	0.383	0.424	0.716	G1XEK2	AOL_s00080g237	G1X2E1	AOL_s00007g450
AOL_s00080g237	AOL_s00043g51	5258801	5254728	13349.G1XEK2	13349.G1X2X8	0	0	0	0	0	0.068	0.364	0.106	0.423	G1XEK2	AOL_s00080g237	G1X2X8	AOL_s00043g51
AOL_s00080g237	AOL_s00054g256	5258801	5255761	13349.G1XEK2	13349.G1X5W2	0	0	0	0	0	0.263	0.069	0.308	0.483	G1XEK2	AOL_s00080g237	G1X5W2	AOL_s00054g256
AOL_s00080g237	AOL_s00054g448	5258801	5255953	13349.G1XEK2	13349.G1X6F4	0	0	0	0	0	0.116	0	0.461	0.503	G1XEK2	AOL_s00080g237	G1X6F4	AOL_s00054g448
AOL_s00080g237	AOL_s00054g675	5258801	5256180	13349.G1XEK2	13349.G1X731	0	0	0	0	0	0.7	0.688	0.811	0.98	G1XEK2	AOL_s00080g237	G1X731	AOL_s00054g675
AOL_s00080g237	AOL_s00054g887	5258801	5256319	13349.G1XEK2	13349.G1X7H0	0	0	0	0	0	0.257	0.127	0.802	0.86	G1XEK2	AOL_s00080g237	G1X7H0	AOL_s00054g887
AOL_s00080g237	AOL_s00076g320	5258801	5257062	13349.G1XEK2	13349.G1X9L3	0	0	0	0	0	0.358	0.291	0.41	0.707	G1XEK2	AOL_s00080g237	G1X9L3	AOL_s00076g320
AOL_s00080g237	AOL_s00076g331	5258801	5257073	13349.G1XEK2	13349.G1X9M4	0	0	0	0	0	0.256	0.053	0.323	0.481	G1XEK2	AOL_s00080g237	G1X9M4	AOL_s00076g331
AOL_s00080g237	AOL_s00078g143	5258801	5257595	13349.G1XEK2	13349.G1XB46	0	0	0	0	0	0.277	0.398	0.405	0.718	G1XEK2	AOL_s00080g237	G1XB46	AOL_s00078g143
AOL_s00080g237	AOL_s00079g289	5258801	5258218	13349.G1XEK2	13349.G1XCW9	0	0	0	0	0	0.263	0.058	0.828	0.87	G1XEK2	AOL_s00080g237	G1XCW9	AOL_s00079g289
AOL_s00080g243	AOL_s00006g411	5258807	5253910	13349.G1XEK8	13349.G1X0L0	0	0	0	0	0	0	0.398	0.184	0.487	G1XEK8	AOL_s00080g243	G1X0L0	AOL_s00006g411
AOL_s00080g243	AOL_s00076g74	5258807	5256816	13349.G1XEK8	13349.G1X8W7	0	0	0	0	0	0	0	0.429	0.429	G1XEK8	AOL_s00080g243	G1X8W7	AOL_s00076g74
AOL_s00080g243	AOL_s00078g492	5258807	5257944	13349.G1XEK8	13349.G1XC45	0	0	0	0	0	0	0.526	0	0.526	G1XEK8	AOL_s00080g243	G1XC45	AOL_s00078g492
AOL_s00080g272	AOL_s00004g204	5258836	5253044	13349.G1XEN7	13349.G1WY44	0	0	0	0	0	0.948	0.806	0.81	0.997	G1XEN7	AOL_s00080g272	G1WY44	AOL_s00004g204
AOL_s00080g272	AOL_s00004g261	5258836	5253101	13349.G1XEN7	13349.G1WYA1	0	0	0	0	0	0	0.519	0	0.519	G1XEN7	AOL_s00080g272	G1WYA1	AOL_s00004g261
AOL_s00080g272	AOL_s00004g394	5258836	5253233	13349.G1XEN7	13349.G1WYN3	0	0	0	0	0	0.082	0.403	0.244	0.549	G1XEN7	AOL_s00080g272	G1WYN3	AOL_s00004g394
AOL_s00080g272	AOL_s00004g536	5258836	5253375	13349.G1XEN7	13349.G1WZ25	0	0	0	0	0	0.58	0	0.485	0.774	G1XEN7	AOL_s00080g272	G1WZ25	AOL_s00004g536
AOL_s00080g272	AOL_s00004g537	5258836	5253376	13349.G1XEN7	13349.G1WZ26	0	0	0	0	0	0	0	0.811	0.811	G1XEN7	AOL_s00080g272	G1WZ26	AOL_s00004g537
AOL_s00080g272	AOL_s00004g539	5258836	5253378	13349.G1XEN7	13349.G1WZ28	0	0	0	0	0	0.58	0	0.08	0.597	G1XEN7	AOL_s00080g272	G1WZ28	AOL_s00004g539
AOL_s00080g272	AOL_s00004g608	5258836	5253447	13349.G1XEN7	13349.G1WZ97	0	0	0	0	0	0	0.806	0.322	0.862	G1XEN7	AOL_s00080g272	G1WZ97	AOL_s00004g608
AOL_s00080g272	AOL_s00004g657	5258836	5253496	13349.G1XEN7	13349.G1WZE6	0	0	0	0	0	0	0	0.534	0.534	G1XEN7	AOL_s00080g272	G1WZE6	AOL_s00004g657
AOL_s00080g272	AOL_s00006g63	5258836	5253562	13349.G1XEN7	13349.G1WZL2	0	0	0	0	0	0.373	0.237	0.114	0.539	G1XEN7	AOL_s00080g272	G1WZL2	AOL_s00006g63
AOL_s00080g272	AOL_s00006g258	5258836	5253757	13349.G1XEN7	13349.G1X057	0	0	0	0	0	0	0.468	0.473	0.707	G1XEN7	AOL_s00080g272	G1X057	AOL_s00006g258
AOL_s00080g272	AOL_s00006g290	5258836	5253789	13349.G1XEN7	13349.G1X089	0	0	0	0	0	0	0	0.636	0.636	G1XEN7	AOL_s00080g272	G1X089	AOL_s00006g290
AOL_s00080g272	AOL_s00006g364	5258836	5253863	13349.G1XEN7	13349.G1X0G3	0	0	0	0	0	0.58	0.215	0.049	0.659	G1XEN7	AOL_s00080g272	G1X0G3	AOL_s00006g364
AOL_s00080g272	AOL_s00007g130	5258836	5254221	13349.G1XEN7	13349.G1X1H1	0	0	0	0	0	0.493	0.606	0.228	0.832	G1XEN7	AOL_s00080g272	G1X1H1	AOL_s00007g130
AOL_s00080g272	AOL_s00007g357	5258836	5254448	13349.G1XEN7	13349.G1X248	0	0	0	0	0	0.138	0.806	0	0.825	G1XEN7	AOL_s00080g272	G1X248	AOL_s00007g357
AOL_s00080g272	AOL_s00007g463	5258836	5254554	13349.G1XEN7	13349.G1X2F4	0	0	0	0	0	0.948	0.806	0.833	0.998	G1XEN7	AOL_s00080g272	G1X2F4	AOL_s00007g463
AOL_s00080g272	AOL_s00007g550	5258836	5254640	13349.G1XEN7	13349.G1X2P0	0	0	0	0	0	0.709	0.806	0.572	0.973	G1XEN7	AOL_s00080g272	G1X2P0	AOL_s00007g550
AOL_s00080g272	AOL_s00007g576	5258836	5254666	13349.G1XEN7	13349.G1X2R6	0	0	0	0	0	0.771	0.806	0.752	0.988	G1XEN7	AOL_s00080g272	G1X2R6	AOL_s00007g576
AOL_s00080g272	AOL_s00043g50	5258836	5254727	13349.G1XEN7	13349.G1X2X7	0	0	0	0	0	0.548	0.528	0.541	0.893	G1XEN7	AOL_s00080g272	G1X2X7	AOL_s00043g50
AOL_s00080g272	AOL_s00043g109	5258836	5254776	13349.G1XEN7	13349.G1X326	0	0	0	0	0	0.948	0.806	0.87	0.998	G1XEN7	AOL_s00080g272	G1X326	AOL_s00043g109
AOL_s00080g272	AOL_s00043g641	5258836	5255316	13349.G1XEN7	13349.G1X4L7	0	0	0	0	0	0	0.806	0.205	0.839	G1XEN7	AOL_s00080g272	G1X4L7	AOL_s00043g641
AOL_s00080g272	AOL_s00054g253	5258836	5255758	13349.G1XEN7	13349.G1X5V9	0	0	0	0	0	0	0.52	0.23	0.614	G1XEN7	AOL_s00080g272	G1X5V9	AOL_s00054g253
AOL_s00080g272	AOL_s00054g421	5258836	5255926	13349.G1XEN7	13349.G1X6C7	0	0	0	0	0	0.283	0.236	0	0.428	G1XEN7	AOL_s00080g272	G1X6C7	AOL_s00054g421
AOL_s00080g272	AOL_s00054g443	5258836	5255948	13349.G1XEN7	13349.G1X6E9	0	0	0	0	0	0.585	0.806	0.641	0.968	G1XEN7	AOL_s00080g272	G1X6E9	AOL_s00054g443
AOL_s00080g272	AOL_s00054g617	5258836	5256122	13349.G1XEN7	13349.G1X6X3	0	0	0	0	0	0.58	0.158	0	0.631	G1XEN7	AOL_s00080g272	G1X6X3	AOL_s00054g617
AOL_s00080g272	AOL_s00054g801	5258836	5256306	13349.G1XEN7	13349.G1X7F7	0	0	0	0	0	0.705	0.514	0	0.85	G1XEN7	AOL_s00080g272	G1X7F7	AOL_s00054g801
AOL_s00080g272	AOL_s00054g965	5258836	5256397	13349.G1XEN7	13349.G1X7P8	0	0	0	0	0	0	0	0.623	0.623	G1XEN7	AOL_s00080g272	G1X7P8	AOL_s00054g965
AOL_s00080g272	AOL_s00054g834	5258836	5256447	13349.G1XEN7	13349.G1X7U8	0	0	0	0	0	0.709	0.806	0.741	0.984	G1XEN7	AOL_s00080g272	G1X7U8	AOL_s00054g834
AOL_s00080g272	AOL_s00054g844	5258836	5256457	13349.G1XEN7	13349.G1X7V8	0	0	0	0	0	0.709	0.806	0.424	0.964	G1XEN7	AOL_s00080g272	G1X7V8	AOL_s00054g844
AOL_s00080g272	AOL_s00075g24	5258836	5256524	13349.G1XEN7	13349.G1X825	0	0	0	0	0	0.709	0.806	0.239	0.953	G1XEN7	AOL_s00080g272	G1X825	AOL_s00075g24
AOL_s00080g272	AOL_s00075g139	5258836	5256639	13349.G1XEN7	13349.G1X8E0	0	0	0	0	0	0.948	0.806	0.767	0.997	G1XEN7	AOL_s00080g272	G1X8E0	AOL_s00075g139
AOL_s00080g272	AOL_s00075g164	5258836	5256664	13349.G1XEN7	13349.G1X8G5	0	0	0	0	0	0.138	0.403	0.231	0.569	G1XEN7	AOL_s00080g272	G1X8G5	AOL_s00075g164
AOL_s00080g272	AOL_s00076g75	5258836	5256817	13349.G1XEN7	13349.G1X8W8	0	0	0	0	0	0	0.519	0.446	0.722	G1XEN7	AOL_s00080g272	G1X8W8	AOL_s00076g75
AOL_s00080g272	AOL_s00076g160	5258836	5256902	13349.G1XEN7	13349.G1X953	0	0	0	0	0	0.948	0.806	0.829	0.998	G1XEN7	AOL_s00080g272	G1X953	AOL_s00076g160
AOL_s00080g272	AOL_s00078g19	5258836	5257471	13349.G1XEN7	13349.G1XAS2	0	0	0	0	0	0.803	0.806	0.425	0.976	G1XEN7	AOL_s00080g272	G1XAS2	AOL_s00078g19
AOL_s00080g272	AOL_s00078g126	5258836	5257578	13349.G1XEN7	13349.G1XB29	0	0	0	0	0	0	0.52	0	0.52	G1XEN7	AOL_s00080g272	G1XB29	AOL_s00078g126
AOL_s00080g272	AOL_s00078g127	5258836	5257579	13349.G1XEN7	13349.G1XB30	0	0	0	0	0	0.948	0.806	0.746	0.997	G1XEN7	AOL_s00080g272	G1XB30	AOL_s00078g127
AOL_s00080g272	AOL_s00078g181	5258836	5257633	13349.G1XEN7	13349.G1XB84	0	0	0	0	0	0.948	0.468	0.574	0.987	G1XEN7	AOL_s00080g272	G1XB84	AOL_s00078g181
AOL_s00080g272	AOL_s00078g213	5258836	5257665	13349.G1XEN7	13349.G1XBB6	0	0	0	0	0	0	0	0.408	0.408	G1XEN7	AOL_s00080g272	G1XBB6	AOL_s00078g213
AOL_s00080g272	AOL_s00078g273	5258836	5257725	13349.G1XEN7	13349.G1XBH6	0	0	0	0	0	0.771	0.806	0.575	0.979	G1XEN7	AOL_s00080g272	G1XBH6	AOL_s00078g273
AOL_s00080g272	AOL_s00078g329	5258836	5257781	13349.G1XEN7	13349.G1XBN2	0	0	0	0	0	0.507	0.241	0.046	0.611	G1XEN7	AOL_s00080g272	G1XBN2	AOL_s00078g329
AOL_s00080g272	AOL_s00079g253	5258836	5258182	13349.G1XEN7	13349.G1XCT3	0	0	0	0	0	0	0.492	0	0.491	G1XEN7	AOL_s00080g272	G1XCT3	AOL_s00079g253
AOL_s00080g272	AOL_s00079g258	5258836	5258187	13349.G1XEN7	13349.G1XCT8	0	0	0	0	0	0.322	0.52	0	0.66	G1XEN7	AOL_s00080g272	G1XCT8	AOL_s00079g258
AOL_s00080g272	AOL_s00079g457	5258836	5258521	13349.G1XEN7	13349.G1XDS2	0	0	0	0	0	0.493	0.241	0.113	0.628	G1XEN7	AOL_s00080g272	G1XDS2	AOL_s00079g457
AOL_s00080g272	AOL_s00080g110	5258836	5258674	13349.G1XEN7	13349.G1XE75	0	0	0	0	0	0	0.51	0	0.51	G1XEN7	AOL_s00080g272	G1XE75	AOL_s00080g110
AOL_s00080g272	AOL_s00080g126	5258836	5258690	13349.G1XEN7	13349.G1XE91	0	0	0	0	0	0	0.806	0	0.806	G1XEN7	AOL_s00080g272	G1XE91	AOL_s00080g126
AOL_s00080g278	AOL_s00004g204	5258842	5253044	13349.G1XEP3	13349.G1WY44	0	0	0	0	0	0.267	0	0.432	0.565	G1XEP3	AOL_s00080g278	G1WY44	AOL_s00004g204
AOL_s00080g278	AOL_s00006g329	5258842	5253828	13349.G1XEP3	13349.G1X0C8	0	0	0	0	0	0.24	0.451	0	0.564	G1XEP3	AOL_s00080g278	G1X0C8	AOL_s00006g329
AOL_s00080g278	AOL_s00075g139	5258842	5256639	13349.G1XEP3	13349.G1X8E0	0	0	0	0	0	0.265	0	0.326	0.483	G1XEP3	AOL_s00080g278	G1X8E0	AOL_s00075g139
AOL_s00080g278	AOL_s00079g343	5258842	5258407	13349.G1XEP3	13349.G1XDF8	0	0	0	0	0	0	0.459	0.083	0.482	G1XEP3	AOL_s00080g278	G1XDF8	AOL_s00079g343
AOL_s00080g280	AOL_s00043g121	5258844	5254798	13349.G1XEP5	13349.G1X348	0	0	0	0	0	0.268	0	0.466	0.592	G1XEP5	AOL_s00080g280	G1X348	AOL_s00043g121
AOL_s00080g286	AOL_s00007g296	5258850	5254387	13349.G1XEQ1	13349.G1X1Y7	0	0	0	0	0	0	0.528	0.08	0.547	G1XEQ1	AOL_s00080g286	G1X1Y7	AOL_s00007g296
AOL_s00080g299	AOL_s00054g785	5258863	5256290	13349.G1XER4	13349.G1X7E1	0	0	0	0	0	0.258	0	0.303	0.46	G1XER4	AOL_s00080g299	G1X7E1	AOL_s00054g785
AOL_s00080g299	AOL_s00076g320	5258863	5257062	13349.G1XER4	13349.G1X9L3	0	0	0	0	0	0.251	0	0.326	0.473	G1XER4	AOL_s00080g299	G1X9L3	AOL_s00076g320
AOL_s00080g299	AOL_s00079g289	5258863	5258218	13349.G1XER4	13349.G1XCW9	0	0	0	0	0	0.257	0	0.499	0.611	G1XER4	AOL_s00080g299	G1XCW9	AOL_s00079g289
AOL_s00080g307	AOL_s00006g63	5258871	5253562	13349.G1XES2	13349.G1WZL2	0	0	0	0	0	0.066	0.236	0.751	0.806	G1XES2	AOL_s00080g307	G1WZL2	AOL_s00006g63
AOL_s00080g307	AOL_s00006g340	5258871	5253839	13349.G1XES2	13349.G1X0D9	0	0	0	0	0	0.071	0.068	0.619	0.641	G1XES2	AOL_s00080g307	G1X0D9	AOL_s00006g340
AOL_s00080g354	AOL_s00054g448	5258918	5255953	13349.G1XEW9	13349.G1X6F4	0	0	0	0	0	0	0	0.652	0.652	G1XEW9	AOL_s00080g354	G1X6F4	AOL_s00054g448
AOL_s00080g354	AOL_s00054g887	5258918	5256319	13349.G1XEW9	13349.G1X7H0	0	0	0	0	0	0	0	0.592	0.592	G1XEW9	AOL_s00080g354	G1X7H0	AOL_s00054g887
AOL_s00080g354	AOL_s00079g289	5258918	5258218	13349.G1XEW9	13349.G1XCW9	0	0	0	0	0	0	0	0.49	0.489	G1XEW9	AOL_s00080g354	G1XCW9	AOL_s00079g289
AOL_s00081g1	AOL_s00080g111	5259009	5258675	13349.G1XF60	13349.G1XE76	0	0	0	0	0	0.26	0	0.32	0.475	G1XF60	AOL_s00081g1	G1XE76	AOL_s00080g111
AOL_s00081g64	AOL_s00043g23	5259072	5254700	13349.G1XFC3	13349.G1X2V0	0	0	0	0	0	0.066	0.349	0.306	0.541	G1XFC3	AOL_s00081g64	G1X2V0	AOL_s00043g23
AOL_s00081g64	AOL_s00054g956	5259072	5256388	13349.G1XFC3	13349.G1X7N9	0	0	0	0	0	0	0.349	0.153	0.425	G1XFC3	AOL_s00081g64	G1X7N9	AOL_s00054g956
AOL_s00081g133	AOL_s00004g339	5259140	5253179	13349.G1XFJ1	13349.G1WYH9	0	0	0	0	0	0.142	0.263	0.226	0.467	G1XFJ1	AOL_s00081g133	G1WYH9	AOL_s00004g339
AOL_s00081g133	AOL_s00007g450	5259140	5254541	13349.G1XFJ1	13349.G1X2E1	0	0	0	0	0	0	0	0.472	0.472	G1XFJ1	AOL_s00081g133	G1X2E1	AOL_s00007g450
AOL_s00081g167	AOL_s00004g366	5259174	5253206	13349.G1XFM5	13349.G1WYK6	0	0	0	0	0	0.089	0.806	0.045	0.816	G1XFM5	AOL_s00081g167	G1WYK6	AOL_s00004g366
AOL_s00081g167	AOL_s00007g241	5259174	5254332	13349.G1XFM5	13349.G1X1T2	0	0	0	0	0	0.066	0	0.402	0.417	G1XFM5	AOL_s00081g167	G1X1T2	AOL_s00007g241
AOL_s00081g167	AOL_s00043g577	5259174	5255253	13349.G1XFM5	13349.G1X4F3	0	0	0	0	0	0.07	0.403	0	0.421	G1XFM5	AOL_s00081g167	G1X4F3	AOL_s00043g577
AOL_s00081g167	AOL_s00054g266	5259174	5255771	13349.G1XFM5	13349.G1X5X2	0	0	0	0	0	0.253	0.269	0.047	0.434	G1XFM5	AOL_s00081g167	G1X5X2	AOL_s00054g266
AOL_s00081g167	AOL_s00054g804	5259174	5256309	13349.G1XFM5	13349.G1X7G0	0	0	0	0	0	0	0.398	0.091	0.429	G1XFM5	AOL_s00081g167	G1X7G0	AOL_s00054g804
AOL_s00081g167	AOL_s00079g20	5259174	5258084	13349.G1XFM5	13349.G1XCI5	0	0	0	0	0	0	0.403	0	0.403	G1XFM5	AOL_s00081g167	G1XCI5	AOL_s00079g20
AOL_s00081g167	AOL_s00079g289	5259174	5258218	13349.G1XFM5	13349.G1XCW9	0	0	0	0	0	0.132	0.403	0	0.459	G1XFM5	AOL_s00081g167	G1XCW9	AOL_s00079g289
AOL_s00081g241	AOL_s00004g499	5259247	5253338	13349.G1XFU8	13349.G1WYY8	0	0	0	0	0	0.084	0	0.399	0.425	G1XFU8	AOL_s00081g241	G1WYY8	AOL_s00004g499
AOL_s00081g241	AOL_s00078g211	5259247	5257663	13349.G1XFU8	13349.G1XBB4	0	0	0	0	0	0.066	0.34	0.114	0.406	G1XFU8	AOL_s00081g241	G1XBB4	AOL_s00078g211
AOL_s00081g261	AOL_s00004g194	5259267	5253034	13349.G1XFW8	13349.G1WY34	0	0	0	0	0	0	0	0.747	0.747	G1XFW8	AOL_s00081g261	G1WY34	AOL_s00004g194
AOL_s00081g261	AOL_s00004g204	5259267	5253044	13349.G1XFW8	13349.G1WY44	0	0	0	0	0	0.12	0.403	0.227	0.558	G1XFW8	AOL_s00081g261	G1WY44	AOL_s00004g204
AOL_s00081g261	AOL_s00004g261	5259267	5253101	13349.G1XFW8	13349.G1WYA1	0	0	0	0	0	0.085	0.403	0.463	0.681	G1XFW8	AOL_s00081g261	G1WYA1	AOL_s00004g261
AOL_s00081g261	AOL_s00004g394	5259267	5253233	13349.G1XFW8	13349.G1WYN3	0	0	0	0	0	0.071	0.403	0.591	0.753	G1XFW8	AOL_s00081g261	G1WYN3	AOL_s00004g394
AOL_s00081g261	AOL_s00004g441	5259267	5253280	13349.G1XFW8	13349.G1WYT0	0	0	0	0	0	0	0.08	0.43	0.453	G1XFW8	AOL_s00081g261	G1WYT0	AOL_s00004g441
AOL_s00081g261	AOL_s00004g536	5259267	5253375	13349.G1XFW8	13349.G1WZ25	0	0	0	0	0	0	0	0.692	0.692	G1XFW8	AOL_s00081g261	G1WZ25	AOL_s00004g536
AOL_s00081g261	AOL_s00004g608	5259267	5253447	13349.G1XFW8	13349.G1WZ97	0	0	0	0	0	0	0.403	0.591	0.745	G1XFW8	AOL_s00081g261	G1WZ97	AOL_s00004g608
AOL_s00081g261	AOL_s00006g258	5259267	5253757	13349.G1XFW8	13349.G1X057	0	0	0	0	0	0.083	0.403	0.474	0.686	G1XFW8	AOL_s00081g261	G1X057	AOL_s00006g258
AOL_s00081g261	AOL_s00007g463	5259267	5254554	13349.G1XFW8	13349.G1X2F4	0	0	0	0	0	0.111	0.403	0.46	0.688	G1XFW8	AOL_s00081g261	G1X2F4	AOL_s00007g463
AOL_s00081g261	AOL_s00007g466	5259267	5254557	13349.G1XFW8	13349.G1X2F7	0	0	0	0	0	0	0	0.529	0.529	G1XFW8	AOL_s00081g261	G1X2F7	AOL_s00007g466
AOL_s00081g261	AOL_s00007g550	5259267	5254640	13349.G1XFW8	13349.G1X2P0	0	0	0	0	0	0	0.403	0.227	0.518	G1XFW8	AOL_s00081g261	G1X2P0	AOL_s00007g550
AOL_s00081g261	AOL_s00007g576	5259267	5254666	13349.G1XFW8	13349.G1X2R6	0	0	0	0	0	0	0.403	0.461	0.664	G1XFW8	AOL_s00081g261	G1X2R6	AOL_s00007g576
AOL_s00081g261	AOL_s00043g50	5259267	5254727	13349.G1XFW8	13349.G1X2X7	0	0	0	0	0	0.285	0.403	0.685	0.853	G1XFW8	AOL_s00081g261	G1X2X7	AOL_s00043g50
AOL_s00081g261	AOL_s00043g109	5259267	5254776	13349.G1XFW8	13349.G1X326	0	0	0	0	0	0	0.403	0.311	0.571	G1XFW8	AOL_s00081g261	G1X326	AOL_s00043g109
AOL_s00081g261	AOL_s00043g525	5259267	5255201	13349.G1XFW8	13349.G1X4A1	0	0	0	0	0	0.655	0	0.646	0.872	G1XFW8	AOL_s00081g261	G1X4A1	AOL_s00043g525
AOL_s00081g261	AOL_s00043g733	5259267	5255408	13349.G1XFW8	13349.G1X4V9	0	0	0	0	0	0	0	0.549	0.549	G1XFW8	AOL_s00081g261	G1X4V9	AOL_s00043g733
AOL_s00081g261	AOL_s00054g253	5259267	5255758	13349.G1XFW8	13349.G1X5V9	0	0	0	0	0	0.12	0	0.636	0.665	G1XFW8	AOL_s00081g261	G1X5V9	AOL_s00054g253
AOL_s00081g261	AOL_s00054g443	5259267	5255948	13349.G1XFW8	13349.G1X6E9	0	0	0	0	0	0.12	0.403	0.742	0.852	G1XFW8	AOL_s00081g261	G1X6E9	AOL_s00054g443
AOL_s00081g261	AOL_s00054g834	5259267	5256447	13349.G1XFW8	13349.G1X7U8	0	0	0	0	0	0	0.403	0.316	0.574	G1XFW8	AOL_s00081g261	G1X7U8	AOL_s00054g834
AOL_s00081g261	AOL_s00075g139	5259267	5256639	13349.G1XFW8	13349.G1X8E0	0	0	0	0	0	0.58	0.403	0.227	0.789	G1XFW8	AOL_s00081g261	G1X8E0	AOL_s00075g139
AOL_s00081g261	AOL_s00075g164	5259267	5256664	13349.G1XFW8	13349.G1X8G5	0	0	0	0	0	0.145	0.403	0.591	0.772	G1XFW8	AOL_s00081g261	G1X8G5	AOL_s00075g164
AOL_s00081g261	AOL_s00076g75	5259267	5256817	13349.G1XFW8	13349.G1X8W8	0	0	0	0	0	0	0.403	0.304	0.566	G1XFW8	AOL_s00081g261	G1X8W8	AOL_s00076g75
AOL_s00081g261	AOL_s00076g160	5259267	5256902	13349.G1XFW8	13349.G1X953	0	0	0	0	0	0	0.403	0.305	0.567	G1XFW8	AOL_s00081g261	G1X953	AOL_s00076g160
AOL_s00081g261	AOL_s00076g264	5259267	5257006	13349.G1XFW8	13349.G1X9F7	0	0	0	0	0	0.249	0	0.646	0.722	G1XFW8	AOL_s00081g261	G1X9F7	AOL_s00076g264
AOL_s00081g261	AOL_s00076g617	5259267	5257358	13349.G1XFW8	13349.G1XAF9	0	0	0	0	0	0.261	0.215	0.601	0.748	G1XFW8	AOL_s00081g261	G1XAF9	AOL_s00076g617
AOL_s00081g261	AOL_s00076g631	5259267	5257372	13349.G1XFW8	13349.G1XAH3	0	0	0	0	0	0	0	0.478	0.478	G1XFW8	AOL_s00081g261	G1XAH3	AOL_s00076g631
AOL_s00081g261	AOL_s00078g19	5259267	5257471	13349.G1XFW8	13349.G1XAS2	0	0	0	0	0	0	0	0.44	0.44	G1XFW8	AOL_s00081g261	G1XAS2	AOL_s00078g19
AOL_s00081g261	AOL_s00078g127	5259267	5257579	13349.G1XFW8	13349.G1XB30	0	0	0	0	0	0.516	0.403	0.331	0.789	G1XFW8	AOL_s00081g261	G1XB30	AOL_s00078g127
AOL_s00081g261	AOL_s00078g181	5259267	5257633	13349.G1XFW8	13349.G1XB84	0	0	0	0	0	0.254	0.403	0.591	0.801	G1XFW8	AOL_s00081g261	G1XB84	AOL_s00078g181
AOL_s00081g261	AOL_s00078g273	5259267	5257725	13349.G1XFW8	13349.G1XBH6	0	0	0	0	0	0.315	0.403	0.597	0.82	G1XFW8	AOL_s00081g261	G1XBH6	AOL_s00078g273
AOL_s00081g261	AOL_s00078g329	5259267	5257781	13349.G1XFW8	13349.G1XBN2	0	0	0	0	0	0.07	0.08	0.546	0.577	G1XFW8	AOL_s00081g261	G1XBN2	AOL_s00078g329
AOL_s00081g261	AOL_s00080g138	5259267	5258702	13349.G1XFW8	13349.G1XEA3	0	0	0	0	0	0.516	0	0	0.516	G1XFW8	AOL_s00081g261	G1XEA3	AOL_s00080g138
AOL_s00081g261	AOL_s00080g272	5259267	5258836	13349.G1XFW8	13349.G1XEN7	0	0	0	0	0	0	0.403	0.599	0.75	G1XFW8	AOL_s00081g261	G1XEN7	AOL_s00080g272
AOL_s00081g292	AOL_s00080g393	5259298	5258957	13349.G1XFZ9	13349.G1XF08	0	0	0	0	0	0.071	0	0.381	0.4	G1XFZ9	AOL_s00081g292	G1XF08	AOL_s00080g393
AOL_s00081g301	AOL_s00004g240	5259307	5253080	13349.G1XG08	13349.G1WY80	0	0	0	0	0	0	0	0.537	0.537	G1XG08	AOL_s00081g301	G1WY80	AOL_s00004g240
AOL_s00081g301	AOL_s00004g362	5259307	5253202	13349.G1XG08	13349.G1WYK2	0	0	0	0	0	0	0.927	0.669	0.974	G1XG08	AOL_s00081g301	G1WYK2	AOL_s00004g362
AOL_s00081g301	AOL_s00043g23	5259307	5254700	13349.G1XG08	13349.G1X2V0	0	0	0	0	0	0	0.927	0.439	0.957	G1XG08	AOL_s00081g301	G1X2V0	AOL_s00043g23
AOL_s00081g301	AOL_s00043g613	5259307	5255289	13349.G1XG08	13349.G1X4I9	0	0	0	0	0	0.115	0.927	0.367	0.955	G1XG08	AOL_s00081g301	G1X4I9	AOL_s00043g613
AOL_s00081g301	AOL_s00043g628	5259307	5255303	13349.G1XG08	13349.G1X4K4	0	0	0	0	0	0	0.33	0.153	0.408	G1XG08	AOL_s00081g301	G1X4K4	AOL_s00043g628
AOL_s00081g312	AOL_s00054g322	5259318	5255827	13349.G1XG19	13349.G1X628	0	0	0	0	0	0.158	0.927	0.572	0.971	G1XG19	AOL_s00081g312	G1X628	AOL_s00054g322
AOL_s00081g336	AOL_s00004g388	5259342	5253227	13349.G1XG43	13349.G1WYM7	0	0	0	0	0	0.703	0.927	0.776	0.994	G1XG43	AOL_s00081g336	G1WYM7	AOL_s00004g388
AOL_s00081g336	AOL_s00004g640	5259342	5253479	13349.G1XG43	13349.G1WZC9	0	0	0	0	0	0	0.432	0	0.432	G1XG43	AOL_s00081g336	G1WZC9	AOL_s00004g640
AOL_s00081g336	AOL_s00006g63	5259342	5253562	13349.G1XG43	13349.G1WZL2	0	0	0	0	0	0.269	0.442	0.152	0.623	G1XG43	AOL_s00081g336	G1WZL2	AOL_s00006g63
AOL_s00081g336	AOL_s00043g71	5259342	5254748	13349.G1XG43	13349.G1X2Z8	0	0	0	0	0	0.704	0.606	0.775	0.971	G1XG43	AOL_s00081g336	G1X2Z8	AOL_s00043g71
AOL_s00081g336	AOL_s00043g578	5259342	5255254	13349.G1XG43	13349.G1X4F4	0	0	0	0	0	0.609	0.927	0.718	0.991	G1XG43	AOL_s00081g336	G1X4F4	AOL_s00043g578
AOL_s00081g336	AOL_s00043g707	5259342	5255382	13349.G1XG43	13349.G1X4T3	0	0	0	0	0	0.302	0.528	0.127	0.687	G1XG43	AOL_s00081g336	G1X4T3	AOL_s00043g707
AOL_s00081g336	AOL_s00043g733	5259342	5255408	13349.G1XG43	13349.G1X4V9	0	0	0	0	0	0	0.442	0	0.442	G1XG43	AOL_s00081g336	G1X4V9	AOL_s00043g733
AOL_s00081g336	AOL_s00054g256	5259342	5255761	13349.G1XG43	13349.G1X5W2	0	0	0	0	0	0.195	0.239	0.433	0.622	G1XG43	AOL_s00081g336	G1X5W2	AOL_s00054g256
AOL_s00081g336	AOL_s00075g24	5259342	5256524	13349.G1XG43	13349.G1X825	0	0	0	0	0	0.142	0	0.465	0.521	G1XG43	AOL_s00081g336	G1X825	AOL_s00075g24
AOL_s00081g336	AOL_s00076g320	5259342	5257062	13349.G1XG43	13349.G1X9L3	0	0	0	0	0	0.701	0.326	0.084	0.799	G1XG43	AOL_s00081g336	G1X9L3	AOL_s00076g320
AOL_s00081g336	AOL_s00078g65	5259342	5257517	13349.G1XG43	13349.G1XAW8	0	0	0	0	0	0	0	0.472	0.472	G1XG43	AOL_s00081g336	G1XAW8	AOL_s00078g65
AOL_s00081g336	AOL_s00078g201	5259342	5257653	13349.G1XG43	13349.G1XBA4	0	0	0	0	0	0.252	0.296	0.077	0.471	G1XG43	AOL_s00081g336	G1XBA4	AOL_s00078g201
AOL_s00081g336	AOL_s00078g315	5259342	5257767	13349.G1XG43	13349.G1XBL8	0	0	0	0	0	0	0.437	0	0.437	G1XG43	AOL_s00081g336	G1XBL8	AOL_s00078g315
AOL_s00081g336	AOL_s00080g237	5259342	5258801	13349.G1XG43	13349.G1XEK2	0	0	0	0	0	0.101	0.398	0.225	0.543	G1XG43	AOL_s00081g336	G1XEK2	AOL_s00080g237
AOL_s00081g347	AOL_s00004g204	5259353	5253044	13349.G1XG54	13349.G1WY44	0	0	0	0	0	0.771	0.806	0.885	0.994	G1XG54	AOL_s00081g347	G1WY44	AOL_s00004g204
AOL_s00081g347	AOL_s00004g261	5259353	5253101	13349.G1XG54	13349.G1WYA1	0	0	0	0	0	0	0.343	0.465	0.633	G1XG54	AOL_s00081g347	G1WYA1	AOL_s00004g261
AOL_s00081g347	AOL_s00004g608	5259353	5253447	13349.G1XG54	13349.G1WZ97	0	0	0	0	0	0	0.806	0.309	0.86	G1XG54	AOL_s00081g347	G1WZ97	AOL_s00004g608
AOL_s00081g347	AOL_s00006g63	5259353	5253562	13349.G1XG54	13349.G1WZL2	0	0	0	0	0	0.267	0.237	0.114	0.461	G1XG54	AOL_s00081g347	G1WZL2	AOL_s00006g63
AOL_s00081g347	AOL_s00007g130	5259353	5254221	13349.G1XG54	13349.G1X1H1	0	0	0	0	0	0.58	0.606	0.591	0.926	G1XG54	AOL_s00081g347	G1X1H1	AOL_s00007g130
AOL_s00081g347	AOL_s00007g357	5259353	5254448	13349.G1XG54	13349.G1X248	0	0	0	0	0	0.067	0.806	0	0.811	G1XG54	AOL_s00081g347	G1X248	AOL_s00007g357
AOL_s00081g347	AOL_s00007g463	5259353	5254554	13349.G1XG54	13349.G1X2F4	0	0	0	0	0	0.548	0.806	0.661	0.967	G1XG54	AOL_s00081g347	G1X2F4	AOL_s00007g463
AOL_s00081g347	AOL_s00007g550	5259353	5254640	13349.G1XG54	13349.G1X2P0	0	0	0	0	0	0.548	0.806	0.575	0.959	G1XG54	AOL_s00081g347	G1X2P0	AOL_s00007g550
AOL_s00081g347	AOL_s00007g576	5259353	5254666	13349.G1XG54	13349.G1X2R6	0	0	0	0	0	0.771	0.806	0.688	0.984	G1XG54	AOL_s00081g347	G1X2R6	AOL_s00007g576
AOL_s00081g347	AOL_s00043g50	5259353	5254727	13349.G1XG54	13349.G1X2X7	0	0	0	0	0	0.627	0.525	0.311	0.867	G1XG54	AOL_s00081g347	G1X2X7	AOL_s00043g50
AOL_s00081g347	AOL_s00043g109	5259353	5254776	13349.G1XG54	13349.G1X326	0	0	0	0	0	0.771	0.806	0.804	0.99	G1XG54	AOL_s00081g347	G1X326	AOL_s00043g109
AOL_s00081g347	AOL_s00043g641	5259353	5255316	13349.G1XG54	13349.G1X4L7	0	0	0	0	0	0	0.806	0	0.806	G1XG54	AOL_s00081g347	G1X4L7	AOL_s00043g641
AOL_s00081g347	AOL_s00054g253	5259353	5255758	13349.G1XG54	13349.G1X5V9	0	0	0	0	0	0	0.525	0.08	0.544	G1XG54	AOL_s00081g347	G1X5V9	AOL_s00054g253
AOL_s00081g347	AOL_s00054g421	5259353	5255926	13349.G1XG54	13349.G1X6C7	0	0	0	0	0	0.252	0.236	0	0.404	G1XG54	AOL_s00081g347	G1X6C7	AOL_s00054g421
AOL_s00081g347	AOL_s00054g443	5259353	5255948	13349.G1XG54	13349.G1X6E9	0	0	0	0	0	0.629	0.806	0.324	0.947	G1XG54	AOL_s00081g347	G1X6E9	AOL_s00054g443
AOL_s00081g347	AOL_s00054g801	5259353	5256306	13349.G1XG54	13349.G1X7F7	0	0	0	0	0	0.322	0.521	0	0.661	G1XG54	AOL_s00081g347	G1X7F7	AOL_s00054g801
AOL_s00081g347	AOL_s00054g834	5259353	5256447	13349.G1XG54	13349.G1X7U8	0	0	0	0	0	0.548	0.806	0.627	0.964	G1XG54	AOL_s00081g347	G1X7U8	AOL_s00054g834
AOL_s00081g347	AOL_s00054g844	5259353	5256457	13349.G1XG54	13349.G1X7V8	0	0	0	0	0	0.548	0.806	0.737	0.974	G1XG54	AOL_s00081g347	G1X7V8	AOL_s00054g844
AOL_s00081g347	AOL_s00075g24	5259353	5256524	13349.G1XG54	13349.G1X825	0	0	0	0	0	0.568	0.806	0.755	0.977	G1XG54	AOL_s00081g347	G1X825	AOL_s00075g24
AOL_s00081g347	AOL_s00075g139	5259353	5256639	13349.G1XG54	13349.G1X8E0	0	0	0	0	0	0.771	0.806	0.879	0.994	G1XG54	AOL_s00081g347	G1X8E0	AOL_s00075g139
AOL_s00081g347	AOL_s00076g160	5259353	5256902	13349.G1XG54	13349.G1X953	0	0	0	0	0	0.622	0.806	0.673	0.973	G1XG54	AOL_s00081g347	G1X953	AOL_s00076g160
AOL_s00081g347	AOL_s00076g264	5259353	5257006	13349.G1XG54	13349.G1X9F7	0	0	0	0	0	0.066	0	0.529	0.541	G1XG54	AOL_s00081g347	G1X9F7	AOL_s00076g264
AOL_s00081g347	AOL_s00078g19	5259353	5257471	13349.G1XG54	13349.G1XAS2	0	0	0	0	0	0.604	0.806	0.591	0.965	G1XG54	AOL_s00081g347	G1XAS2	AOL_s00078g19
AOL_s00081g347	AOL_s00078g126	5259353	5257578	13349.G1XG54	13349.G1XB29	0	0	0	0	0	0	0.525	0	0.525	G1XG54	AOL_s00081g347	G1XB29	AOL_s00078g126
AOL_s00081g347	AOL_s00078g127	5259353	5257579	13349.G1XG54	13349.G1XB30	0	0	0	0	0	0.548	0.806	0.636	0.965	G1XG54	AOL_s00081g347	G1XB30	AOL_s00078g127
AOL_s00081g347	AOL_s00078g181	5259353	5257633	13349.G1XG54	13349.G1XB84	0	0	0	0	0	0.655	0	0.454	0.803	G1XG54	AOL_s00081g347	G1XB84	AOL_s00078g181
AOL_s00081g347	AOL_s00078g273	5259353	5257725	13349.G1XG54	13349.G1XBH6	0	0	0	0	0	0.771	0.806	0.227	0.962	G1XG54	AOL_s00081g347	G1XBH6	AOL_s00078g273
AOL_s00081g347	AOL_s00078g329	5259353	5257781	13349.G1XG54	13349.G1XBN2	0	0	0	0	0	0.256	0.241	0	0.411	G1XG54	AOL_s00081g347	G1XBN2	AOL_s00078g329
AOL_s00081g347	AOL_s00079g253	5259353	5258182	13349.G1XG54	13349.G1XCT3	0	0	0	0	0	0	0.492	0	0.491	G1XG54	AOL_s00081g347	G1XCT3	AOL_s00079g253
AOL_s00081g347	AOL_s00079g258	5259353	5258187	13349.G1XG54	13349.G1XCT8	0	0	0	0	0	0	0.523	0	0.523	G1XG54	AOL_s00081g347	G1XCT8	AOL_s00079g258
AOL_s00081g347	AOL_s00079g343	5259353	5258407	13349.G1XG54	13349.G1XDF8	0	0	0	0	0	0	0	0.413	0.412	G1XG54	AOL_s00081g347	G1XDF8	AOL_s00079g343
AOL_s00081g347	AOL_s00079g457	5259353	5258521	13349.G1XG54	13349.G1XDS2	0	0	0	0	0	0.258	0.241	0.092	0.443	G1XG54	AOL_s00081g347	G1XDS2	AOL_s00079g457
AOL_s00081g347	AOL_s00080g110	5259353	5258674	13349.G1XG54	13349.G1XE75	0	0	0	0	0	0	0.525	0	0.525	G1XG54	AOL_s00081g347	G1XE75	AOL_s00080g110
AOL_s00081g347	AOL_s00080g126	5259353	5258690	13349.G1XG54	13349.G1XE91	0	0	0	0	0	0.067	0.806	0.045	0.812	G1XG54	AOL_s00081g347	G1XE91	AOL_s00080g126
AOL_s00081g347	AOL_s00080g272	5259353	5258836	13349.G1XG54	13349.G1XEN7	0	0	0	0	0	0.568	0.806	0.724	0.974	G1XG54	AOL_s00081g347	G1XEN7	AOL_s00080g272
AOL_s00081g347	AOL_s00080g278	5259353	5258842	13349.G1XG54	13349.G1XEP3	0	0	0	0	0	0.267	0	0.789	0.838	G1XG54	AOL_s00081g347	G1XEP3	AOL_s00080g278
AOL_s00081g352	AOL_s00004g388	5259358	5253227	13349.G1XG59	13349.G1WYM7	0	0	0	0	0	0.588	0.729	0.62	0.953	G1XG59	AOL_s00081g352	G1WYM7	AOL_s00004g388
AOL_s00081g352	AOL_s00043g472	5259358	5255148	13349.G1XG59	13349.G1X448	0	0	0	0	0	0.087	0.417	0.135	0.499	G1XG59	AOL_s00081g352	G1X448	AOL_s00043g472
AOL_s00081g352	AOL_s00043g578	5259358	5255254	13349.G1XG59	13349.G1X4F4	0	0	0	0	0	0.258	0.729	0.507	0.892	G1XG59	AOL_s00081g352	G1X4F4	AOL_s00043g578
AOL_s00081g352	AOL_s00043g641	5259358	5255316	13349.G1XG59	13349.G1X4L7	0	0	0	0	0	0.255	0	0.314	0.467	G1XG59	AOL_s00081g352	G1X4L7	AOL_s00043g641
AOL_s00081g352	AOL_s00054g887	5259358	5256319	13349.G1XG59	13349.G1X7H0	0	0	0	0	0	0.255	0.055	0.306	0.468	G1XG59	AOL_s00081g352	G1X7H0	AOL_s00054g887
AOL_s00081g352	AOL_s00076g320	5259358	5257062	13349.G1XG59	13349.G1X9L3	0	0	0	0	0	0.338	0.122	0.226	0.51	G1XG59	AOL_s00081g352	G1X9L3	AOL_s00076g320
AOL_s00081g352	AOL_s00078g315	5259358	5257767	13349.G1XG59	13349.G1XBL8	0	0	0	0	0	0.518	0.05	0.43	0.716	G1XG59	AOL_s00081g352	G1XBL8	AOL_s00078g315
AOL_s00081g352	AOL_s00079g289	5259358	5258218	13349.G1XG59	13349.G1XCW9	0	0	0	0	0	0.255	0.055	0.312	0.473	G1XG59	AOL_s00081g352	G1XCW9	AOL_s00079g289
AOL_s00081g352	AOL_s00080g237	5259358	5258801	13349.G1XG59	13349.G1XEK2	0	0	0	0	0	0.255	0.069	0.39	0.539	G1XG59	AOL_s00081g352	G1XEK2	AOL_s00080g237
AOL_s00081g352	AOL_s00081g336	5259358	5259342	13349.G1XG59	13349.G1XG43	0	0	0	0	0	0.212	0.729	0.429	0.867	G1XG59	AOL_s00081g352	G1XG43	AOL_s00081g336
AOL_s00081g354	AOL_s00004g204	5259360	5253044	13349.G1XG61	13349.G1WY44	0	0	0	0	0	0.948	0.806	0.81	0.997	G1XG61	AOL_s00081g354	G1WY44	AOL_s00004g204
AOL_s00081g354	AOL_s00004g261	5259360	5253101	13349.G1XG61	13349.G1WYA1	0	0	0	0	0	0	0.519	0	0.519	G1XG61	AOL_s00081g354	G1WYA1	AOL_s00004g261
AOL_s00081g354	AOL_s00004g394	5259360	5253233	13349.G1XG61	13349.G1WYN3	0	0	0	0	0	0.097	0.403	0.227	0.546	G1XG61	AOL_s00081g354	G1WYN3	AOL_s00004g394
AOL_s00081g354	AOL_s00004g608	5259360	5253447	13349.G1XG61	13349.G1WZ97	0	0	0	0	0	0	0.806	0.227	0.843	G1XG61	AOL_s00081g354	G1WZ97	AOL_s00004g608
AOL_s00081g354	AOL_s00006g63	5259360	5253562	13349.G1XG61	13349.G1WZL2	0	0	0	0	0	0.319	0.237	0.085	0.483	G1XG61	AOL_s00081g354	G1WZL2	AOL_s00006g63
AOL_s00081g354	AOL_s00006g258	5259360	5253757	13349.G1XG61	13349.G1X057	0	0	0	0	0	0	0.468	0	0.468	G1XG61	AOL_s00081g354	G1X057	AOL_s00006g258
AOL_s00081g354	AOL_s00007g130	5259360	5254221	13349.G1XG61	13349.G1X1H1	0	0	0	0	0	0.518	0.606	0.314	0.858	G1XG61	AOL_s00081g354	G1X1H1	AOL_s00007g130
AOL_s00081g354	AOL_s00007g357	5259360	5254448	13349.G1XG61	13349.G1X248	0	0	0	0	0	0.072	0.806	0	0.812	G1XG61	AOL_s00081g354	G1X248	AOL_s00007g357
AOL_s00081g354	AOL_s00007g463	5259360	5254554	13349.G1XG61	13349.G1X2F4	0	0	0	0	0	0.941	0.806	0.749	0.996	G1XG61	AOL_s00081g354	G1X2F4	AOL_s00007g463
AOL_s00081g354	AOL_s00007g550	5259360	5254640	13349.G1XG61	13349.G1X2P0	0	0	0	0	0	0.709	0.806	0.575	0.973	G1XG61	AOL_s00081g354	G1X2P0	AOL_s00007g550
AOL_s00081g354	AOL_s00007g576	5259360	5254666	13349.G1XG61	13349.G1X2R6	0	0	0	0	0	0.704	0.806	0.792	0.987	G1XG61	AOL_s00081g354	G1X2R6	AOL_s00007g576
AOL_s00081g354	AOL_s00043g50	5259360	5254727	13349.G1XG61	13349.G1X2X7	0	0	0	0	0	0.704	0.528	0.622	0.942	G1XG61	AOL_s00081g354	G1X2X7	AOL_s00043g50
AOL_s00081g354	AOL_s00043g109	5259360	5254776	13349.G1XG61	13349.G1X326	0	0	0	0	0	0.948	0.806	0.807	0.997	G1XG61	AOL_s00081g354	G1X326	AOL_s00043g109
AOL_s00081g354	AOL_s00043g641	5259360	5255316	13349.G1XG61	13349.G1X4L7	0	0	0	0	0	0	0.806	0	0.806	G1XG61	AOL_s00081g354	G1X4L7	AOL_s00043g641
AOL_s00081g354	AOL_s00054g253	5259360	5255758	13349.G1XG61	13349.G1X5V9	0	0	0	0	0	0	0.528	0.128	0.57	G1XG61	AOL_s00081g354	G1X5V9	AOL_s00054g253
AOL_s00081g354	AOL_s00054g421	5259360	5255926	13349.G1XG61	13349.G1X6C7	0	0	0	0	0	0.283	0.237	0	0.429	G1XG61	AOL_s00081g354	G1X6C7	AOL_s00054g421
AOL_s00081g354	AOL_s00054g443	5259360	5255948	13349.G1XG61	13349.G1X6E9	0	0	0	0	0	0.661	0.806	0.591	0.97	G1XG61	AOL_s00081g354	G1X6E9	AOL_s00054g443
AOL_s00081g354	AOL_s00054g801	5259360	5256306	13349.G1XG61	13349.G1X7F7	0	0	0	0	0	0.705	0.527	0	0.854	G1XG61	AOL_s00081g354	G1X7F7	AOL_s00054g801
AOL_s00081g354	AOL_s00054g834	5259360	5256447	13349.G1XG61	13349.G1X7U8	0	0	0	0	0	0.922	0.806	0.64	0.994	G1XG61	AOL_s00081g354	G1X7U8	AOL_s00054g834
AOL_s00081g354	AOL_s00054g844	5259360	5256457	13349.G1XG61	13349.G1X7V8	0	0	0	0	0	0.948	0.806	0.782	0.997	G1XG61	AOL_s00081g354	G1X7V8	AOL_s00054g844
AOL_s00081g354	AOL_s00075g24	5259360	5256524	13349.G1XG61	13349.G1X825	0	0	0	0	0	0.709	0.806	0.518	0.97	G1XG61	AOL_s00081g354	G1X825	AOL_s00075g24
AOL_s00081g354	AOL_s00075g139	5259360	5256639	13349.G1XG61	13349.G1X8E0	0	0	0	0	0	0.939	0.806	0.81	0.997	G1XG61	AOL_s00081g354	G1X8E0	AOL_s00075g139
AOL_s00081g354	AOL_s00075g164	5259360	5256664	13349.G1XG61	13349.G1X8G5	0	0	0	0	0	0.114	0.403	0.227	0.555	G1XG61	AOL_s00081g354	G1X8G5	AOL_s00075g164
AOL_s00081g354	AOL_s00076g37	5259360	5256779	13349.G1XG61	13349.G1X8T0	0	0	0	0	0	0.58	0	0	0.58	G1XG61	AOL_s00081g354	G1X8T0	AOL_s00076g37
AOL_s00081g354	AOL_s00076g75	5259360	5256817	13349.G1XG61	13349.G1X8W8	0	0	0	0	0	0	0.519	0	0.519	G1XG61	AOL_s00081g354	G1X8W8	AOL_s00076g75
AOL_s00081g354	AOL_s00076g160	5259360	5256902	13349.G1XG61	13349.G1X953	0	0	0	0	0	0.939	0.806	0.768	0.997	G1XG61	AOL_s00081g354	G1X953	AOL_s00076g160
AOL_s00081g354	AOL_s00078g19	5259360	5257471	13349.G1XG61	13349.G1XAS2	0	0	0	0	0	0.709	0.806	0.304	0.957	G1XG61	AOL_s00081g354	G1XAS2	AOL_s00078g19
AOL_s00081g354	AOL_s00078g126	5259360	5257578	13349.G1XG61	13349.G1XB29	0	0	0	0	0	0	0.528	0	0.528	G1XG61	AOL_s00081g354	G1XB29	AOL_s00078g126
AOL_s00081g354	AOL_s00078g127	5259360	5257579	13349.G1XG61	13349.G1XB30	0	0	0	0	0	0.942	0.806	0.578	0.994	G1XG61	AOL_s00081g354	G1XB30	AOL_s00078g127
AOL_s00081g354	AOL_s00078g181	5259360	5257633	13349.G1XG61	13349.G1XB84	0	0	0	0	0	0.939	0.468	0.662	0.988	G1XG61	AOL_s00081g354	G1XB84	AOL_s00078g181
AOL_s00081g354	AOL_s00078g273	5259360	5257725	13349.G1XG61	13349.G1XBH6	0	0	0	0	0	0.771	0.806	0.746	0.987	G1XG61	AOL_s00081g354	G1XBH6	AOL_s00078g273
AOL_s00081g354	AOL_s00078g329	5259360	5257781	13349.G1XG61	13349.G1XBN2	0	0	0	0	0	0.481	0.241	0	0.589	G1XG61	AOL_s00081g354	G1XBN2	AOL_s00078g329
AOL_s00081g354	AOL_s00079g253	5259360	5258182	13349.G1XG61	13349.G1XCT3	0	0	0	0	0	0.068	0.492	0	0.506	G1XG61	AOL_s00081g354	G1XCT3	AOL_s00079g253
AOL_s00081g354	AOL_s00079g258	5259360	5258187	13349.G1XG61	13349.G1XCT8	0	0	0	0	0	0	0.528	0	0.528	G1XG61	AOL_s00081g354	G1XCT8	AOL_s00079g258
AOL_s00081g354	AOL_s00079g457	5259360	5258521	13349.G1XG61	13349.G1XDS2	0	0	0	0	0	0.507	0.241	0.092	0.63	G1XG61	AOL_s00081g354	G1XDS2	AOL_s00079g457
AOL_s00081g354	AOL_s00080g110	5259360	5258674	13349.G1XG61	13349.G1XE75	0	0	0	0	0	0	0.525	0	0.525	G1XG61	AOL_s00081g354	G1XE75	AOL_s00080g110
AOL_s00081g354	AOL_s00080g126	5259360	5258690	13349.G1XG61	13349.G1XE91	0	0	0	0	0	0	0.806	0	0.806	G1XG61	AOL_s00081g354	G1XE91	AOL_s00080g126
AOL_s00081g354	AOL_s00080g272	5259360	5258836	13349.G1XG61	13349.G1XEN7	0	0	0	0	0	0.709	0.806	0.773	0.986	G1XG61	AOL_s00081g354	G1XEN7	AOL_s00080g272
AOL_s00081g354	AOL_s00081g261	5259360	5259267	13349.G1XG61	13349.G1XFW8	0	0	0	0	0	0.068	0.403	0.227	0.532	G1XG61	AOL_s00081g354	G1XFW8	AOL_s00081g261
AOL_s00081g354	AOL_s00081g347	5259360	5259353	13349.G1XG61	13349.G1XG54	0	0	0	0	0	0.771	0.806	0.745	0.987	G1XG61	AOL_s00081g354	G1XG54	AOL_s00081g347
AOL_s00081g355	AOL_s00004g204	5259361	5253044	13349.G1XG62	13349.G1WY44	0	0	0	0	0	0	0.528	0.303	0.656	G1XG62	AOL_s00081g355	G1WY44	AOL_s00004g204
AOL_s00081g355	AOL_s00004g261	5259361	5253101	13349.G1XG62	13349.G1WYA1	0	0	0	0	0	0	0.403	0	0.403	G1XG62	AOL_s00081g355	G1WYA1	AOL_s00004g261
AOL_s00081g355	AOL_s00004g394	5259361	5253233	13349.G1XG62	13349.G1WYN3	0	0	0	0	0	0.083	0.403	0.62	0.773	G1XG62	AOL_s00081g355	G1WYN3	AOL_s00004g394
AOL_s00081g355	AOL_s00004g441	5259361	5253280	13349.G1XG62	13349.G1WYT0	0	0	0	0	0	0.067	0.221	0.545	0.64	G1XG62	AOL_s00081g355	G1WYT0	AOL_s00004g441
AOL_s00081g355	AOL_s00004g608	5259361	5253447	13349.G1XG62	13349.G1WZ97	0	0	0	0	0	0	0.528	0.622	0.813	G1XG62	AOL_s00081g355	G1WZ97	AOL_s00004g608
AOL_s00081g355	AOL_s00006g258	5259361	5253757	13349.G1XG62	13349.G1X057	0	0	0	0	0	0.106	0.403	0.045	0.445	G1XG62	AOL_s00081g355	G1X057	AOL_s00006g258
AOL_s00081g355	AOL_s00007g357	5259361	5254448	13349.G1XG62	13349.G1X248	0	0	0	0	0	0.084	0.524	0	0.545	G1XG62	AOL_s00081g355	G1X248	AOL_s00007g357
AOL_s00081g355	AOL_s00007g463	5259361	5254554	13349.G1XG62	13349.G1X2F4	0	0	0	0	0	0	0.528	0.319	0.664	G1XG62	AOL_s00081g355	G1X2F4	AOL_s00007g463
AOL_s00081g355	AOL_s00007g550	5259361	5254640	13349.G1XG62	13349.G1X2P0	0	0	0	0	0	0	0.528	0.227	0.619	G1XG62	AOL_s00081g355	G1X2P0	AOL_s00007g550
AOL_s00081g355	AOL_s00007g576	5259361	5254666	13349.G1XG62	13349.G1X2R6	0	0	0	0	0	0.085	0.528	0.428	0.731	G1XG62	AOL_s00081g355	G1X2R6	AOL_s00007g576
AOL_s00081g355	AOL_s00043g50	5259361	5254727	13349.G1XG62	13349.G1X2X7	0	0	0	0	0	0.9	0.528	0.825	0.991	G1XG62	AOL_s00081g355	G1X2X7	AOL_s00043g50
AOL_s00081g355	AOL_s00043g109	5259361	5254776	13349.G1XG62	13349.G1X326	0	0	0	0	0	0	0.528	0.227	0.619	G1XG62	AOL_s00081g355	G1X326	AOL_s00043g109
AOL_s00081g355	AOL_s00043g121	5259361	5254798	13349.G1XG62	13349.G1X348	0	0	0	0	0	0	0.343	0.138	0.409	G1XG62	AOL_s00081g355	G1X348	AOL_s00043g121
AOL_s00081g355	AOL_s00054g253	5259361	5255758	13349.G1XG62	13349.G1X5V9	0	0	0	0	0	0.769	0.528	0.811	0.977	G1XG62	AOL_s00081g355	G1X5V9	AOL_s00054g253
AOL_s00081g355	AOL_s00054g343	5259361	5255848	13349.G1XG62	13349.G1X649	0	0	0	0	0	0	0.159	0.523	0.581	G1XG62	AOL_s00081g355	G1X649	AOL_s00054g343
AOL_s00081g355	AOL_s00054g421	5259361	5255926	13349.G1XG62	13349.G1X6C7	0	0	0	0	0	0.285	0.237	0	0.431	G1XG62	AOL_s00081g355	G1X6C7	AOL_s00054g421
AOL_s00081g355	AOL_s00054g443	5259361	5255948	13349.G1XG62	13349.G1X6E9	0	0	0	0	0	0	0.528	0.622	0.813	G1XG62	AOL_s00081g355	G1X6E9	AOL_s00054g443
AOL_s00081g355	AOL_s00054g801	5259361	5256306	13349.G1XG62	13349.G1X7F7	0	0	0	0	0	0.703	0.528	0	0.853	G1XG62	AOL_s00081g355	G1X7F7	AOL_s00054g801
AOL_s00081g355	AOL_s00054g934	5259361	5256366	13349.G1XG62	13349.G1X7L7	0	0	0	0	0	0	0.528	0.129	0.571	G1XG62	AOL_s00081g355	G1X7L7	AOL_s00054g934
AOL_s00081g355	AOL_s00054g834	5259361	5256447	13349.G1XG62	13349.G1X7U8	0	0	0	0	0	0	0.528	0.227	0.619	G1XG62	AOL_s00081g355	G1X7U8	AOL_s00054g834
AOL_s00081g355	AOL_s00054g844	5259361	5256457	13349.G1XG62	13349.G1X7V8	0	0	0	0	0	0	0.525	0.23	0.618	G1XG62	AOL_s00081g355	G1X7V8	AOL_s00054g844
AOL_s00081g355	AOL_s00075g24	5259361	5256524	13349.G1XG62	13349.G1X825	0	0	0	0	0	0.268	0.524	0.228	0.707	G1XG62	AOL_s00081g355	G1X825	AOL_s00075g24
AOL_s00081g355	AOL_s00075g139	5259361	5256639	13349.G1XG62	13349.G1X8E0	0	0	0	0	0	0.085	0.528	0.227	0.637	G1XG62	AOL_s00081g355	G1X8E0	AOL_s00075g139
AOL_s00081g355	AOL_s00075g164	5259361	5256664	13349.G1XG62	13349.G1X8G5	0	0	0	0	0	0.131	0.403	0.591	0.769	G1XG62	AOL_s00081g355	G1X8G5	AOL_s00075g164
AOL_s00081g355	AOL_s00076g75	5259361	5256817	13349.G1XG62	13349.G1X8W8	0	0	0	0	0	0	0.403	0.207	0.506	G1XG62	AOL_s00081g355	G1X8W8	AOL_s00076g75
AOL_s00081g355	AOL_s00076g160	5259361	5256902	13349.G1XG62	13349.G1X953	0	0	0	0	0	0	0.528	0.227	0.619	G1XG62	AOL_s00081g355	G1X953	AOL_s00076g160
AOL_s00081g355	AOL_s00076g264	5259361	5257006	13349.G1XG62	13349.G1X9F7	0	0	0	0	0	0	0	0.402	0.402	G1XG62	AOL_s00081g355	G1X9F7	AOL_s00076g264
AOL_s00081g355	AOL_s00076g631	5259361	5257372	13349.G1XG62	13349.G1XAH3	0	0	0	0	0	0.58	0	0.061	0.588	G1XG62	AOL_s00081g355	G1XAH3	AOL_s00076g631
AOL_s00081g355	AOL_s00078g19	5259361	5257471	13349.G1XG62	13349.G1XAS2	0	0	0	0	0	0	0.525	0.43	0.717	G1XG62	AOL_s00081g355	G1XAS2	AOL_s00078g19
AOL_s00081g355	AOL_s00078g126	5259361	5257578	13349.G1XG62	13349.G1XB29	0	0	0	0	0	0	0.528	0	0.528	G1XG62	AOL_s00081g355	G1XB29	AOL_s00078g126
AOL_s00081g355	AOL_s00078g127	5259361	5257579	13349.G1XG62	13349.G1XB30	0	0	0	0	0	0.108	0.528	0.227	0.646	G1XG62	AOL_s00081g355	G1XB30	AOL_s00078g127
AOL_s00081g355	AOL_s00078g181	5259361	5257633	13349.G1XG62	13349.G1XB84	0	0	0	0	0	0.142	0.403	0.591	0.772	G1XG62	AOL_s00081g355	G1XB84	AOL_s00078g181
AOL_s00081g355	AOL_s00078g267	5259361	5257719	13349.G1XG62	13349.G1XBH0	0	0	0	0	0	0	0	0.422	0.422	G1XG62	AOL_s00081g355	G1XBH0	AOL_s00078g267
AOL_s00081g355	AOL_s00078g273	5259361	5257725	13349.G1XG62	13349.G1XBH6	0	0	0	0	0	0	0.528	0.62	0.812	G1XG62	AOL_s00081g355	G1XBH6	AOL_s00078g273
AOL_s00081g355	AOL_s00078g329	5259361	5257781	13349.G1XG62	13349.G1XBN2	0	0	0	0	0	0.364	0.241	0.08	0.517	G1XG62	AOL_s00081g355	G1XBN2	AOL_s00078g329
AOL_s00081g355	AOL_s00079g258	5259361	5258187	13349.G1XG62	13349.G1XCT8	0	0	0	0	0	0.702	0.528	0	0.853	G1XG62	AOL_s00081g355	G1XCT8	AOL_s00079g258
AOL_s00081g355	AOL_s00080g110	5259361	5258674	13349.G1XG62	13349.G1XE75	0	0	0	0	0	0.703	0.528	0	0.853	G1XG62	AOL_s00081g355	G1XE75	AOL_s00080g110
AOL_s00081g355	AOL_s00080g272	5259361	5258836	13349.G1XG62	13349.G1XEN7	0	0	0	0	0	0	0.528	0.23	0.621	G1XG62	AOL_s00081g355	G1XEN7	AOL_s00080g272
AOL_s00081g355	AOL_s00081g261	5259361	5259267	13349.G1XG62	13349.G1XFW8	0	0	0	0	0	0.701	0.403	0.798	0.96	G1XG62	AOL_s00081g355	G1XFW8	AOL_s00081g261
AOL_s00081g355	AOL_s00081g347	5259361	5259353	13349.G1XG62	13349.G1XG54	0	0	0	0	0	0	0.525	0.237	0.622	G1XG62	AOL_s00081g355	G1XG54	AOL_s00081g347
AOL_s00081g355	AOL_s00081g354	5259361	5259360	13349.G1XG62	13349.G1XG61	0	0	0	0	0	0	0.528	0.227	0.619	G1XG62	AOL_s00081g355	G1XG61	AOL_s00081g354
AOL_s00083g3	AOL_s00043g472	5259372	5255148	13349.G1XG73	13349.G1X448	0	0	0	0	0	0.703	0.122	0.08	0.739	G1XG73	AOL_s00083g3	G1X448	AOL_s00043g472
AOL_s00083g3	AOL_s00075g168	5259372	5256668	13349.G1XG73	13349.G1X8G9	0	0	0	0	0	0.548	0	0	0.548	G1XG73	AOL_s00083g3	G1X8G9	AOL_s00075g168
AOL_s00083g9	AOL_s00004g204	5259378	5253044	13349.G1XG79	13349.G1WY44	0	0	0	0	0	0	0	0.463	0.463	G1XG79	AOL_s00083g9	G1WY44	AOL_s00004g204
AOL_s00083g9	AOL_s00006g45	5259378	5253544	13349.G1XG79	13349.G1WZJ4	0	0	0	0	0	0.32	0.237	0.621	0.786	G1XG79	AOL_s00083g9	G1WZJ4	AOL_s00006g45
AOL_s00083g9	AOL_s00006g329	5259378	5253828	13349.G1XG79	13349.G1X0C8	0	0	0	0	0	0.705	0.492	0.588	0.932	G1XG79	AOL_s00083g9	G1X0C8	AOL_s00006g329
AOL_s00083g9	AOL_s00043g472	5259378	5255148	13349.G1XG79	13349.G1X448	0	0	0	0	0	0.637	0.094	0.67	0.881	G1XG79	AOL_s00083g9	G1X448	AOL_s00043g472
AOL_s00083g9	AOL_s00043g533	5259378	5255209	13349.G1XG79	13349.G1X4A9	0	0	0	0	0	0.069	0	0.421	0.437	G1XG79	AOL_s00083g9	G1X4A9	AOL_s00043g533
AOL_s00083g9	AOL_s00054g96	5259378	5255601	13349.G1XG79	13349.G1X5F2	0	0	0	0	0	0.296	0.154	0.131	0.437	G1XG79	AOL_s00083g9	G1X5F2	AOL_s00054g96
AOL_s00083g9	AOL_s00054g256	5259378	5255761	13349.G1XG79	13349.G1X5W2	0	0	0	0	0	0.072	0.384	0.048	0.408	G1XG79	AOL_s00083g9	G1X5W2	AOL_s00054g256
AOL_s00083g9	AOL_s00054g443	5259378	5255948	13349.G1XG79	13349.G1X6E9	0	0	0	0	0	0.111	0	0.633	0.659	G1XG79	AOL_s00083g9	G1X6E9	AOL_s00054g443
AOL_s00083g9	AOL_s00054g785	5259378	5256290	13349.G1XG79	13349.G1X7E1	0	0	0	0	0	0.115	0	0.571	0.604	G1XG79	AOL_s00083g9	G1X7E1	AOL_s00054g785
AOL_s00083g9	AOL_s00075g95	5259378	5256595	13349.G1XG79	13349.G1X896	0	0	0	0	0	0.518	0.337	0.779	0.923	G1XG79	AOL_s00083g9	G1X896	AOL_s00075g95
AOL_s00083g9	AOL_s00075g168	5259378	5256668	13349.G1XG79	13349.G1X8G9	0	0	0	0	0	0.511	0.49	0	0.739	G1XG79	AOL_s00083g9	G1X8G9	AOL_s00075g168
AOL_s00083g9	AOL_s00078g52	5259378	5257504	13349.G1XG79	13349.G1XAV5	0	0	0	0	0	0.142	0.078	0.335	0.427	G1XG79	AOL_s00083g9	G1XAV5	AOL_s00078g52
AOL_s00083g9	AOL_s00078g121	5259378	5257573	13349.G1XG79	13349.G1XB24	0	0	0	0	0	0.704	0.528	0.745	0.961	G1XG79	AOL_s00083g9	G1XB24	AOL_s00078g121
AOL_s00083g9	AOL_s00079g343	5259378	5258407	13349.G1XG79	13349.G1XDF8	0	0	0	0	0	0.771	0.606	0.811	0.981	G1XG79	AOL_s00083g9	G1XDF8	AOL_s00079g343
AOL_s00083g9	AOL_s00080g138	5259378	5258702	13349.G1XG79	13349.G1XEA3	0	0	0	0	0	0.32	0.237	0.617	0.783	G1XG79	AOL_s00083g9	G1XEA3	AOL_s00080g138
AOL_s00083g9	AOL_s00080g278	5259378	5258842	13349.G1XG79	13349.G1XEP3	0	0	0	0	0	0	0.491	0.226	0.589	G1XG79	AOL_s00083g9	G1XEP3	AOL_s00080g278
AOL_s00083g9	AOL_s00081g355	5259378	5259361	13349.G1XG79	13349.G1XG62	0	0	0	0	0	0.522	0	0.13	0.566	G1XG79	AOL_s00083g9	G1XG62	AOL_s00081g355
AOL_s00083g70	AOL_s00004g204	5259438	5253044	13349.G1XGD9	13349.G1WY44	0	0	0	0	0	0.168	0.403	0.059	0.491	G1XGD9	AOL_s00083g70	G1WY44	AOL_s00004g204
AOL_s00083g70	AOL_s00004g390	5259438	5253229	13349.G1XGD9	13349.G1WYM9	0	0	0	0	0	0.254	0.245	0.089	0.442	G1XGD9	AOL_s00083g70	G1WYM9	AOL_s00004g390
AOL_s00083g70	AOL_s00004g536	5259438	5253375	13349.G1XGD9	13349.G1WZ25	0	0	0	0	0	0.58	0	0	0.58	G1XGD9	AOL_s00083g70	G1WZ25	AOL_s00004g536
AOL_s00083g70	AOL_s00004g608	5259438	5253447	13349.G1XGD9	13349.G1WZ97	0	0	0	0	0	0	0.403	0.657	0.786	G1XGD9	AOL_s00083g70	G1WZ97	AOL_s00004g608
AOL_s00083g70	AOL_s00006g63	5259438	5253562	13349.G1XGD9	13349.G1WZL2	0	0	0	0	0	0.145	0.067	0.349	0.435	G1XGD9	AOL_s00083g70	G1WZL2	AOL_s00006g63
AOL_s00083g70	AOL_s00006g334	5259438	5253833	13349.G1XGD9	13349.G1X0D3	0	0	0	0	0	0	0	0.745	0.745	G1XGD9	AOL_s00083g70	G1X0D3	AOL_s00006g334
AOL_s00083g70	AOL_s00006g340	5259438	5253839	13349.G1XGD9	13349.G1X0D9	0	0	0	0	0	0.142	0.048	0.732	0.761	G1XGD9	AOL_s00083g70	G1X0D9	AOL_s00006g340
AOL_s00083g70	AOL_s00006g364	5259438	5253863	13349.G1XGD9	13349.G1X0G3	0	0	0	0	0	0.142	0.048	0.639	0.679	G1XGD9	AOL_s00083g70	G1X0G3	AOL_s00006g364
AOL_s00083g70	AOL_s00007g130	5259438	5254221	13349.G1XGD9	13349.G1X1H1	0	0	0	0	0	0	0.403	0.061	0.415	G1XGD9	AOL_s00083g70	G1X1H1	AOL_s00007g130
AOL_s00083g70	AOL_s00007g357	5259438	5254448	13349.G1XGD9	13349.G1X248	0	0	0	0	0	0.142	0.403	0.463	0.7	G1XGD9	AOL_s00083g70	G1X248	AOL_s00007g357
AOL_s00083g70	AOL_s00007g376	5259438	5254467	13349.G1XGD9	13349.G1X267	0	0	0	0	0	0.326	0.048	0.328	0.531	G1XGD9	AOL_s00083g70	G1X267	AOL_s00007g376
AOL_s00083g70	AOL_s00007g463	5259438	5254554	13349.G1XGD9	13349.G1X2F4	0	0	0	0	0	0.117	0.403	0.462	0.691	G1XGD9	AOL_s00083g70	G1X2F4	AOL_s00007g463
AOL_s00083g70	AOL_s00007g550	5259438	5254640	13349.G1XGD9	13349.G1X2P0	0	0	0	0	0	0.58	0.403	0	0.738	G1XGD9	AOL_s00083g70	G1X2P0	AOL_s00007g550
AOL_s00083g70	AOL_s00007g576	5259438	5254666	13349.G1XGD9	13349.G1X2R6	0	0	0	0	0	0.58	0.403	0.462	0.853	G1XGD9	AOL_s00083g70	G1X2R6	AOL_s00007g576
AOL_s00083g70	AOL_s00043g50	5259438	5254727	13349.G1XGD9	13349.G1X2X7	0	0	0	0	0	0.58	0.113	0.061	0.619	G1XGD9	AOL_s00083g70	G1X2X7	AOL_s00043g50
AOL_s00083g70	AOL_s00043g109	5259438	5254776	13349.G1XGD9	13349.G1X326	0	0	0	0	0	0.58	0.403	0	0.738	G1XGD9	AOL_s00083g70	G1X326	AOL_s00043g109
AOL_s00083g70	AOL_s00043g573	5259438	5255249	13349.G1XGD9	13349.G1X4E9	0	0	0	0	0	0.643	0.326	0.317	0.821	G1XGD9	AOL_s00083g70	G1X4E9	AOL_s00043g573
AOL_s00083g70	AOL_s00043g579	5259438	5255255	13349.G1XGD9	13349.G1X4F5	0	0	0	0	0	0.142	0.048	0.748	0.776	G1XGD9	AOL_s00083g70	G1X4F5	AOL_s00043g579
AOL_s00083g70	AOL_s00043g712	5259438	5255387	13349.G1XGD9	13349.G1X4T8	0	0	0	0	0	0.119	0.113	0.317	0.419	G1XGD9	AOL_s00083g70	G1X4T8	AOL_s00043g712
AOL_s00083g70	AOL_s00054g253	5259438	5255758	13349.G1XGD9	13349.G1X5V9	0	0	0	0	0	0.087	0.108	0.323	0.4	G1XGD9	AOL_s00083g70	G1X5V9	AOL_s00054g253
AOL_s00083g70	AOL_s00054g443	5259438	5255948	13349.G1XGD9	13349.G1X6E9	0	0	0	0	0	0.114	0.403	0.219	0.55	G1XGD9	AOL_s00083g70	G1X6E9	AOL_s00054g443
AOL_s00083g70	AOL_s00054g617	5259438	5256122	13349.G1XGD9	13349.G1X6X3	0	0	0	0	0	0.58	0	0.227	0.661	G1XGD9	AOL_s00083g70	G1X6X3	AOL_s00054g617
AOL_s00083g70	AOL_s00054g691	5259438	5256196	13349.G1XGD9	13349.G1X747	0	0	0	0	0	0.255	0.245	0.423	0.647	G1XGD9	AOL_s00083g70	G1X747	AOL_s00054g691
AOL_s00083g70	AOL_s00054g819	5259438	5256432	13349.G1XGD9	13349.G1X7T3	0	0	0	0	0	0	0.045	0.558	0.559	G1XGD9	AOL_s00083g70	G1X7T3	AOL_s00054g819
AOL_s00083g70	AOL_s00054g834	5259438	5256447	13349.G1XGD9	13349.G1X7U8	0	0	0	0	0	0.58	0.403	0.586	0.887	G1XGD9	AOL_s00083g70	G1X7U8	AOL_s00054g834
AOL_s00083g70	AOL_s00054g844	5259438	5256457	13349.G1XGD9	13349.G1X7V8	0	0	0	0	0	0	0.403	0	0.403	G1XGD9	AOL_s00083g70	G1X7V8	AOL_s00054g844
AOL_s00083g70	AOL_s00075g24	5259438	5256524	13349.G1XGD9	13349.G1X825	0	0	0	0	0	0.07	0.403	0	0.421	G1XGD9	AOL_s00083g70	G1X825	AOL_s00075g24
AOL_s00083g70	AOL_s00075g139	5259438	5256639	13349.G1XGD9	13349.G1X8E0	0	0	0	0	0	0.068	0.403	0.055	0.428	G1XGD9	AOL_s00083g70	G1X8E0	AOL_s00075g139
AOL_s00083g70	AOL_s00075g164	5259438	5256664	13349.G1XGD9	13349.G1X8G5	0	0	0	0	0	0.142	0.048	0.81	0.831	G1XGD9	AOL_s00083g70	G1X8G5	AOL_s00075g164
AOL_s00083g70	AOL_s00076g37	5259438	5256779	13349.G1XGD9	13349.G1X8T0	0	0	0	0	0	0.58	0	0.225	0.66	G1XGD9	AOL_s00083g70	G1X8T0	AOL_s00076g37
AOL_s00083g70	AOL_s00076g160	5259438	5256902	13349.G1XGD9	13349.G1X953	0	0	0	0	0	0.084	0.403	0.429	0.66	G1XGD9	AOL_s00083g70	G1X953	AOL_s00076g160
AOL_s00083g70	AOL_s00078g19	5259438	5257471	13349.G1XGD9	13349.G1XAS2	0	0	0	0	0	0.58	0.403	0.366	0.827	G1XGD9	AOL_s00083g70	G1XAS2	AOL_s00078g19
AOL_s00083g70	AOL_s00078g127	5259438	5257579	13349.G1XGD9	13349.G1XB30	0	0	0	0	0	0.58	0.403	0	0.738	G1XGD9	AOL_s00083g70	G1XB30	AOL_s00078g127
AOL_s00083g70	AOL_s00078g128	5259438	5257580	13349.G1XGD9	13349.G1XB31	0	0	0	0.669	0	0.265	0.307	0.614	0.573	G1XGD9	AOL_s00083g70	G1XB31	AOL_s00078g128
AOL_s00083g70	AOL_s00078g181	5259438	5257633	13349.G1XGD9	13349.G1XB84	0	0	0	0	0	0.086	0.052	0.666	0.685	G1XGD9	AOL_s00083g70	G1XB84	AOL_s00078g181
AOL_s00083g70	AOL_s00078g273	5259438	5257725	13349.G1XGD9	13349.G1XBH6	0	0	0	0	0	0.168	0.403	0.045	0.484	G1XGD9	AOL_s00083g70	G1XBH6	AOL_s00078g273
AOL_s00083g70	AOL_s00080g272	5259438	5258836	13349.G1XGD9	13349.G1XEN7	0	0	0	0	0	0.58	0.403	0.113	0.758	G1XGD9	AOL_s00083g70	G1XEN7	AOL_s00080g272
AOL_s00083g70	AOL_s00081g347	5259438	5259353	13349.G1XGD9	13349.G1XG54	0	0	0	0	0	0.58	0.403	0.153	0.769	G1XGD9	AOL_s00083g70	G1XG54	AOL_s00081g347
AOL_s00083g70	AOL_s00081g354	5259438	5259360	13349.G1XGD9	13349.G1XG61	0	0	0	0	0	0	0.403	0.045	0.405	G1XGD9	AOL_s00083g70	G1XG61	AOL_s00081g354
AOL_s00083g180	AOL_s00076g320	5259548	5257062	13349.G1XGP9	13349.G1X9L3	0	0	0	0	0	0	0.057	0.466	0.474	G1XGP9	AOL_s00083g180	G1X9L3	AOL_s00076g320
AOL_s00083g184	AOL_s00004g261	5259549	5253101	13349.G1XGQ0	13349.G1WYA1	0	0	0	0	0	0	0	0.482	0.482	G1XGQ0	AOL_s00083g184	G1WYA1	AOL_s00004g261
AOL_s00083g182	AOL_s00043g472	5259549	5255148	13349.G1XGQ0	13349.G1X448	0	0	0	0	0	0	0.528	0.08	0.547	G1XGQ0	AOL_s00083g182	G1X448	AOL_s00043g472
AOL_s00083g181	AOL_s00076g320	5259549	5257062	13349.G1XGQ0	13349.G1X9L3	0	0	0	0	0	0.523	0.252	0.466	0.792	G1XGQ0	AOL_s00083g181	G1X9L3	AOL_s00076g320
AOL_s00083g183	AOL_s00078g65	5259549	5257517	13349.G1XGQ0	13349.G1XAW8	0	0	0	0	0	0.071	0.421	0.185	0.523	G1XGQ0	AOL_s00083g183	G1XAW8	AOL_s00078g65
AOL_s00083g185	AOL_s00079g289	5259549	5258218	13349.G1XGQ0	13349.G1XCW9	0	0	0	0	0	0.255	0	0.314	0.467	G1XGQ0	AOL_s00083g185	G1XCW9	AOL_s00079g289
AOL_s00083g208	AOL_s00004g657	5259576	5253496	13349.G1XGS7	13349.G1WZE6	0	0	0	0	0	0	0	0.452	0.452	G1XGS7	AOL_s00083g208	G1WZE6	AOL_s00004g657
AOL_s00083g208	AOL_s00083g9	5259576	5259378	13349.G1XGS7	13349.G1XG79	0	0	0	0	0	0	0	0.428	0.428	G1XGS7	AOL_s00083g208	G1XG79	AOL_s00083g9
AOL_s00083g213	AOL_s00006g45	5259581	5253544	13349.G1XGT2	13349.G1WZJ4	0	0	0	0	0	0.689	0.528	0.636	0.941	G1XGT2	AOL_s00083g213	G1WZJ4	AOL_s00006g45
AOL_s00083g213	AOL_s00006g63	5259581	5253562	13349.G1XGT2	13349.G1WZL2	0	0	0	0	0	0	0.528	0.07	0.542	G1XGT2	AOL_s00083g213	G1WZL2	AOL_s00006g63
AOL_s00083g213	AOL_s00006g193	5259581	5253692	13349.G1XGT2	13349.G1WZZ2	0	0	0	0	0	0.3	0	0.614	0.718	G1XGT2	AOL_s00083g213	G1WZZ2	AOL_s00006g193
AOL_s00083g213	AOL_s00006g329	5259581	5253828	13349.G1XGT2	13349.G1X0C8	0	0	0	0	0	0.705	0.492	0.78	0.964	G1XGT2	AOL_s00083g213	G1X0C8	AOL_s00006g329
AOL_s00083g213	AOL_s00006g490	5259581	5253989	13349.G1XGT2	13349.G1X0T9	0	0	0	0	0	0	0.39	0.403	0.62	G1XGT2	AOL_s00083g213	G1X0T9	AOL_s00006g490
AOL_s00083g213	AOL_s00007g174	5259581	5254265	13349.G1XGT2	13349.G1X1L5	0	0	0	0	0	0	0.33	0.145	0.402	G1XGT2	AOL_s00083g213	G1X1L5	AOL_s00007g174
AOL_s00083g213	AOL_s00043g51	5259581	5254728	13349.G1XGT2	13349.G1X2X8	0	0	0	0	0	0	0.4	0.046	0.403	G1XGT2	AOL_s00083g213	G1X2X8	AOL_s00043g51
AOL_s00083g213	AOL_s00043g121	5259581	5254798	13349.G1XGT2	13349.G1X348	0	0	0	0	0	0	0.528	0	0.528	G1XGT2	AOL_s00083g213	G1X348	AOL_s00043g121
AOL_s00083g213	AOL_s00043g472	5259581	5255148	13349.G1XGT2	13349.G1X448	0	0	0	0	0	0.91	0.528	0.81	0.991	G1XGT2	AOL_s00083g213	G1X448	AOL_s00043g472
AOL_s00083g213	AOL_s00043g573	5259581	5255249	13349.G1XGT2	13349.G1X4E9	0	0	0	0	0	0	0.528	0	0.528	G1XGT2	AOL_s00083g213	G1X4E9	AOL_s00043g573
AOL_s00083g213	AOL_s00043g578	5259581	5255254	13349.G1XGT2	13349.G1X4F4	0	0	0	0	0	0.292	0.39	0	0.549	G1XGT2	AOL_s00083g213	G1X4F4	AOL_s00043g578
AOL_s00083g213	AOL_s00043g638	5259581	5255313	13349.G1XGT2	13349.G1X4L4	0	0	0	0	0	0	0.528	0	0.528	G1XGT2	AOL_s00083g213	G1X4L4	AOL_s00043g638
AOL_s00083g213	AOL_s00043g712	5259581	5255387	13349.G1XGT2	13349.G1X4T8	0	0	0	0	0	0	0.528	0	0.528	G1XGT2	AOL_s00083g213	G1X4T8	AOL_s00043g712
AOL_s00083g213	AOL_s00054g96	5259581	5255601	13349.G1XGT2	13349.G1X5F2	0	0	0	0	0	0.573	0.528	0.301	0.846	G1XGT2	AOL_s00083g213	G1X5F2	AOL_s00054g96
AOL_s00083g213	AOL_s00054g791	5259581	5256296	13349.G1XGT2	13349.G1X7E7	0	0	0	0	0	0	0.403	0	0.403	G1XGT2	AOL_s00083g213	G1X7E7	AOL_s00054g791
AOL_s00083g213	AOL_s00075g24	5259581	5256524	13349.G1XGT2	13349.G1X825	0	0	0	0	0	0	0.806	0.058	0.809	G1XGT2	AOL_s00083g213	G1X825	AOL_s00075g24
AOL_s00083g213	AOL_s00075g95	5259581	5256595	13349.G1XGT2	13349.G1X896	0	0	0	0	0	0.704	0.606	0.766	0.97	G1XGT2	AOL_s00083g213	G1X896	AOL_s00075g95
AOL_s00083g213	AOL_s00075g168	5259581	5256668	13349.G1XGT2	13349.G1X8G9	0	0	0	0	0	0.869	0.492	0	0.93	G1XGT2	AOL_s00083g213	G1X8G9	AOL_s00075g168
AOL_s00083g213	AOL_s00078g52	5259581	5257504	13349.G1XGT2	13349.G1XAV5	0	0	0	0	0	0.145	0.339	0.105	0.45	G1XGT2	AOL_s00083g213	G1XAV5	AOL_s00078g52
AOL_s00083g213	AOL_s00078g121	5259581	5257573	13349.G1XGT2	13349.G1XB24	0	0	0	0	0	0.548	0.528	0.453	0.873	G1XGT2	AOL_s00083g213	G1XB24	AOL_s00078g121
AOL_s00083g213	AOL_s00078g128	5259581	5257580	13349.G1XGT2	13349.G1XB31	0	0	0	0	0	0	0.528	0	0.528	G1XGT2	AOL_s00083g213	G1XB31	AOL_s00078g128
AOL_s00083g213	AOL_s00078g315	5259581	5257767	13349.G1XGT2	13349.G1XBL8	0	0	0	0	0	0	0.806	0	0.806	G1XGT2	AOL_s00083g213	G1XBL8	AOL_s00078g315
AOL_s00083g213	AOL_s00079g343	5259581	5258407	13349.G1XGT2	13349.G1XDF8	0	0	0	0	0	0.705	0.606	0.568	0.945	G1XGT2	AOL_s00083g213	G1XDF8	AOL_s00079g343
AOL_s00083g213	AOL_s00080g138	5259581	5258702	13349.G1XGT2	13349.G1XEA3	0	0	0	0	0	0.777	0.606	0.722	0.973	G1XGT2	AOL_s00083g213	G1XEA3	AOL_s00080g138
AOL_s00083g213	AOL_s00080g278	5259581	5258842	13349.G1XGT2	13349.G1XEP3	0	0	0	0	0	0	0.491	0	0.491	G1XGT2	AOL_s00083g213	G1XEP3	AOL_s00080g278
AOL_s00083g213	AOL_s00081g352	5259581	5259358	13349.G1XGT2	13349.G1XG59	0	0	0	0	0	0	0.417	0.127	0.469	G1XGT2	AOL_s00083g213	G1XG59	AOL_s00081g352
AOL_s00083g213	AOL_s00083g3	5259581	5259372	13349.G1XGT2	13349.G1XG73	0	0	0	0	0	0.899	0	0	0.899	G1XGT2	AOL_s00083g213	G1XG73	AOL_s00083g3
AOL_s00083g213	AOL_s00083g9	5259581	5259378	13349.G1XGT2	13349.G1XG79	0	0	0	0	0	0.701	0.606	0.743	0.967	G1XGT2	AOL_s00083g213	G1XG79	AOL_s00083g9
AOL_s00083g213	AOL_s00083g181	5259581	5259549	13349.G1XGT2	13349.G1XGQ0	0	0	0	0	0	0	0.806	0	0.806	G1XGT2	AOL_s00083g213	G1XGQ0	AOL_s00083g181
AOL_s00083g225	AOL_s00004g390	5259593	5253229	13349.G1XGU4	13349.G1WYM9	0	0	0	0	0	0.394	0	0.621	0.76	G1XGU4	AOL_s00083g225	G1WYM9	AOL_s00004g390
AOL_s00083g225	AOL_s00006g63	5259593	5253562	13349.G1XGU4	13349.G1WZL2	0	0	0	0	0	0	0.528	0	0.528	G1XGU4	AOL_s00083g225	G1WZL2	AOL_s00006g63
AOL_s00083g225	AOL_s00006g102	5259593	5253601	13349.G1XGU4	13349.G1WZQ1	0	0	0	0	0	0	0.528	0	0.528	G1XGU4	AOL_s00083g225	G1WZQ1	AOL_s00006g102
AOL_s00083g225	AOL_s00007g376	5259593	5254467	13349.G1XGU4	13349.G1X267	0	0	0	0	0	0.704	0	0.814	0.942	G1XGU4	AOL_s00083g225	G1X267	AOL_s00007g376
AOL_s00083g225	AOL_s00043g121	5259593	5254798	13349.G1XGU4	13349.G1X348	0	0	0	0	0	0	0.528	0.226	0.619	G1XGU4	AOL_s00083g225	G1X348	AOL_s00043g121
AOL_s00083g225	AOL_s00043g472	5259593	5255148	13349.G1XGU4	13349.G1X448	0	0	0	0	0	0	0.528	0	0.528	G1XGU4	AOL_s00083g225	G1X448	AOL_s00043g472
AOL_s00083g225	AOL_s00043g573	5259593	5255249	13349.G1XGU4	13349.G1X4E9	0	0	0	0	0	0.703	0.528	0.64	0.945	G1XGU4	AOL_s00083g225	G1X4E9	AOL_s00043g573
AOL_s00083g225	AOL_s00043g638	5259593	5255313	13349.G1XGU4	13349.G1X4L4	0	0	0	0	0	0	0.528	0	0.528	G1XGU4	AOL_s00083g225	G1X4L4	AOL_s00043g638
AOL_s00083g225	AOL_s00043g712	5259593	5255387	13349.G1XGU4	13349.G1X4T8	0	0	0	0	0	0	0.528	0	0.528	G1XGU4	AOL_s00083g225	G1X4T8	AOL_s00043g712
AOL_s00083g225	AOL_s00054g691	5259593	5256196	13349.G1XGU4	13349.G1X747	0	0	0	0	0	0	0.441	0.311	0.598	G1XGU4	AOL_s00083g225	G1X747	AOL_s00054g691
AOL_s00083g225	AOL_s00075g24	5259593	5256524	13349.G1XGU4	13349.G1X825	0	0	0	0	0	0	0.528	0	0.528	G1XGU4	AOL_s00083g225	G1X825	AOL_s00075g24
AOL_s00083g225	AOL_s00078g128	5259593	5257580	13349.G1XGU4	13349.G1XB31	0	0	0	0	0	0.771	0.528	0.621	0.955	G1XGU4	AOL_s00083g225	G1XB31	AOL_s00078g128
AOL_s00083g225	AOL_s00078g195	5259593	5257647	13349.G1XGU4	13349.G1XB98	0	0	0	0	0	0	0	0.741	0.741	G1XGU4	AOL_s00083g225	G1XB98	AOL_s00078g195
AOL_s00083g225	AOL_s00078g213	5259593	5257665	13349.G1XGU4	13349.G1XBB6	0	0	0	0	0	0.074	0.528	0	0.544	G1XGU4	AOL_s00083g225	G1XBB6	AOL_s00078g213
AOL_s00083g225	AOL_s00078g262	5259593	5257714	13349.G1XGU4	13349.G1XBG5	0	0	0	0	0	0.252	0.223	0.076	0.416	G1XGU4	AOL_s00083g225	G1XBG5	AOL_s00078g262
AOL_s00083g225	AOL_s00078g479	5259593	5257931	13349.G1XGU4	13349.G1XC32	0	0	0	0	0	0.252	0.223	0.076	0.416	G1XGU4	AOL_s00083g225	G1XC32	AOL_s00078g479
AOL_s00083g225	AOL_s00079g172	5259593	5258318	13349.G1XGU4	13349.G1XD69	0	0	0	0	0	0.252	0.223	0.076	0.416	G1XGU4	AOL_s00083g225	G1XD69	AOL_s00079g172
AOL_s00083g225	AOL_s00083g70	5259593	5259438	13349.G1XGU4	13349.G1XGD9	0	0	0	0	0	0.628	0.238	0.317	0.789	G1XGU4	AOL_s00083g225	G1XGD9	AOL_s00083g70
AOL_s00083g225	AOL_s00083g213	5259593	5259581	13349.G1XGU4	13349.G1XGT2	0	0	0	0	0	0	0.528	0	0.528	G1XGU4	AOL_s00083g225	G1XGT2	AOL_s00083g213
AOL_s00083g251	AOL_s00054g702	5259619	5256207	13349.G1XGX0	13349.G1X758	0	0	0	0	0	0.221	0.243	0.302	0.552	G1XGX0	AOL_s00083g251	G1X758	AOL_s00054g702
AOL_s00083g256	AOL_s00043g573	5259624	5255249	13349.G1XGX5	13349.G1X4E9	0	0	0	0	0	0.268	0.223	0.087	0.435	G1XGX5	AOL_s00083g256	G1X4E9	AOL_s00043g573
AOL_s00083g256	AOL_s00043g712	5259624	5255387	13349.G1XGX5	13349.G1X4T8	0	0	0	0	0	0.284	0.223	0.14	0.479	G1XGX5	AOL_s00083g256	G1X4T8	AOL_s00043g712
AOL_s00083g256	AOL_s00054g801	5259624	5256306	13349.G1XGX5	13349.G1X7F7	0	0	0	0	0	0.257	0.223	0.081	0.423	G1XGX5	AOL_s00083g256	G1X7F7	AOL_s00054g801
AOL_s00083g256	AOL_s00078g128	5259624	5257580	13349.G1XGX5	13349.G1XB31	0	0	0	0	0	0.267	0.223	0.045	0.408	G1XGX5	AOL_s00083g256	G1XB31	AOL_s00078g128
AOL_s00083g256	AOL_s00083g225	5259624	5259593	13349.G1XGX5	13349.G1XGU4	0	0	0	0	0	0.252	0.223	0.076	0.416	G1XGX5	AOL_s00083g256	G1XGU4	AOL_s00083g225
AOL_s00083g276	AOL_s00054g666	5259644	5256171	13349.G1XGZ5	13349.G1X722	0	0	0	0	0	0.133	0	0.6	0.638	G1XGZ5	AOL_s00083g276	G1X722	AOL_s00054g666
AOL_s00083g292	AOL_s00004g204	5259660	5253044	13349.G1XH11	13349.G1WY44	0	0	0	0	0	0.259	0.403	0.08	0.557	G1XH11	AOL_s00083g292	G1WY44	AOL_s00004g204
AOL_s00083g292	AOL_s00004g261	5259660	5253101	13349.G1XH11	13349.G1WYA1	0	0	0	0	0	0	0.403	0	0.403	G1XH11	AOL_s00083g292	G1WYA1	AOL_s00004g261
AOL_s00083g292	AOL_s00004g394	5259660	5253233	13349.G1XH11	13349.G1WYN3	0	0	0	0	0	0.084	0.403	0.081	0.453	G1XH11	AOL_s00083g292	G1WYN3	AOL_s00004g394
AOL_s00083g292	AOL_s00004g608	5259660	5253447	13349.G1XH11	13349.G1WZ97	0	0	0	0	0	0.141	0.403	0.081	0.487	G1XH11	AOL_s00083g292	G1WZ97	AOL_s00004g608
AOL_s00083g292	AOL_s00006g258	5259660	5253757	13349.G1XH11	13349.G1X057	0	0	0	0	0	0	0.403	0	0.403	G1XH11	AOL_s00083g292	G1X057	AOL_s00006g258
AOL_s00083g292	AOL_s00007g463	5259660	5254554	13349.G1XH11	13349.G1X2F4	0	0	0	0	0	0.098	0.403	0.08	0.461	G1XH11	AOL_s00083g292	G1X2F4	AOL_s00007g463
AOL_s00083g292	AOL_s00007g550	5259660	5254640	13349.G1XH11	13349.G1X2P0	0	0	0	0	0	0.118	0.403	0.08	0.473	G1XH11	AOL_s00083g292	G1X2P0	AOL_s00007g550
AOL_s00083g292	AOL_s00007g576	5259660	5254666	13349.G1XH11	13349.G1X2R6	0	0	0	0	0	0.255	0.403	0.08	0.555	G1XH11	AOL_s00083g292	G1X2R6	AOL_s00007g576
AOL_s00083g292	AOL_s00043g50	5259660	5254727	13349.G1XH11	13349.G1X2X7	0	0	0	0	0	0.225	0.403	0.317	0.656	G1XH11	AOL_s00083g292	G1X2X7	AOL_s00043g50
AOL_s00083g292	AOL_s00043g109	5259660	5254776	13349.G1XH11	13349.G1X326	0	0	0	0	0	0	0.403	0.08	0.427	G1XH11	AOL_s00083g292	G1X326	AOL_s00043g109
AOL_s00083g292	AOL_s00054g443	5259660	5255948	13349.G1XH11	13349.G1X6E9	0	0	0	0	0	0.119	0.403	0.101	0.485	G1XH11	AOL_s00083g292	G1X6E9	AOL_s00054g443
AOL_s00083g292	AOL_s00054g464	5259660	5255969	13349.G1XH11	13349.G1X6H0	0	0	0	0	0	0	0	0.587	0.587	G1XH11	AOL_s00083g292	G1X6H0	AOL_s00054g464
AOL_s00083g292	AOL_s00054g834	5259660	5256447	13349.G1XH11	13349.G1X7U8	0	0	0	0	0	0.256	0.403	0.08	0.555	G1XH11	AOL_s00083g292	G1X7U8	AOL_s00054g834
AOL_s00083g292	AOL_s00075g139	5259660	5256639	13349.G1XH11	13349.G1X8E0	0	0	0	0	0	0.259	0.403	0.08	0.557	G1XH11	AOL_s00083g292	G1X8E0	AOL_s00075g139
AOL_s00083g292	AOL_s00075g164	5259660	5256664	13349.G1XH11	13349.G1X8G5	0	0	0	0	0	0.088	0.403	0.081	0.455	G1XH11	AOL_s00083g292	G1X8G5	AOL_s00075g164
AOL_s00083g292	AOL_s00076g75	5259660	5256817	13349.G1XH11	13349.G1X8W8	0	0	0	0	0	0	0.403	0	0.403	G1XH11	AOL_s00083g292	G1X8W8	AOL_s00076g75
AOL_s00083g292	AOL_s00076g160	5259660	5256902	13349.G1XH11	13349.G1X953	0	0	0	0	0	0.072	0.403	0.08	0.445	G1XH11	AOL_s00083g292	G1X953	AOL_s00076g160
AOL_s00083g292	AOL_s00078g127	5259660	5257579	13349.G1XH11	13349.G1XB30	0	0	0	0	0	0.074	0.505	0.08	0.541	G1XH11	AOL_s00083g292	G1XB30	AOL_s00078g127
AOL_s00083g292	AOL_s00078g181	5259660	5257633	13349.G1XH11	13349.G1XB84	0	0	0	0	0	0.084	0.403	0.115	0.473	G1XH11	AOL_s00083g292	G1XB84	AOL_s00078g181
AOL_s00083g292	AOL_s00078g273	5259660	5257725	13349.G1XH11	13349.G1XBH6	0	0	0	0	0	0.11	0.403	0.08	0.468	G1XH11	AOL_s00083g292	G1XBH6	AOL_s00078g273
AOL_s00083g292	AOL_s00080g272	5259660	5258836	13349.G1XH11	13349.G1XEN7	0	0	0	0	0	0	0.403	0.08	0.427	G1XH11	AOL_s00083g292	G1XEN7	AOL_s00080g272
AOL_s00083g292	AOL_s00081g261	5259660	5259267	13349.G1XH11	13349.G1XFW8	0	0	0	0	0	0.111	0.403	0.081	0.469	G1XH11	AOL_s00083g292	G1XFW8	AOL_s00081g261
AOL_s00083g292	AOL_s00081g354	5259660	5259360	13349.G1XH11	13349.G1XG61	0	0	0	0	0	0.067	0.403	0.089	0.448	G1XH11	AOL_s00083g292	G1XG61	AOL_s00081g354
AOL_s00083g292	AOL_s00081g355	5259660	5259361	13349.G1XH11	13349.G1XG62	0	0	0	0	0	0.302	0.403	0.329	0.695	G1XH11	AOL_s00083g292	G1XG62	AOL_s00081g355
AOL_s00083g296	AOL_s00004g204	5259664	5253044	13349.G1XH15	13349.G1WY44	0	0	0	0	0	0.709	0.806	0.619	0.976	G1XH15	AOL_s00083g296	G1WY44	AOL_s00004g204
[truncated: 2,795 more rows]
