# Supplementary material for: Pleiotropic roles of Ras GTPases in the nematode-trapping fungus Arthrobotrys oligospora identified through multi-omics analyses
Source: iScience. 2021 Jul 8;24(8):102820. doi: 10.1016/j.isci.2021.102820 (PMC8313493; doi:10.1016/j.isci.2021.102820)
Supplement: Table S7. Annotation of the metabolites present in the ΔAoras2 and ΔAorheb mutants, Related to Figure 9 [file mmc8.xlsx]

## Sheet: Sheet1
Table S7. Annotation of the metabolites present in the ΔAoras2 and ΔAorheb mutants (Related to Figure 9).
Name	Formula	Annotation Source: Predicted Compositions	Annotation Source: mzCloud Search	Annotation Source: Metabolika Search	Annotation Source: ChemSpider Search	Molecular Weight	RT [min]	Area (Max.)	# ChemSpider Results	# mzCloud Results	# KEGG Pathways	KEGG Pathway Name	mzCloud Best Match	mzCloud Best Sim. Match	MS2	Group Area: WT(AO)	Group Area: ΔAoRheb	Group Area: ΔAoRas2	Group CV [%]: WT(AO)	Group CV [%]: ΔAoRheb	Group CV [%]: ΔAoRas2	Ratio: (ΔAoRheb) / (WT)	Ratio: (ΔAoRas2) / (A)	Log2 Fold Change: (ΔAoRheb) / (WT)	Log2 Fold Change: (ΔAoRas2) / (WT)	P-value: (ΔAoRheb) / (WT)	P-value: (ΔAoRas2) / (WT)	Adj. P-value: (ΔAoRheb) / (WT)	Adj. P-value: (ΔAoRas2) / (WT)
L-Glutamic acid	C5 H9 N O4	Full match	Full match	Full match	Full match	147.053	2.34	1.52238e+09	37	1	54	Metabolic pathways;Biosynthesis of secondary metabolites;Microbial metabolism in diverse environments;Biosynthesis of plant secondary metabolites;2-Oxocarboxylic acid metabolism;Biosynthesis of amino acids;Cyanoamino acid metabolism;ABC transporters;Biosynthesis of alkaloids derived from ornithine, lysine and nicotinic acid;Protein digestion and absorption;Porphyrin and chlorophyll metabolism;Arg…	99.8		DDA for preferred ion	1.02385e+07	1.04549e+09	1.42423e+09	9.97867	7.68552	20.7782	102.114	139.106	6.67	7.12	6.83596e-08	4.69402e-08	2.22943e-06	1.78933e-06
Hexose	C6 H12 O6	Full match	No results	Partial match	Full match	180.063	2.422	5.87128e+07	103	0	49	Metabolic pathways;Biosynthesis of secondary metabolites;Microbial metabolism in diverse environments;Biosynthesis of alkaloids derived from shikimate pathway;Biosynthesis of phenylpropanoids;Biosynthesis of plant secondary metabolites;Bile secretion;Biosynthesis of plant hormones;ABC transporters;Biosynthesis of alkaloids derived from ornithine, lysine and nicotinic acid;Biosynthesis of terpenoi…			No MS2	381813	5.68528e+07	2.71063e+07	18.8107	14.7581	22.4102	148.902	70.994	7.22	6.15	2.87905e-07	5.87692e-07	4.97782e-06	7.55269e-06
2-O-Phosphonohexose	C6 H13 O9 P	Full match	No results	Partial match	Full match	260.029	2.344	4.66002e+07	66	0	46	Metabolic pathways;Biosynthesis of secondary metabolites;Microbial metabolism in diverse environments;Biosynthesis of alkaloids derived from shikimate pathway;Biosynthesis of phenylpropanoids;Biosynthesis of plant secondary metabolites;Biosynthesis of amino acids;Biosynthesis of various secondary metabolites - part 2;Phenylalanine, tyrosine and tryptophan biosynthesis;Biosynthesis of plant hormon…			No MS2	761312	3.56705e+07	2.42409e+07	29.9956	22.9947	40.5346	46.854	31.841	5.55	4.99	1.17544e-05	1.83363e-05	3.96661e-05	5.95229e-05
2-Hydroxyphenylalanine	C9 H11 N O3	Full match	Full match	Partial match	Full match	181.074	2.546	7.17789e+08	66	2	34	Metabolic pathways;Biosynthesis of secondary metabolites;Biosynthesis of alkaloids derived from shikimate pathway;Tyrosine metabolism;Ubiquinone and other terpenoid-quinone biosynthesis;Biosynthesis of plant secondary metabolites;Phenylalanine metabolism;Phenylpropanoid biosynthesis;2-Oxocarboxylic acid metabolism;Biosynthesis of amino acids;Biosynthesis of various secondary metabolites - part 2;…	87		DDA for preferred ion	4.45324e+08	4.55456e+08	5.61622e+08	8.54087	11.7091	19.2315	1.023	1.261	0.03	0.33	0.968879	0.0679879	0.997214	0.0848966
Veratramide	C9 H11 N O3	Full match	No results	Partial match	Full match	181.074	3.505	5.00128e+08	66	0	34	Metabolic pathways;Biosynthesis of secondary metabolites;Biosynthesis of alkaloids derived from shikimate pathway;Tyrosine metabolism;Ubiquinone and other terpenoid-quinone biosynthesis;Biosynthesis of plant secondary metabolites;Phenylalanine metabolism;Phenylpropanoid biosynthesis;2-Oxocarboxylic acid metabolism;Biosynthesis of amino acids;Biosynthesis of various secondary metabolites - part 2;…			DDA for preferred ion	1.6293e+08	2.49244e+08	4.67791e+08	1.17708	21.9475	32.0752	1.53	2.871	0.61	1.52	0.0918349	0.0100918	0.112221	0.0141608
DL-TYROSINE	C9 H11 N O3	Full match	No results	Full match	Full match	181.074	2.413	1.58178e+08	66	0	34	Metabolic pathways;Biosynthesis of secondary metabolites;Biosynthesis of alkaloids derived from shikimate pathway;Tyrosine metabolism;Ubiquinone and other terpenoid-quinone biosynthesis;Biosynthesis of plant secondary metabolites;Phenylalanine metabolism;Phenylpropanoid biosynthesis;2-Oxocarboxylic acid metabolism;Biosynthesis of amino acids;Biosynthesis of various secondary metabolites - part 2;…			No MS2	2.20334e+07	1.03013e+08	1.20409e+08	83.1574	7.85202	17.6214	4.675	5.465	2.23	2.45	0.0520596	0.0235275	0.0654132	0.0313074
Succinic acid	C4 H6 O4	Full match	No results	Full match	Full match	118.027	44.995	4.68425e+07	14	0	34	Metabolic pathways;Biosynthesis of secondary metabolites;Microbial metabolism in diverse environments;Degradation of aromatic compounds;Biosynthesis of alkaloids derived from shikimate pathway;Tyrosine metabolism;Biosynthesis of phenylpropanoids;Biosynthesis of plant secondary metabolites;Phenylalanine metabolism;Biosynthesis of plant hormones;Nicotinate and nicotinamide metabolism;Biosynthesis o…			No MS2	1.43027e+06	4.34293e+07	3.50721e+07	151.734	2.94096	19.9626	30.364	24.521	4.92	4.62	0.0687156	0.0845238	0.0852684	0.104268
3-tyrosine	C9 H11 N O3	Full match	No results	Partial match	Full match	181.073	13.678	2.12608e+07	66	0	34	Metabolic pathways;Biosynthesis of secondary metabolites;Biosynthesis of alkaloids derived from shikimate pathway;Tyrosine metabolism;Ubiquinone and other terpenoid-quinone biosynthesis;Biosynthesis of plant secondary metabolites;Phenylalanine metabolism;Phenylpropanoid biosynthesis;2-Oxocarboxylic acid metabolism;Biosynthesis of amino acids;Biosynthesis of various secondary metabolites - part 2;…			DDA for preferred ion	9.54133e+06	1.49747e+07	1.62767e+07	15.5569	6.44312	22.5507	1.569	1.706	0.65	0.77	0.0524949	0.0182499	0.0659376	0.0246331
N-Carboxy-L-alanine	C4 H7 N O4	Full match	No results	Partial match	Full match	133.038	2.349	1.60951e+08	14	0	29	Metabolic pathways;Biosynthesis of secondary metabolites;Microbial metabolism in diverse environments;Biosynthesis of plant secondary metabolites;2-Oxocarboxylic acid metabolism;Biosynthesis of amino acids;Biosynthesis of plant hormones;Cyanoamino acid metabolism;Nicotinate and nicotinamide metabolism;ABC transporters;Monobactam biosynthesis;Biosynthesis of alkaloids derived from ornithine, lysin…			DDA for preferred ion	1.29848e+07	5.02176e+07	1.52929e+08	28.4536	13.3913	20.7203	3.867	11.778	1.95	3.56	0.000801917	3.54146e-05	0.00127577	9.92257e-05
Citric acid	C6 H8 O7	Full match	Full match	Full match	Full match	192.026	2.554	6.36544e+09	17	3	26	Metabolic pathways;Biosynthesis of secondary metabolites;Microbial metabolism in diverse environments;Biosynthesis of alkaloids derived from shikimate pathway;Biosynthesis of phenylpropanoids;Biosynthesis of plant secondary metabolites;2-Oxocarboxylic acid metabolism;Biosynthesis of amino acids;Biosynthesis of plant hormones;Biosynthesis of alkaloids derived from ornithine, lysine and nicotinic a…	98.6	65.7	DDA for preferred ion	5.48643e+08	3.56126e+09	6.26474e+09	29.2498	32.1887	13.8465	6.491	11.419	2.7	3.51	0.000202713	8.17091e-05	0.000376967	0.00019559
3,4-Dihydroxybenzaldehyde	C7 H6 O3	Full match	Full match	Partial match	Not the top hit	138.032	23.487	2.44662e+09	24	2	25	Metabolic pathways;Biosynthesis of secondary metabolites;Microbial metabolism in diverse environments;Degradation of aromatic compounds;Biosynthesis of alkaloids derived from shikimate pathway;Tyrosine metabolism;Biosynthesis of phenylpropanoids;Ubiquinone and other terpenoid-quinone biosynthesis;Phenylalanine metabolism;Aminobenzoate degradation;Naphthalene degradation;Polycyclic aromatic hydroc…	63.2		DDA for preferred ion	2.11823e+09	6.84829e+06	1.09813e+07	22.2129	12.4419	33.3071	0.003	0.005	-8.27	-7.59	5.05174e-07	7.36931e-07	6.76537e-06	8.29435e-06
Protocatechuic aldehyde	C7 H6 O3	Full match	No results	Partial match	Full match	138.032	24.185	1.90163e+09	24	0	25	Metabolic pathways;Biosynthesis of secondary metabolites;Microbial metabolism in diverse environments;Degradation of aromatic compounds;Biosynthesis of alkaloids derived from shikimate pathway;Tyrosine metabolism;Biosynthesis of phenylpropanoids;Ubiquinone and other terpenoid-quinone biosynthesis;Phenylalanine metabolism;Aminobenzoate degradation;Naphthalene degradation;Polycyclic aromatic hydroc…			DDA for preferred ion	1.82699e+09	1.5519e+06	7.22233e+06	25.1095	6.58156	77.3698	0.001	0.004	-10.2	-7.98	0.000177801	0.000317509	0.000336611	0.00062338
Salicylic acid	C7 H6 O3	Full match	No results	Not the top hit	Full match	138.032	28.806	4.53726e+08	24	0	25	Metabolic pathways;Biosynthesis of secondary metabolites;Microbial metabolism in diverse environments;Degradation of aromatic compounds;Biosynthesis of alkaloids derived from shikimate pathway;Tyrosine metabolism;Biosynthesis of phenylpropanoids;Ubiquinone and other terpenoid-quinone biosynthesis;Phenylalanine metabolism;Aminobenzoate degradation;Naphthalene degradation;Polycyclic aromatic hydroc…			No MS2	4.21609e+08	2.86226e+06	4.04055e+06	10.2553	20.3775	19.9797	0.007	0.01	-7.2	-6.71	1.43572e-07	2.21351e-07	3.50011e-06	4.50562e-06
Malaldehyde	C4 H6 O3	Full match	No results	Partial match	Full match	102.032	2.377	8.34144e+08	39	0	24	Metabolic pathways;Biosynthesis of secondary metabolites;Microbial metabolism in diverse environments;Tyrosine metabolism;2-Oxocarboxylic acid metabolism;Biosynthesis of amino acids;Nicotinate and nicotinamide metabolism;Styrene degradation;Lysine degradation;Valine, leucine and isoleucine biosynthesis;Two-component system;Nitrotoluene degradation;Vitamin B6 metabolism;Butanoate metabolism;Quorum…			DDA for other ion	1.63686e+08	5.31537e+08	7.28157e+08	10.519	10.3597	8.25248	3.247	4.448	1.7	2.15	1.23509e-05	2.74825e-06	4.09723e-05	1.57799e-05
L-Phenylalanine	C9 H11 N O2	Full match	Full match	Full match	Full match	165.079	4.263	4.87165e+08	118	1	24	Metabolic pathways;Biosynthesis of secondary metabolites;Biosynthesis of alkaloids derived from shikimate pathway;Biosynthesis of phenylpropanoids;Biosynthesis of plant secondary metabolites;Phenylalanine metabolism;Phenylpropanoid biosynthesis;2-Oxocarboxylic acid metabolism;Biosynthesis of amino acids;Biosynthesis of various secondary metabolites - part 2;Phenylalanine, tyrosine and tryptophan …	99.4		DDA for preferred ion	3.04854e+07	1.33865e+08	4.84096e+08	4.03875	6.32754	0.412199	4.391	15.88	2.13	3.99	3.81304e-08	3.05089e-13	1.50027e-06	1.09167e-10
L-(-)-Serine	C3 H7 N O3	Full match	No results	Full match	Full match	105.043	2.333	2.64385e+08	17	0	24	Metabolic pathways;Biosynthesis of secondary metabolites;Microbial metabolism in diverse environments;Biosynthesis of plant secondary metabolites;Biosynthesis of amino acids;Cyanoamino acid metabolism;ABC transporters;Monobactam biosynthesis;Protein digestion and absorption;Central carbon metabolism in cancer;Methane metabolism;Aminoacyl-tRNA biosynthesis;Biosynthesis of various secondary metabol…			No MS2	1.78142e+06	2.58134e+08	1.85524e+08	7.8664	11.0288	21.9508	144.903	104.144	7.18	6.7	4.45417e-08	7.01946e-08	1.64245e-06	2.32022e-06
DL-Phenylalanine	C9 H11 N O2	Full match	No results	Full match	Full match	165.079	3.68	1.47746e+08	118	0	24	Metabolic pathways;Biosynthesis of secondary metabolites;Biosynthesis of alkaloids derived from shikimate pathway;Biosynthesis of phenylpropanoids;Biosynthesis of plant secondary metabolites;Phenylalanine metabolism;Phenylpropanoid biosynthesis;2-Oxocarboxylic acid metabolism;Biosynthesis of amino acids;Biosynthesis of various secondary metabolites - part 2;Phenylalanine, tyrosine and tryptophan …			DDA for preferred ion	6.2858e+06	3.37269e+07	1.29673e+08	26.6805	7.43884	47.1219	5.366	20.629	2.42	4.37	0.00429199	0.000260128	0.00604678	0.000523825
acetoacetic acid	C4 H6 O3	Full match	No results	Full match	Full match	102.032	44.884	1.08948e+08	39	0	24	Metabolic pathways;Biosynthesis of secondary metabolites;Microbial metabolism in diverse environments;Tyrosine metabolism;2-Oxocarboxylic acid metabolism;Biosynthesis of amino acids;Nicotinate and nicotinamide metabolism;Styrene degradation;Lysine degradation;Valine, leucine and isoleucine biosynthesis;Two-component system;Nitrotoluene degradation;Vitamin B6 metabolism;Butanoate metabolism;Quorum…			DDA for preferred ion	7.78182e+07	9.17796e+07	8.67177e+07	3.9576	85.2768	85.3067	1.179	1.114	0.24	0.16	0.724169	0.793281	0.783595	0.830636
3-(2,6-Dioxocyclohexyl)propanenitrile	C9 H11 N O2	Full match	Full match	Partial match	Partial match	165.079	8.959	8.22723e+07	118	1	24	Metabolic pathways;Biosynthesis of secondary metabolites;Biosynthesis of alkaloids derived from shikimate pathway;Biosynthesis of phenylpropanoids;Biosynthesis of plant secondary metabolites;Phenylalanine metabolism;Phenylpropanoid biosynthesis;2-Oxocarboxylic acid metabolism;Biosynthesis of amino acids;Biosynthesis of various secondary metabolites - part 2;Phenylalanine, tyrosine and tryptophan …	69.6		DDA for preferred ion	7.11502e+07	3.23685e+07	4.21947e+07	16.9816	19.0357	12.0235	0.455	0.593	-1.14	-0.75	0.00226961	0.0377828	0.00331596	0.0487688
gamma-Aminobutyric acid	C4 H9 N O2	Full match	No results	Full match	Full match	103.064	2.328	9.48367e+08	48	0	22	Metabolic pathways;Microbial metabolism in diverse environments;Nicotinate and nicotinamide metabolism;Arginine and proline metabolism;Neuroactive ligand-receptor interaction;Butanoate metabolism;Quorum sensing;Cysteine and methionine metabolism;Taste transduction;Glycine, serine and threonine metabolism;beta-Alanine metabolism;Valine, leucine and isoleucine degradation;Alanine, aspartate and glu…			DDA for preferred ion	2.37472e+07	3.14683e+08	9.14533e+07	13.8737	72.2388	15.1196	13.251	3.851	3.73	1.95	0.000248461	0.0115505	0.000450342	0.0160358
L-Valine	C5 H11 N O2	Full match	Full match	Full match	Full match	117.079	2.439	5.7864e+08	63	3	22	Metabolic pathways;Biosynthesis of secondary metabolites;Microbial metabolism in diverse environments;Biosynthesis of alkaloids derived from shikimate pathway;Biosynthesis of plant secondary metabolites;2-Oxocarboxylic acid metabolism;Biosynthesis of amino acids;Cyanoamino acid metabolism;Nicotinate and nicotinamide metabolism;Glucosinolate biosynthesis;ABC transporters;Protein digestion and abso…	99.6		DDA for preferred ion	1.12056e+08	3.68579e+08	5.78123e+08	16.3335	18.0836	23.1464	3.289	5.159	1.72	2.37	0.000384705	0.00017625	0.000663134	0.000374985
Betaine	C5 H11 N O2	Full match	Full match	Partial match	Not the top hit	117.079	3.48	1.29667e+08	63	3	22	Metabolic pathways;Biosynthesis of secondary metabolites;Microbial metabolism in diverse environments;Biosynthesis of alkaloids derived from shikimate pathway;Biosynthesis of plant secondary metabolites;2-Oxocarboxylic acid metabolism;Biosynthesis of amino acids;Cyanoamino acid metabolism;Nicotinate and nicotinamide metabolism;Glucosinolate biosynthesis;ABC transporters;Protein digestion and abso…	87.8		DDA for preferred ion	1.1772e+08	8.73585e+07	9.11387e+07	12.2493	28.7762	17.2925	0.742	0.774	-0.43	-0.37	0.563409	0.542997	0.623668	0.591086
L-(+)-Valine	C5 H11 N O2	Full match	No results	Full match	Full match	117.079	2.581	9.98167e+07	63	0	22	Metabolic pathways;Biosynthesis of secondary metabolites;Microbial metabolism in diverse environments;Biosynthesis of alkaloids derived from shikimate pathway;Biosynthesis of plant secondary metabolites;2-Oxocarboxylic acid metabolism;Biosynthesis of amino acids;Cyanoamino acid metabolism;Nicotinate and nicotinamide metabolism;Glucosinolate biosynthesis;ABC transporters;Protein digestion and abso…			No MS2	8.85797e+07	4.15676e+06	4.73653e+07	16.5449	112.273	44.673	0.047	0.535	-4.41	-0.9	0.0093548	0.564384	0.0126489	0.612233
L-Isoleucine	C6 H13 N O2	Full match	Full match	Full match	Not the top hit	131.095	3.511	5.65566e+08	66	4	21	Metabolic pathways;Biosynthesis of secondary metabolites;Microbial metabolism in diverse environments;Biosynthesis of plant secondary metabolites;2-Oxocarboxylic acid metabolism;Biosynthesis of amino acids;Cyanoamino acid metabolism;Glucosinolate biosynthesis;Tropane, piperidine and pyridine alkaloid biosynthesis;ABC transporters;Caprolactam degradation;Biosynthesis of alkaloids derived from orni…	98.6		DDA for preferred ion	4.19338e+07	1.64087e+08	4.66521e+08	23.488	8.19772	15.1795	3.913	11.125	1.97	3.48	0.000136998	4.55709e-06	0.000269372	2.19134e-05
L-Norleucine	C6 H13 N O2	Full match	Full match	Partial match	Not the top hit	131.095	2.587	5.07145e+08	66	4	21	Metabolic pathways;Biosynthesis of secondary metabolites;Microbial metabolism in diverse environments;Biosynthesis of plant secondary metabolites;2-Oxocarboxylic acid metabolism;Biosynthesis of amino acids;Cyanoamino acid metabolism;Glucosinolate biosynthesis;Tropane, piperidine and pyridine alkaloid biosynthesis;ABC transporters;Caprolactam degradation;Biosynthesis of alkaloids derived from orni…	98.6		DDA for preferred ion	4.77472e+07	1.6104e+08	3.82821e+08	23.4743	5.34185	17.8409	3.373	8.018	1.75	3	0.000386703	1.16739e-05	0.000666265	4.24495e-05
L-(+)-Leucine	C6 H13 N O2	Full match	No results	Not the top hit	Full match	131.095	2.307	1.89534e+07	66	0	21	Metabolic pathways;Biosynthesis of secondary metabolites;Microbial metabolism in diverse environments;Biosynthesis of plant secondary metabolites;2-Oxocarboxylic acid metabolism;Biosynthesis of amino acids;Cyanoamino acid metabolism;Glucosinolate biosynthesis;Tropane, piperidine and pyridine alkaloid biosynthesis;ABC transporters;Caprolactam degradation;Biosynthesis of alkaloids derived from orni…			No MS2	1.76023e+07	2.58508e+06	2.65709e+06	11.4588	10.9258	22.1947	0.147	0.151	-2.77	-2.73	1.67126e-05	1.71124e-05	5.094e-05	5.65787e-05
6,7-Dihydroxy-2-chromanone	C9 H8 O4	Full match	No results	Partial match	Full match	180.042	28.706	2.80635e+09	45	0	20	Metabolic pathways;Biosynthesis of secondary metabolites;Microbial metabolism in diverse environments;Degradation of aromatic compounds;Biosynthesis of alkaloids derived from shikimate pathway;Tyrosine metabolism;Biosynthesis of phenylpropanoids;Ubiquinone and other terpenoid-quinone biosynthesis;Biosynthesis of plant secondary metabolites;Phenylalanine metabolism;Phenylpropanoid biosynthesis;2-O…			DDA for preferred ion	2.76597e+09	1.57982e+06	1.15229e+07	1.51135	25.9779	73.1128	0.001	0.004	-10.77	-7.91	1.20579e-05	5.09276e-05	4.03101e-05	0.000132685
Aspirin	C9 H8 O4	Full match	No results	Partial match	Full match	180.042	36.106	2.46314e+09	45	0	20	Metabolic pathways;Biosynthesis of secondary metabolites;Microbial metabolism in diverse environments;Degradation of aromatic compounds;Biosynthesis of alkaloids derived from shikimate pathway;Tyrosine metabolism;Biosynthesis of phenylpropanoids;Ubiquinone and other terpenoid-quinone biosynthesis;Biosynthesis of plant secondary metabolites;Phenylalanine metabolism;Phenylpropanoid biosynthesis;2-O…			No MS2	2.45096e+09	6.60068e+06	1.54245e+07	2.71668	44.2735	77.6764	0.003	0.006	-8.54	-7.31	3.19388e-05	6.97749e-05	8.32121e-05	0.000172277
Caffeic acid	C9 H8 O4	Full match	Full match	Full match	Full match	180.041	9.772	4.73484e+08	45	8	20	Metabolic pathways;Biosynthesis of secondary metabolites;Microbial metabolism in diverse environments;Degradation of aromatic compounds;Biosynthesis of alkaloids derived from shikimate pathway;Tyrosine metabolism;Biosynthesis of phenylpropanoids;Ubiquinone and other terpenoid-quinone biosynthesis;Biosynthesis of plant secondary metabolites;Phenylalanine metabolism;Phenylpropanoid biosynthesis;2-O…	99.7		DDA for preferred ion	7.58796e+07	4.2494e+08	4.38874e+07	21.9264	13.5743	24.3659	5.6	0.578	2.49	-0.79	0.000181438	0.0156312	0.000342481	0.0212844
4-Hydroxyphenyl 2-oxopropanoate	C9 H8 O4	Full match	No results	Partial match	Full match	180.041	8.719	1.03101e+08	45	0	20	Metabolic pathways;Biosynthesis of secondary metabolites;Microbial metabolism in diverse environments;Degradation of aromatic compounds;Biosynthesis of alkaloids derived from shikimate pathway;Tyrosine metabolism;Biosynthesis of phenylpropanoids;Ubiquinone and other terpenoid-quinone biosynthesis;Biosynthesis of plant secondary metabolites;Phenylalanine metabolism;Phenylpropanoid biosynthesis;2-O…			DDA for preferred ion	8.72615e+07	5.33792e+07	2.77528e+07	11.0969	80.4747	16.4122	0.612	0.318	-0.71	-1.65	0.261409	0.27715	0.304527	0.318866
dopamine	C8 H11 N O2	Full match	No results	Full match	Full match	153.079	13.824	1.02483e+08	55	0	20	Metabolic pathways;Biosynthesis of secondary metabolites;Biosynthesis of alkaloids derived from shikimate pathway;Tyrosine metabolism;Biosynthesis of plant secondary metabolites;Biosynthesis of various secondary metabolites - part 2;Bile secretion;Isoquinoline alkaloid biosynthesis;Parkinson disease;Dopaminergic synapse;Betalain biosynthesis;Neuroactive ligand-receptor interaction;Prolactin signa…			No MS2	8.53148e+06	1.71986e+07	9.63481e+06	79.3559	7.52954	135.712	2.016	1.129	1.01	0.18	0.628707	0.519772	0.689244	0.568055
trans-caffeic acid	C9 H8 O4	Full match	No results	Full match	Full match	180.041	10.967	1.73232e+07	45	0	20	Metabolic pathways;Biosynthesis of secondary metabolites;Microbial metabolism in diverse environments;Degradation of aromatic compounds;Biosynthesis of alkaloids derived from shikimate pathway;Tyrosine metabolism;Biosynthesis of phenylpropanoids;Ubiquinone and other terpenoid-quinone biosynthesis;Biosynthesis of plant secondary metabolites;Phenylalanine metabolism;Phenylpropanoid biosynthesis;2-O…			DDA for preferred ion	2.07308e+06	6.68533e+06	1.5421e+07	44.7523	17.6899	17.9515	3.225	7.439	1.69	2.9	0.00621018	0.000572718	0.0085723	0.00104257
Trigonelline	C7 H7 N O2	Full match	Full match	Partial match	Full match	137.048	2.385	3.66718e+09	49	8	19	Metabolic pathways;Biosynthesis of secondary metabolites;Microbial metabolism in diverse environments;Degradation of aromatic compounds;Biosynthesis of alkaloids derived from shikimate pathway;Biosynthesis of phenylpropanoids;Biosynthesis of plant secondary metabolites;Aminobenzoate degradation;Biosynthesis of amino acids;Biosynthesis of various secondary metabolites - part 2;Tryptophan metabolis…	98.7		DDA for preferred ion	2.50916e+08	1.07874e+09	3.0093e+09	9.87953	38.0873	25.015	4.299	11.993	2.1	3.58	0.000613913	6.6192e-05	0.00100198	0.000164678
4-Pyridineacetic acid	C7 H7 N O2	Full match	Full match	Partial match	Partial match	137.048	8.671	1.48277e+09	49	16	19	Metabolic pathways;Biosynthesis of secondary metabolites;Microbial metabolism in diverse environments;Degradation of aromatic compounds;Biosynthesis of alkaloids derived from shikimate pathway;Biosynthesis of phenylpropanoids;Biosynthesis of plant secondary metabolites;Aminobenzoate degradation;Biosynthesis of amino acids;Biosynthesis of various secondary metabolites - part 2;Tryptophan metabolis…	93.1		DDA for preferred ion	1.45951e+08	1.29783e+09	1.34171e+09	10.312	8.29167	3.61615	8.892	9.193	3.15	3.2	1.55301e-07	1.62115e-07	3.68206e-06	3.84036e-06
DL-Arginine	C6 H14 N4 O2	Full match	Full match	Full match	Full match	174.112	2.169	2.46028e+08	9	2	19	Metabolic pathways;Biosynthesis of secondary metabolites;Biosynthesis of plant secondary metabolites;Biosynthesis of amino acids;ABC transporters;Monobactam biosynthesis;Biosynthesis of alkaloids derived from ornithine, lysine and nicotinic acid;Protein digestion and absorption;Arginine and proline metabolism;Central carbon metabolism in cancer;Aminoacyl-tRNA biosynthesis;Biosynthesis of various …	93	75.7	DDA for preferred ion	435936	1.52759e+08	1.99986e+08	54.3588	16.1697	13.8774	350.415	458.751	8.45	8.84	1.99419e-06	1.49299e-06	1.25662e-05	1.11057e-05
Resorcinol monoacetate	C8 H8 O3	Full match	Full match	Partial match	Partial match	152.047	9.736	1.7097e+08	59	5	18	Metabolic pathways;Biosynthesis of secondary metabolites;Microbial metabolism in diverse environments;Degradation of aromatic compounds;Biosynthesis of alkaloids derived from shikimate pathway;Tyrosine metabolism;Biosynthesis of phenylpropanoids;Phenylalanine metabolism;Aminobenzoate degradation;Naphthalene degradation;Biosynthesis of various secondary metabolites - part 2;Isoquinoline alkaloid b…	77.2		DDA for preferred ion	6.96026e+06	1.57773e+08	4.08974e+07	60.0116	9.38597	64.4294	22.668	5.876	4.5	2.55	0.00256317	0.0857217	0.00371747	0.105683
Vanillin	C8 H8 O3	Full match	No results	Not the top hit	Full match	152.047	27.954	1.65477e+08	59	0	18	Metabolic pathways;Biosynthesis of secondary metabolites;Microbial metabolism in diverse environments;Degradation of aromatic compounds;Biosynthesis of alkaloids derived from shikimate pathway;Tyrosine metabolism;Biosynthesis of phenylpropanoids;Phenylalanine metabolism;Aminobenzoate degradation;Naphthalene degradation;Biosynthesis of various secondary metabolites - part 2;Isoquinoline alkaloid b…			No MS2	1.60231e+08	1.33037e+06	3.30191e+06	4.85333	83.748	15.9712	0.008	0.021	-6.91	-5.6	5.85392e-05	0.00012578	0.000133695	0.000280114
AM7525000	C8 H8 O3	Full match	Invalid mass	Partial match	Full match	152.047	2.425	3.14605e+07	59	1	18	Metabolic pathways;Biosynthesis of secondary metabolites;Microbial metabolism in diverse environments;Degradation of aromatic compounds;Biosynthesis of alkaloids derived from shikimate pathway;Tyrosine metabolism;Biosynthesis of phenylpropanoids;Phenylalanine metabolism;Aminobenzoate degradation;Naphthalene degradation;Biosynthesis of various secondary metabolites - part 2;Isoquinoline alkaloid b…		61.1	DDA for preferred ion	8.68861e+06	2.39796e+07	2.68723e+07	14.5442	8.13881	12.745	2.76	3.093	1.46	1.63	6.73503e-05	4.28522e-05	0.000150561	0.000115458
Pyridoxine	C8 H11 N O3	Full match	Full match	Full match	Full match	169.074	2.479	2.14836e+09	31	2	17	Metabolic pathways;Microbial metabolism in diverse environments;Tyrosine metabolism;Neuroactive ligand-receptor interaction;Two-component system;Vitamin B6 metabolism;Quorum sensing;Taste transduction;cAMP signaling pathway;Regulation of lipolysis in adipocytes;Renin secretion;Synaptic vesicle cycle;Adrenergic signaling in cardiomyocytes;Gap junction;Thermogenesis;Vascular smooth muscle contracti…	99.8		DDA for preferred ion	1.8491e+09	1.43825e+09	1.79523e+09	37.5047	9.6082	26.2169	0.778	0.971	-0.36	-0.04	0.959839	0.993218	0.991448	0.999757
1,4-Benzodioxane-6-aldehyde	C9 H8 O3	Full match	No results	Partial match	Full match	164.047	3.501	6.19208e+08	49	0	17	Metabolic pathways;Biosynthesis of secondary metabolites;Microbial metabolism in diverse environments;Degradation of aromatic compounds;Tyrosine metabolism;Biosynthesis of phenylpropanoids;Ubiquinone and other terpenoid-quinone biosynthesis;Biosynthesis of plant secondary metabolites;Phenylalanine metabolism;Phenylpropanoid biosynthesis;2-Oxocarboxylic acid metabolism;Biosynthesis of amino acids;…			DDA for other ion	2.24165e+08	3.09292e+08	5.6372e+08	3.94592	18.8724	29.0171	1.38	2.515	0.46	1.33	0.154055	0.0106721	0.184128	0.0149051
1-Acryloyl-L-proline	C8 H11 N O3	Full match	Invalid mass	Partial match	Full match	169.074	3.481	5.56909e+08	31	1	17	Metabolic pathways;Microbial metabolism in diverse environments;Tyrosine metabolism;Neuroactive ligand-receptor interaction;Two-component system;Vitamin B6 metabolism;Quorum sensing;Taste transduction;cAMP signaling pathway;Regulation of lipolysis in adipocytes;Renin secretion;Synaptic vesicle cycle;Adrenergic signaling in cardiomyocytes;Gap junction;Thermogenesis;Vascular smooth muscle contracti…		67.5	DDA for other ion	3.13254e+08	3.45712e+08	5.39389e+08	10.6996	7.27844	18.613	1.104	1.722	0.14	0.78	0.426124	0.0131057	0.482286	0.0180617
Glutaric acid	C5 H8 O4	Full match	No results	Not the top hit	Full match	132.042	2.4	2.59732e+08	25	0	17	Metabolic pathways;Biosynthesis of secondary metabolites;Microbial metabolism in diverse environments;Degradation of aromatic compounds;Phenylalanine metabolism;2-Oxocarboxylic acid metabolism;Biosynthesis of amino acids;Xylene degradation;Benzoate degradation;Dioxin degradation;Lysine degradation;Pantothenate and CoA biosynthesis;Valine, leucine and isoleucine biosynthesis;Vitamin B6 metabolism;…			No MS2	1.19837e+07	1.76117e+08	2.31384e+08	19.3162	23.8602	7.18756	14.696	19.308	3.88	4.27	3.29936e-06	2.04179e-06	1.69602e-05	1.31369e-05
Phloroacetophenone	C8 H8 O4	Full match	No results	Partial match	Full match	168.042	5.281	2.53298e+08	58	0	17	Metabolic pathways;Biosynthesis of secondary metabolites;Microbial metabolism in diverse environments;Degradation of aromatic compounds;Tyrosine metabolism;Ubiquinone and other terpenoid-quinone biosynthesis;Phenylalanine metabolism;Aminobenzoate degradation;Naphthalene degradation;Polycyclic aromatic hydrocarbon degradation;Monobactam biosynthesis;Biosynthesis of vancomycin group antibiotics;Sty…			DDA for preferred ion	6.43493e+07	2.52847e+08	1.86889e+08	12.5887	1.46722	15.1438	3.929	2.904	1.97	1.54	1.42315e-05	6.40922e-05	4.53083e-05	0.00016016
2145	C8 H8 O2	Full match	No results	Partial match	Full match	136.052	27.078	1.86425e+08	43	0	17	Metabolic pathways;Biosynthesis of secondary metabolites;Microbial metabolism in diverse environments;Degradation of aromatic compounds;Biosynthesis of alkaloids derived from shikimate pathway;Tyrosine metabolism;Biosynthesis of plant secondary metabolites;Phenylalanine metabolism;Phenylpropanoid biosynthesis;Naphthalene degradation;Isoquinoline alkaloid biosynthesis;Toluene degradation;Bisphenol…			No MS2	1.49433e+08	4.3877e+06	5.24912e+06	25.455	17.1351	6.56266	0.029	0.035	-5.09	-4.83	1.15367e-06	1.5097e-06	9.57547e-06	1.11563e-05
(E)-p-coumaric acid	C9 H8 O3	Full match	No results	Not the top hit	Full match	164.047	31.767	1.43799e+08	49	0	17	Metabolic pathways;Biosynthesis of secondary metabolites;Microbial metabolism in diverse environments;Degradation of aromatic compounds;Tyrosine metabolism;Biosynthesis of phenylpropanoids;Ubiquinone and other terpenoid-quinone biosynthesis;Biosynthesis of plant secondary metabolites;Phenylalanine metabolism;Phenylpropanoid biosynthesis;2-Oxocarboxylic acid metabolism;Biosynthesis of amino acids;…			No MS2	1.15216e+08	2.10129e+06	1.79689e+06	14.81	4.96942	37.4423	0.018	0.016	-5.78	-6	2.00718e-06	1.57902e-06	1.26048e-05	1.14892e-05
2,3-Dihydro-1-benzofuran-3-carboxylic acid	C9 H8 O3	Full match	Invalid mass	Partial match	Full match	164.047	27.957	8.25444e+07	49	2	17	Metabolic pathways;Biosynthesis of secondary metabolites;Microbial metabolism in diverse environments;Degradation of aromatic compounds;Tyrosine metabolism;Biosynthesis of phenylpropanoids;Ubiquinone and other terpenoid-quinone biosynthesis;Biosynthesis of plant secondary metabolites;Phenylalanine metabolism;Phenylpropanoid biosynthesis;2-Oxocarboxylic acid metabolism;Biosynthesis of amino acids;…		67.9	DDA for other ion	7.45098e+07	3.03892e+06	1.85817e+06	13.5228	16.0235	70.3106	0.041	0.025	-4.62	-5.33	0.000159986	0.00010772	0.000307686	0.000245719
m-Coumaric acid	C9 H8 O3	Full match	No results	Partial match	Full match	164.047	34.033	7.41992e+07	49	0	17	Metabolic pathways;Biosynthesis of secondary metabolites;Microbial metabolism in diverse environments;Degradation of aromatic compounds;Tyrosine metabolism;Biosynthesis of phenylpropanoids;Ubiquinone and other terpenoid-quinone biosynthesis;Biosynthesis of plant secondary metabolites;Phenylalanine metabolism;Phenylpropanoid biosynthesis;2-Oxocarboxylic acid metabolism;Biosynthesis of amino acids;…			DDA for other ion	4.53985e+07	1.4381e+06	2.02352e+06	31.9863	7.94236	68.4351	0.032	0.045	-4.98	-4.49	0.000215887	0.000348101	0.000397885	0.000673796
3,4-dihydroxyphenylacetic acid	C8 H8 O4	Full match	No results	Partial match	Full match	168.042	30.737	5.2694e+07	58	0	17	Metabolic pathways;Biosynthesis of secondary metabolites;Microbial metabolism in diverse environments;Degradation of aromatic compounds;Tyrosine metabolism;Ubiquinone and other terpenoid-quinone biosynthesis;Phenylalanine metabolism;Aminobenzoate degradation;Naphthalene degradation;Polycyclic aromatic hydrocarbon degradation;Monobactam biosynthesis;Biosynthesis of vancomycin group antibiotics;Sty…			No MS2	3.29606e+07	1.49373e+06	1.4364e+06	50.7989	15.5288	26.219	0.045	0.044	-4.46	-4.52	0.000112793	0.000132241	0.000229147	0.000292593
2,3-Dihydro-1-benzofuran-2-carboxylic acid	C9 H8 O3	Full match	Full match	Partial match	Not the top hit	164.047	13.079	1.88292e+07	49	3	17	Metabolic pathways;Biosynthesis of secondary metabolites;Microbial metabolism in diverse environments;Degradation of aromatic compounds;Tyrosine metabolism;Biosynthesis of phenylpropanoids;Ubiquinone and other terpenoid-quinone biosynthesis;Biosynthesis of plant secondary metabolites;Phenylalanine metabolism;Phenylpropanoid biosynthesis;2-Oxocarboxylic acid metabolism;Biosynthesis of amino acids;…	95.5		DDA for preferred ion	9.25787e+06	1.63273e+07	2.9189e+06	17.0851	51.0433	28.2604	1.764	0.315	0.82	-1.67	0.725534	0.0466894	0.784841	0.0594959
THC	C21 H30 O2	Full match	Full match	Partial match	Full match	314.224	42.158	4.77236e+07	57	7	16	Metabolic pathways;Biosynthesis of secondary metabolites;Steroid hormone biosynthesis;Biosynthesis of various secondary metabolites - part 1;Pathways in cancer;Prolactin signaling pathway;Aldosterone synthesis and secretion;Prostate cancer;Ovarian steroidogenesis;Cortisol synthesis and secretion;Cushing syndrome;Glucocorticoid and mineralocorticoid receptor agonists/antagonists;Progesterone, andr…	79.9		DDA for preferred ion	2.90811e+07	4.53919e+06	8.3292e+06	47.9931	45.0014	34.9567	0.156	0.286	-2.68	-1.8	0.00491587	0.0232302	0.00687688	0.0309483
Progesterone	C21 H30 O2	Full match	No results	Not the top hit	Full match	314.224	38.304	1.29544e+07	57	0	16	Metabolic pathways;Biosynthesis of secondary metabolites;Steroid hormone biosynthesis;Biosynthesis of various secondary metabolites - part 1;Pathways in cancer;Prolactin signaling pathway;Aldosterone synthesis and secretion;Prostate cancer;Ovarian steroidogenesis;Cortisol synthesis and secretion;Cushing syndrome;Glucocorticoid and mineralocorticoid receptor agonists/antagonists;Progesterone, andr…			No MS2	7.22244e+06	2.23023e+06	1.00186e+07	21.4838	64.8403	53.9923	0.309	1.387	-1.7	0.47	0.171955	0.989584	0.204357	0.998084
Dimethyl 3-oxoglutarate	C7 H10 O5	Full match	No results	Partial match	Full match	174.052	2.541	1.89441e+08	22	0	15	Metabolic pathways;Biosynthesis of secondary metabolites;Microbial metabolism in diverse environments;Degradation of aromatic compounds;Biosynthesis of alkaloids derived from shikimate pathway;Biosynthesis of phenylpropanoids;Biosynthesis of plant secondary metabolites;2-Oxocarboxylic acid metabolism;Biosynthesis of amino acids;Phenylalanine, tyrosine and tryptophan biosynthesis;Biosynthesis of p…			DDA for preferred ion	4.77314e+07	1.86423e+08	1.51184e+08	18.607	9.43337	25.3019	3.906	3.167	1.97	1.66	0.000409387	0.00110596	0.000700824	0.00187231
Catechol-O,O'-diacetic acid	C10 H10 O6	Full match	No results	Partial match	Full match	226.047	2.692	3.64914e+07	18	0	15	Metabolic pathways;Biosynthesis of secondary metabolites;Biosynthesis of alkaloids derived from shikimate pathway;Biosynthesis of phenylpropanoids;Ubiquinone and other terpenoid-quinone biosynthesis;Biosynthesis of plant secondary metabolites;Biosynthesis of amino acids;Biosynthesis of various secondary metabolites - part 2;Phenylalanine, tyrosine and tryptophan biosynthesis;Biosynthesis of plant…			DDA for preferred ion	1.15765e+07	3.26521e+07	3.31927e+07	1.69675	6.70535	52.8372	2.821	2.867	1.5	1.52	0.0399826	0.178691	0.050899	0.211404
Adenosine	C10 H13 N5 O4	Full match	Full match	Full match	Full match	267.096	2.536	4.25048e+09	41	1	14	Metabolic pathways;Bile secretion;ABC transporters;Parkinson disease;Neuroactive ligand-receptor interaction;Alcoholism;cAMP signaling pathway;Purine metabolism;Regulation of lipolysis in adipocytes;Renin secretion;Sphingolipid signaling pathway;Morphine addiction;Vascular smooth muscle contraction;cGMP-PKG signaling pathway	100		DDA for preferred ion	2.26151e+09	2.0284e+09	3.67876e+09	22.2213	2.06593	24.8271	0.897	1.627	-0.16	0.7	0.666787	0.11666	0.72708	0.14155
4-Hydroxybenzaldehyde	C7 H6 O2	Full match	Full match	Full match	Full match	122.037	31.773	5.5891e+08	14	1	14	Metabolic pathways;Biosynthesis of secondary metabolites;Microbial metabolism in diverse environments;Degradation of aromatic compounds;Biosynthesis of alkaloids derived from shikimate pathway;Biosynthesis of phenylpropanoids;Phenylalanine metabolism;Aminobenzoate degradation;Naphthalene degradation;Toluene degradation;Bisphenol degradation;Benzoate degradation;Dioxin degradation;Catecholamine tr…	71		DDA for preferred ion	5.34846e+08	7.63063e+06	8.35202e+06	19.2784	6.80277	1.84531	0.014	0.016	-6.13	-6	4.32175e-08	5.51011e-08	1.6098e-06	1.96755e-06
Benzoic acid	C7 H6 O2	Full match	No results	Full match	Full match	122.037	28.052	3.67703e+08	14	0	14	Metabolic pathways;Biosynthesis of secondary metabolites;Microbial metabolism in diverse environments;Degradation of aromatic compounds;Biosynthesis of alkaloids derived from shikimate pathway;Biosynthesis of phenylpropanoids;Phenylalanine metabolism;Aminobenzoate degradation;Naphthalene degradation;Toluene degradation;Bisphenol degradation;Benzoate degradation;Dioxin degradation;Catecholamine tr…			No MS2	3.27819e+08	7.07137e+06	9.05164e+06	34.1321	13.0942	16.1973	0.022	0.028	-5.53	-5.18	4.78195e-06	6.53425e-06	2.14421e-05	2.79827e-05
4-(2-Furoylamino)butanoic acid	C9 H11 N O4	Full match	No results	Partial match	Full match	197.069	2.546	1.40305e+08	36	0	14	Metabolic pathways;Biosynthesis of secondary metabolites;Biosynthesis of alkaloids derived from shikimate pathway;Tyrosine metabolism;Biosynthesis of plant secondary metabolites;Isoquinoline alkaloid biosynthesis;Cyanoamino acid metabolism;Parkinson disease;Dopaminergic synapse;Betalain biosynthesis;Prolactin signaling pathway;Alcoholism;Cocaine addiction;Amphetamine addiction			DDA for preferred ion	6.61646e+07	8.78849e+07	1.2327e+08	10.6436	24.0122	20.7859	1.328	1.863	0.41	0.9	0.173103	0.0248016	0.205639	0.0328866
L-Dopa	C9 H11 N O4	Full match	Full match	Full match	Full match	197.068	15.015	9.16502e+07	36	2	14	Metabolic pathways;Biosynthesis of secondary metabolites;Biosynthesis of alkaloids derived from shikimate pathway;Tyrosine metabolism;Biosynthesis of plant secondary metabolites;Isoquinoline alkaloid biosynthesis;Cyanoamino acid metabolism;Parkinson disease;Dopaminergic synapse;Betalain biosynthesis;Prolactin signaling pathway;Alcoholism;Cocaine addiction;Amphetamine addiction	60.7		DDA for preferred ion	1.59047e+07	3.1107e+07	8.28231e+07	15.8466	8.92793	47.9929	1.956	5.207	0.97	2.38	0.158227	0.0115791	0.18893	0.0160709
Erythorbic acid	C6 H8 O6	Full match	No results	Full match	Full match	176.031	2.503	6.07238e+07	32	0	14	Metabolic pathways;Biosynthesis of secondary metabolites;Microbial metabolism in diverse environments;Benzoate degradation;Glutathione metabolism;Vitamin digestion and absorption;Pentose and glucuronate interconversions;Ascorbate and aldarate metabolism;C5-Branched dibasic acid metabolism;Glyoxylate and dicarboxylate metabolism;Phosphotransferase system (PTS);Fructose and mannose metabolism;Inosi…			No MS2	7.26241e+06	4.61087e+07	3.27921e+07	24.0538	33.2078	46.7171	6.349	4.515	2.67	2.17	0.00476864	0.0340337	0.00668621	0.0442212
dihydroxyphenylalanine	C9 H11 N O4	Full match	No results	Full match	Full match	197.069	9.451	5.89661e+07	36	0	14	Metabolic pathways;Biosynthesis of secondary metabolites;Biosynthesis of alkaloids derived from shikimate pathway;Tyrosine metabolism;Biosynthesis of plant secondary metabolites;Isoquinoline alkaloid biosynthesis;Cyanoamino acid metabolism;Parkinson disease;Dopaminergic synapse;Betalain biosynthesis;Prolactin signaling pathway;Alcoholism;Cocaine addiction;Amphetamine addiction			No MS2	4.86466e+07	1.14386e+07	9.79811e+06	20.1003	12.68	19.2976	0.235	0.201	-2.09	-2.31	0.000122161	9.4681e-05	0.00024478	0.000220562
Metacetamol	C8 H9 N O2	Full match	No results	Partial match	Full match	151.063	2.545	1.83606e+09	85	0	13	Metabolic pathways;Biosynthesis of secondary metabolites;Microbial metabolism in diverse environments;Biosynthesis of alkaloids derived from shikimate pathway;Aminobenzoate degradation;2-Oxocarboxylic acid metabolism;Bile secretion;Drug metabolism - cytochrome P450;Cyanoamino acid metabolism;Glucosinolate biosynthesis;Parkinson disease;Betalain biosynthesis;Acridone alkaloid biosynthesis			DDA for preferred ion	1.36629e+09	1.41284e+09	1.65149e+09	11.9275	8.15082	10.5298	1.034	1.209	0.05	0.27	0.742278	0.0865545	0.800652	0.106665
L-Proline	C5 H9 N O2	Full match	No results	Full match	Full match	115.064	2.391	3.99263e+08	56	0	13	Metabolic pathways;Biosynthesis of secondary metabolites;Biosynthesis of amino acids;Novobiocin biosynthesis;ABC transporters;Protein digestion and absorption;Arginine and proline metabolism;Central carbon metabolism in cancer;Carbapenem biosynthesis;Aminoacyl-tRNA biosynthesis;Prodigiosin biosynthesis;Mineral absorption;Staurosporine biosynthesis			DDA for other ion	7.60679e+06	1.73814e+08	2.85176e+08	22.5244	54.9168	19.9899	22.85	37.49	4.51	5.23	3.87339e-05	2.52849e-05	9.63978e-05	7.61973e-05
Paracetamol	C8 H9 N O2	Full match	Full match	Partial match	Partial match	151.063	7.511	3.45947e+08	85	3	13	Metabolic pathways;Biosynthesis of secondary metabolites;Microbial metabolism in diverse environments;Biosynthesis of alkaloids derived from shikimate pathway;Aminobenzoate degradation;2-Oxocarboxylic acid metabolism;Bile secretion;Drug metabolism - cytochrome P450;Cyanoamino acid metabolism;Glucosinolate biosynthesis;Parkinson disease;Betalain biosynthesis;Acridone alkaloid biosynthesis	84.7		DDA for preferred ion	1.0493e+08	2.7934e+08	3.08985e+08	11.7278	4.28132	6.75446	2.662	2.945	1.41	1.56	1.06624e-05	5.41166e-06	3.70108e-05	2.44826e-05
Phenyl acrylate	C9 H8 O2	Full match	Invalid mass	Partial match	Full match	148.052	31.759	2.38035e+08	34	1	13	Metabolic pathways;Biosynthesis of secondary metabolites;Microbial metabolism in diverse environments;Degradation of aromatic compounds;Biosynthesis of alkaloids derived from shikimate pathway;Biosynthesis of phenylpropanoids;Ubiquinone and other terpenoid-quinone biosynthesis;Biosynthesis of plant secondary metabolites;Phenylalanine metabolism;Phenylpropanoid biosynthesis;Biosynthesis of various…		61.6	DDA for other ion	2.00705e+08	2.38189e+06	2.41822e+06	20.4902	11.9937	38.9332	0.012	0.012	-6.4	-6.37	4.0368e-06	3.21636e-06	1.9238e-05	1.74503e-05
.alpha.-Aminoadipic acid	C6 H11 N O4	Full match	No results	Not the top hit	Full match	161.069	2.43	2.12391e+08	42	0	13	Metabolic pathways;Biosynthesis of secondary metabolites;Microbial metabolism in diverse environments;2-Oxocarboxylic acid metabolism;Biosynthesis of amino acids;Lysine degradation;Methane metabolism;Lysine biosynthesis;Cysteine and methionine metabolism;Neomycin, kanamycin and gentamicin biosynthesis;C5-Branched dibasic acid metabolism;Penicillin and cephalosporin biosynthesis;Vancomycin resista…			No MS2	5.21568e+07	1.40213e+08	1.38495e+08	16.0702	31.7836	16.7409	2.688	2.655	1.43	1.41	0.00320324	0.00514622	0.00458507	0.00760123
Cinnamic acid	C9 H8 O2	Full match	No results	Full match	Full match	148.052	28.807	1.11487e+08	34	0	13	Metabolic pathways;Biosynthesis of secondary metabolites;Microbial metabolism in diverse environments;Degradation of aromatic compounds;Biosynthesis of alkaloids derived from shikimate pathway;Biosynthesis of phenylpropanoids;Ubiquinone and other terpenoid-quinone biosynthesis;Biosynthesis of plant secondary metabolites;Phenylalanine metabolism;Phenylpropanoid biosynthesis;Biosynthesis of various…			No MS2	8.1292e+07	2.90145e+06	3.56926e+06	26.7019	38.6283	15.0639	0.036	0.044	-4.81	-4.51	2.04369e-05	3.96328e-05	5.917e-05	0.000108639
.beta.-Estradiol	C18 H24 O2	Full match	No results	Full match	Full match	272.177	25.059	9.31388e+07	30	0	13	Metabolic pathways;Steroid hormone biosynthesis;Pathways in cancer;Prolactin signaling pathway;Prostate cancer;Ovarian steroidogenesis;Progesterone, androgen and estrogen receptor agonists/antagonists;Breast cancer;Thermogenesis;Estrogen signaling pathway;Endocrine resistance;GnRH secretion;Endocrine and other factor-regulated calcium reabsorption			No MS2	7.9666e+07	1.37715e+06	1.35658e+06	40.9331	0.805667	29.5725	0.017	0.017	-5.85	-5.88	1.44324e-05	1.79676e-05	4.57573e-05	5.86553e-05
Tretinoin	C20 H28 O2	Full match	No results	Partial match	Full match	300.209	26.399	3.63386e+07	58	0	13	Metabolic pathways;Biosynthesis of secondary metabolites;Diterpenoid biosynthesis;Pathways in cancer;Retinol metabolism;PPAR signaling pathway;Phototransduction - fly;Th17 cell differentiation;Intestinal immune network for IgA production;Small cell lung cancer;Non-small cell lung cancer;Gastric cancer;Adipocytokine signaling pathway			No MS2	5.13691e+06	3.98726e+06	1.72875e+07	73.3359	44.2128	94.9361	0.776	3.365	-0.37	1.75	0.854942	0.486301	0.905995	0.534683
Nicotinic acid	C6 H5 N O2	Full match	Full match	Full match	Full match	123.032	3.471	3.11426e+09	21	2	12	Metabolic pathways;Biosynthesis of secondary metabolites;Microbial metabolism in diverse environments;Degradation of aromatic compounds;Biosynthesis of plant secondary metabolites;Aminobenzoate degradation;Tryptophan metabolism;Nicotinate and nicotinamide metabolism;Tropane, piperidine and pyridine alkaloid biosynthesis;Biosynthesis of alkaloids derived from ornithine, lysine and nicotinic acid;D…	97.4		DDA for preferred ion	2.63747e+09	1.40161e+09	2.65365e+07	58.0926	76.2408	41.1001	0.531	0.01	-0.91	-6.64	0.912369	0.001072	0.955505	0.00181922
Diacetylene glycol	C6 H6 O2	Full match	No results	Partial match	Full match	110.037	4.381	6.84422e+08	26	0	12	Metabolic pathways;Microbial metabolism in diverse environments;Degradation of aromatic compounds;Tyrosine metabolism;Aminobenzoate degradation;Naphthalene degradation;Polycyclic aromatic hydrocarbon degradation;Bisphenol degradation;Benzoate degradation;Dioxin degradation;Chlorocyclohexane and chlorobenzene degradation;Fluorobenzoate degradation			DDA for preferred ion	2.61282e+08	4.91809e+08	6.41591e+08	42.1356	9.17821	5.39491	1.882	2.456	0.91	1.3	0.0836248	0.0130014	0.102675	0.0179281
Hydroquinone	C6 H6 O2	Full match	No results	Partial match	Full match	110.037	31.759	1.54126e+08	26	0	12	Metabolic pathways;Microbial metabolism in diverse environments;Degradation of aromatic compounds;Tyrosine metabolism;Aminobenzoate degradation;Naphthalene degradation;Polycyclic aromatic hydrocarbon degradation;Bisphenol degradation;Benzoate degradation;Dioxin degradation;Chlorocyclohexane and chlorobenzene degradation;Fluorobenzoate degradation			No MS2	1.42584e+08	1.31537e+06	1.43672e+06	21.8474	1.63642	9.19272	0.009	0.01	-6.76	-6.63	7.03324e-08	7.87092e-08	2.27851e-06	2.51117e-06
DL-Histidine	C6 H9 N3 O2	Full match	No results	Full match	Full match	155.07	2.367	6.69917e+07	26	0	12	Metabolic pathways;Biosynthesis of secondary metabolites;Biosynthesis of plant secondary metabolites;Biosynthesis of amino acids;ABC transporters;Protein digestion and absorption;Central carbon metabolism in cancer;Aminoacyl-tRNA biosynthesis;Histidine metabolism;beta-Alanine metabolism;Biosynthesis of alkaloids derived from histidine and purine;Staurosporine biosynthesis			No MS2	1.51479e+06	4.19489e+07	6.19307e+07	11.8973	1.18122	7.262	27.693	40.884	4.79	5.35	3.50656e-09	5.59323e-10	2.68033e-07	6.31433e-08
3-Hydroxy-L-proline	C5 H9 N O3	Full match	No results	Partial match	Full match	131.058	2.589	5.40987e+07	45	0	12	Metabolic pathways;Biosynthesis of secondary metabolites;Microbial metabolism in diverse environments;Biosynthesis of plant secondary metabolites;Biosynthesis of amino acids;ABC transporters;Porphyrin and chlorophyll metabolism;Arginine and proline metabolism;Carbapenem biosynthesis;Glycine, serine and threonine metabolism;beta-Alanine metabolism;D-Arginine and D-ornithine metabolism			No MS2	4.90557e+07	1.93818e+07	1.57137e+07	9.949	33.6742	17.9775	0.395	0.32	-1.34	-1.64	0.00916648	0.00234854	0.0124022	0.00370335
Adipic acid	C6 H10 O4	Full match	No results	Partial match	Full match	146.058	2.398	7.74712e+07	46	0	11	Metabolic pathways;Biosynthesis of secondary metabolites;Microbial metabolism in diverse environments;Degradation of aromatic compounds;Aminobenzoate degradation;2-Oxocarboxylic acid metabolism;Biosynthesis of amino acids;Xylene degradation;Caprolactam degradation;Pantothenate and CoA biosynthesis;Valine, leucine and isoleucine biosynthesis			No MS2	1.54764e+07	6.43268e+07	4.19904e+07	27.7025	26.3947	13.6895	4.156	2.713	2.06	1.44	0.000789007	0.00420979	0.00125727	0.00631792
MFCD00030509	C22 H26 N4 O	Full match	No results	No match	Not the top hit	362.209	30.789	2.60919e+07	41	0	11	Metabolic pathways;Steroid hormone biosynthesis;Bile secretion;Neuroactive ligand-receptor interaction;Pathways in cancer;Aldosterone synthesis and secretion;Prostate cancer;Cortisol synthesis and secretion;Cushing syndrome;Glucocorticoid and mineralocorticoid receptor agonists/antagonists;Aldosterone-regulated sodium reabsorption			No MS2	2.41127e+07	139031	1.29553e+06	15.0096	31.8056	71.3426	0.006	0.054	-7.44	-4.22	0.0001243	0.00150721	0.000248052	0.0024748
Phthalic acid	C8 H6 O4	Full match	No results	Partial match	Full match	166.027	44.941	8.21983e+09	14	0	10	Metabolic pathways;Biosynthesis of secondary metabolites;Microbial metabolism in diverse environments;Degradation of aromatic compounds;Aminobenzoate degradation;Naphthalene degradation;Polycyclic aromatic hydrocarbon degradation;ABC transporters;Monobactam biosynthesis;Biosynthesis of vancomycin group antibiotics			DDA for preferred ion	5.47342e+09	5.85709e+09	5.33533e+09	82.0371	84.0666	56.818	1.07	0.975	0.1	-0.04	0.982553	0.880954	1	0.9101
2-Amino-3-methoxybenzoic acid	C8 H9 N O3	Full match	Full match	Partial match	Not the top hit	167.058	3.502	2.54431e+09	68	2	10	Metabolic pathways;Biosynthesis of secondary metabolites;Microbial metabolism in diverse environments;Tryptophan metabolism;Monobactam biosynthesis;Biosynthesis of vancomycin group antibiotics;Carbapenem biosynthesis;Vitamin B6 metabolism;Vitamin digestion and absorption;Local analgesics	90.8		DDA for preferred ion	6.70438e+08	1.12376e+09	2.12574e+09	2.62457	25.719	38.8874	1.676	3.171	0.75	1.66	0.104902	0.0151844	0.127382	0.0207261
2,6-Anhydro-1,5-dideoxyhex-5-enitol	C6 H10 O3	Full match	No results	Partial match	Full match	130.063	3.962	1.53155e+09	67	0	10	Metabolic pathways;Biosynthesis of secondary metabolites;Microbial metabolism in diverse environments;Degradation of aromatic compounds;2-Oxocarboxylic acid metabolism;Biosynthesis of amino acids;Glucosinolate biosynthesis;Caprolactam degradation;Valine, leucine and isoleucine biosynthesis;Valine, leucine and isoleucine degradation			DDA for preferred ion	1.43523e+09	6.00262e+08	4.7183e+08	16.8252	57.5487	42.3527	0.418	0.329	-1.26	-1.6	0.145562	0.0452979	0.174332	0.0578482
Apocynin	C9 H10 O3	Full match	No results	Partial match	Full match	166.063	13.816	1.19104e+09	100	0	10	Metabolic pathways;Biosynthesis of secondary metabolites;Microbial metabolism in diverse environments;Degradation of aromatic compounds;Tyrosine metabolism;Phenylalanine metabolism;Phenylpropanoid biosynthesis;Polycyclic aromatic hydrocarbon degradation;Tropane, piperidine and pyridine alkaloid biosynthesis;Biosynthesis of alkaloids derived from ornithine, lysine and nicotinic acid			DDA for preferred ion	6.43152e+08	6.43192e+08	5.07117e+08	17.8053	9.7067	65.4485	1	0.788	0	-0.34	0.98395	0.96072	1	0.978998
Pyridoxal	C8 H9 N O3	Full match	Full match	Full match	Full match	167.058	2.437	7.47104e+08	68	2	10	Metabolic pathways;Biosynthesis of secondary metabolites;Microbial metabolism in diverse environments;Tryptophan metabolism;Monobactam biosynthesis;Biosynthesis of vancomycin group antibiotics;Carbapenem biosynthesis;Vitamin B6 metabolism;Vitamin digestion and absorption;Local analgesics	85.6		DDA for preferred ion	9.49836e+07	3.87724e+08	6.06678e+08	2.15904	1.64258	30.5094	4.082	6.387	2.03	2.68	0.000247296	6.41221e-05	0.000448451	0.000160207
(Hydroxyethyl)methacrylate	C6 H10 O3	Full match	No results	Partial match	Full match	130.063	2.917	6.37554e+08	67	0	10	Metabolic pathways;Biosynthesis of secondary metabolites;Microbial metabolism in diverse environments;Degradation of aromatic compounds;2-Oxocarboxylic acid metabolism;Biosynthesis of amino acids;Glucosinolate biosynthesis;Caprolactam degradation;Valine, leucine and isoleucine biosynthesis;Valine, leucine and isoleucine degradation			DDA for preferred ion	4.57792e+08	1.29084e+08	1.57133e+08	21.2678	43.0181	37.5773	0.282	0.343	-1.83	-1.54	0.0126869	0.00838213	0.0169513	0.0119236
4-Hydroxy-5,6-dihydro-2H-pyran-2-one	C5 H6 O3	Full match	No results	Partial match	Full match	114.032	2.379	5.13757e+08	31	0	10	Metabolic pathways;Microbial metabolism in diverse environments;Degradation of aromatic compounds;Phenylalanine metabolism;Xylene degradation;Benzoate degradation;Dioxin degradation;Ethylbenzene degradation;Styrene degradation;Chlorocyclohexane and chlorobenzene degradation			DDA for other ion	7.63295e+07	3.89772e+08	4.71334e+08	12.1592	16.766	3.13565	5.106	6.175	2.35	2.63	3.78932e-06	2.66276e-06	1.85127e-05	1.54461e-05
Ribonolactone	C5 H8 O5	Full match	No results	Full match	Full match	148.038	14.564	4.78412e+08	30	0	10	Metabolic pathways;Microbial metabolism in diverse environments;2-Oxocarboxylic acid metabolism;Biosynthesis of amino acids;Lysine degradation;Valine, leucine and isoleucine biosynthesis;Butanoate metabolism;Pentose and glucuronate interconversions;Ascorbate and aldarate metabolism;C5-Branched dibasic acid metabolism			DDA for preferred ion	8.45012e+07	1.17697e+08	3.13599e+08	10.2303	43.06	29.3769	1.393	3.711	0.48	1.89	0.546102	0.00378006	0.606385	0.00572038
D-Glucono-delta-lactone	C6 H10 O6	Full match	No results	Partial match	Full match	178.047	2.495	2.36057e+08	52	0	10	Metabolic pathways;Biosynthesis of secondary metabolites;Microbial metabolism in diverse environments;Pentose and glucuronate interconversions;Ascorbate and aldarate metabolism;Carbon metabolism;Pentose phosphate pathway;Inositol phosphate metabolism;Galactose metabolism;Streptomycin biosynthesis			DDA for preferred ion	3.94746e+07	1.18488e+08	5.01197e+07	17.4424	34.826	97.6995	3.002	1.27	1.59	0.34	0.208753	0.30229	0.24584	0.345784
80960	C6 H10 O3	Full match	No results	Partial match	Full match	130.063	4.62	2.32555e+08	67	0	10	Metabolic pathways;Biosynthesis of secondary metabolites;Microbial metabolism in diverse environments;Degradation of aromatic compounds;2-Oxocarboxylic acid metabolism;Biosynthesis of amino acids;Glucosinolate biosynthesis;Caprolactam degradation;Valine, leucine and isoleucine biosynthesis;Valine, leucine and isoleucine degradation			DDA for preferred ion	1.77191e+08	3.52416e+07	1.8616e+07	34.3371	56.0163	44.2266	0.199	0.105	-2.33	-3.25	0.0233491	0.00226734	0.030411	0.00358361
phenylethanolamine	C8 H11 N O	Full match	No results	No results	Full match	137.084	2.541	1.60386e+08	56	0	10	Metabolic pathways;Biosynthesis of secondary metabolites;Biosynthesis of alkaloids derived from shikimate pathway;Tyrosine metabolism;Biosynthesis of plant secondary metabolites;Isoquinoline alkaloid biosynthesis;Drug metabolism - cytochrome P450;Protein digestion and absorption;Neuroactive ligand-receptor interaction;Methane metabolism			DDA for preferred ion	5.21933e+07	7.5938e+07	1.47246e+08	4.69188	12.5982	7.90424	1.455	2.821	0.54	1.5	0.00503329	2.01498e-05	0.00703042	6.38571e-05
(3E)-2-Oxo-3-pentenoic acid	C5 H6 O3	Full match	No results	Partial match	Full match	114.032	3.496	1.49685e+08	31	0	10	Metabolic pathways;Microbial metabolism in diverse environments;Degradation of aromatic compounds;Phenylalanine metabolism;Xylene degradation;Benzoate degradation;Dioxin degradation;Ethylbenzene degradation;Styrene degradation;Chlorocyclohexane and chlorobenzene degradation			DDA for other ion	6.1516e+07	1.06311e+08	1.44649e+08	7.78819	19.7486	16.4613	1.728	2.351	0.79	1.23	0.00552454	0.0020059	0.00767713	0.00320752
IX22A3NJLN	C8 H9 N O3	Full match	No results	Partial match	Full match	167.058	9.758	1.15492e+08	68	0	10	Metabolic pathways;Biosynthesis of secondary metabolites;Microbial metabolism in diverse environments;Tryptophan metabolism;Monobactam biosynthesis;Biosynthesis of vancomycin group antibiotics;Carbapenem biosynthesis;Vitamin B6 metabolism;Vitamin digestion and absorption;Local analgesics			DDA for preferred ion	5.68354e+07	9.38504e+07	5.36336e+07	16.2611	29.8141	52.924	1.651	0.944	0.72	-0.08	0.361148	0.967568	0.413111	0.983177
Acetic propanoic anhydride	C5 H8 O3	Full match	No results	Partial match	Full match	116.048	2.392	6.95168e+07	38	0	10	Metabolic pathways;Biosynthesis of secondary metabolites;Microbial metabolism in diverse environments;2-Oxocarboxylic acid metabolism;Biosynthesis of amino acids;Glucosinolate biosynthesis;Lysine degradation;Pantothenate and CoA biosynthesis;Valine, leucine and isoleucine biosynthesis;Valine, leucine and isoleucine degradation			No MS2	2.47932e+07	4.56079e+07	5.39487e+07	32.065	10.2903	18.4643	1.84	2.176	0.88	1.12	0.0158572	0.00571333	0.0209961	0.00835731
Tyramine	C8 H11 N O	Full match	No results	No results	Full match	137.084	13.293	5.16395e+07	56	0	10	Metabolic pathways;Biosynthesis of secondary metabolites;Biosynthesis of alkaloids derived from shikimate pathway;Tyrosine metabolism;Biosynthesis of plant secondary metabolites;Isoquinoline alkaloid biosynthesis;Drug metabolism - cytochrome P450;Protein digestion and absorption;Neuroactive ligand-receptor interaction;Methane metabolism			No MS2	4.91031e+07	6.67607e+06	6.28087e+06	3.37714	25.4098	11.4707	0.136	0.128	-2.88	-2.97	1.32631e-05	1.73577e-05	4.30522e-05	5.72751e-05
Ethylparaben	C9 H10 O3	Full match	No results	Partial match	Full match	166.063	8.071	3.08484e+07	100	0	10	Metabolic pathways;Biosynthesis of secondary metabolites;Microbial metabolism in diverse environments;Degradation of aromatic compounds;Tyrosine metabolism;Phenylalanine metabolism;Phenylpropanoid biosynthesis;Polycyclic aromatic hydrocarbon degradation;Tropane, piperidine and pyridine alkaloid biosynthesis;Biosynthesis of alkaloids derived from ornithine, lysine and nicotinic acid			DDA for preferred ion	1.88705e+07	2.4257e+07	2.87666e+07	7.59458	14.2012	5.48785	1.285	1.524	0.36	0.61	0.0118721	0.00243656	0.0159075	0.00383228
Maltol	C6 H6 O3	Full match	Full match	No results	Not the top hit	126.032	6.421	5.7314e+09	28	12	9	Metabolic pathways;Biosynthesis of secondary metabolites;Microbial metabolism in diverse environments;Aminobenzoate degradation;Benzoate degradation;Chlorocyclohexane and chlorobenzene degradation;Furfural degradation;Catecholamine transferase inhibitors;Polyketide sugar unit biosynthesis	99.7		DDA for preferred ion	8.43951e+08	5.24173e+09	1.39314e+09	46.3582	13.7019	59.7824	6.211	1.651	2.63	0.72	0.0080456	0.448032	0.0109656	0.496738
4-Hydroxy-6-methyl-2-pyrone	C6 H6 O3	Full match	Full match	No results	Not the top hit	126.032	7.692	2.37423e+09	28	11	9	Metabolic pathways;Biosynthesis of secondary metabolites;Microbial metabolism in diverse environments;Aminobenzoate degradation;Benzoate degradation;Chlorocyclohexane and chlorobenzene degradation;Furfural degradation;Catecholamine transferase inhibitors;Polyketide sugar unit biosynthesis	99.7		DDA for preferred ion	2.10436e+09	1.9454e+08	1.57309e+08	27.1136	8.61851	28.9706	0.092	0.075	-3.44	-3.74	7.10391e-05	4.07516e-05	0.000157132	0.00011124
Homoisovanillic acid	C9 H10 O4	Full match	No results	Partial match	Full match	182.057	8.657	1.33317e+09	83	0	9	Metabolic pathways;Biosynthesis of secondary metabolites;Microbial metabolism in diverse environments;Degradation of aromatic compounds;Tyrosine metabolism;Ubiquinone and other terpenoid-quinone biosynthesis;Phenylalanine metabolism;Biosynthesis of various secondary metabolites - part 2;Dopaminergic synapse			DDA for preferred ion	1.32678e+09	2.27209e+08	4.27458e+08	11.8632	13.6891	25.4377	0.171	0.322	-2.55	-1.63	5.03685e-05	0.00104699	0.000118575	0.00178153
3,5-Dioxocyclohexanecarboxylic acid	C7 H8 O4	Full match	No results	Partial match	Full match	156.042	31.601	1.26086e+09	35	0	9	Metabolic pathways;Biosynthesis of secondary metabolites;Microbial metabolism in diverse environments;Degradation of aromatic compounds;Phenylalanine, tyrosine and tryptophan biosynthesis;Toluene degradation;Xylene degradation;Benzoate degradation;Biosynthesis of siderophore group nonribosomal peptides			DDA for preferred ion	1.09911e+09	2.12648e+06	1.56062e+06	34.9803	30.3462	51.8955	0.002	0.001	-9.01	-9.46	4.61408e-06	3.32564e-06	2.09259e-05	1.78323e-05
L-Fucono-1,5-lactone	C6 H10 O5	Full match	Invalid mass	Partial match	Full match	162.053	2.369	1.16971e+09	48	1	9	Metabolic pathways;Biosynthesis of secondary metabolites;Microbial metabolism in diverse environments;Nicotinate and nicotinamide metabolism;Pantothenate and CoA biosynthesis;Neomycin, kanamycin and gentamicin biosynthesis;Glyoxylate and dicarboxylate metabolism;Pyruvate metabolism;Fructose and mannose metabolism		61.6	DDA for other ion	6.23522e+07	1.06079e+09	1.15986e+09	7.58418	7.28968	0.926246	17.013	18.602	4.09	4.22	4.36154e-10	2.69779e-10	5.00078e-08	3.50379e-08
Pyrogallol	C6 H6 O3	Full match	Full match	No results	Full match	126.032	2.383	1.08173e+09	28	3	9	Metabolic pathways;Biosynthesis of secondary metabolites;Microbial metabolism in diverse environments;Aminobenzoate degradation;Benzoate degradation;Chlorocyclohexane and chlorobenzene degradation;Furfural degradation;Catecholamine transferase inhibitors;Polyketide sugar unit biosynthesis	69.5		DDA for preferred ion	1.81072e+08	8.51908e+08	1.03715e+09	9.50368	9.84355	7.12201	4.705	5.728	2.23	2.52	1.37568e-06	1.00349e-06	1.0419e-05	9.23914e-06
Indole	C8 H7 N	Full match	No results	Full match	Full match	117.058	27.957	4.93288e+08	12	0	9	Metabolic pathways;Biosynthesis of secondary metabolites;Microbial metabolism in diverse environments;Tryptophan metabolism;Phenylalanine, tyrosine and tryptophan biosynthesis;Cyanoamino acid metabolism;Styrene degradation;Protein digestion and absorption;Benzoxazinoid biosynthesis			No MS2	3.90436e+08	1.50029e+07	1.14429e+07	22.2562	10.187	73.6559	0.038	0.029	-4.7	-5.09	0.00110214	0.000476658	0.00170353	0.000885722
3-Methoxy-1,2,4-benzenetriol	C7 H8 O4	Full match	No results	Partial match	Full match	156.042	4.424	3.73754e+08	35	0	9	Metabolic pathways;Biosynthesis of secondary metabolites;Microbial metabolism in diverse environments;Degradation of aromatic compounds;Phenylalanine, tyrosine and tryptophan biosynthesis;Toluene degradation;Xylene degradation;Benzoate degradation;Biosynthesis of siderophore group nonribosomal peptides			DDA for preferred ion	1.27195e+08	3.25847e+08	2.50102e+08	5.66508	7.86945	32.881	2.562	1.966	1.36	0.98	0.00253539	0.0069179	0.00368009	0.00997711
4-Acetamidobenzoic acid	C9 H9 N O3	Full match	Full match	Partial match	Full match	179.058	9.618	3.33952e+08	43	1	9	Metabolic pathways;Biosynthesis of secondary metabolites;Microbial metabolism in diverse environments;Biosynthesis of alkaloids derived from shikimate pathway;Phenylalanine metabolism;Metabolism of xenobiotics by cytochrome P450;Nicotinate and nicotinamide metabolism;Chemical carcinogenesis;Phenazine biosynthesis	94.2		DDA for preferred ion	2.28335e+08	4.12367e+07	5.43607e+07	26.183	24.1714	70.3358	0.181	0.238	-2.47	-2.07	0.0247927	0.0195879	0.0322369	0.0263397
3-Phenylpropanoic acid	C9 H10 O2	Full match	No results	Full match	Full match	150.068	10.166	3.23467e+08	85	0	9	Metabolic pathways;Biosynthesis of secondary metabolites;Microbial metabolism in diverse environments;Degradation of aromatic compounds;Biosynthesis of alkaloids derived from shikimate pathway;Biosynthesis of phenylpropanoids;Phenylalanine metabolism;Phenylpropanoid biosynthesis;Isoquinoline alkaloid biosynthesis			No MS2	1.43202e+08	3.655e+07	3.81012e+07	60.7245	12.301	55.6928	0.255	0.266	-1.97	-1.91	0.0156579	0.0305487	0.0207434	0.0399299
Allysine	C6 H11 N O3	Full match	No results	Partial match	Full match	145.074	3.89	3.0975e+08	53	0	9	Metabolic pathways;Biosynthesis of secondary metabolites;Biosynthesis of plant secondary metabolites;Biosynthesis of amino acids;Tropane, piperidine and pyridine alkaloid biosynthesis;Biosynthesis of alkaloids derived from ornithine, lysine and nicotinic acid;Arginine and proline metabolism;Lysine degradation;Lysine biosynthesis			DDA for other ion	1.97668e+07	1.1403e+08	9.95571e+07	22.3059	82.3593	29.4388	5.769	5.037	2.53	2.33	0.0116835	0.0220087	0.0156691	0.0294332
Hippuric acid	C9 H9 N O3	Full match	No results	Partial match	Full match	179.058	2.553	2.81127e+08	43	0	9	Metabolic pathways;Biosynthesis of secondary metabolites;Microbial metabolism in diverse environments;Biosynthesis of alkaloids derived from shikimate pathway;Phenylalanine metabolism;Metabolism of xenobiotics by cytochrome P450;Nicotinate and nicotinamide metabolism;Chemical carcinogenesis;Phenazine biosynthesis			No MS2	2.11079e+08	2.0206e+08	2.57645e+08	11.5609	9.87219	11.2779	0.957	1.221	-0.06	0.29	0.748594	0.123579	0.806872	0.149407
Ac-Gly-OEt	C6 H11 N O3	Full match	No results	Partial match	Full match	145.074	2.361	2.77925e+08	53	0	9	Metabolic pathways;Biosynthesis of secondary metabolites;Biosynthesis of plant secondary metabolites;Biosynthesis of amino acids;Tropane, piperidine and pyridine alkaloid biosynthesis;Biosynthesis of alkaloids derived from ornithine, lysine and nicotinic acid;Arginine and proline metabolism;Lysine degradation;Lysine biosynthesis			DDA for preferred ion	1.46173e+07	9.3154e+07	2.5781e+08	7.32131	6.62502	39.5372	6.373	17.637	2.67	4.14	0.000414436	5.44505e-05	0.000708311	0.000140442
adrenaline	C9 H13 N O3	Full match	No results	No results	Full match	183.09	2.522	2.33409e+08	30	0	9	Metabolic pathways;Tyrosine metabolism;Neuroactive ligand-receptor interaction;Two-component system;Quorum sensing;cAMP signaling pathway;Regulation of lipolysis in adipocytes;Renin secretion;Adrenergic signaling in cardiomyocytes			No MS2	5.86782e+07	6.87543e+07	1.81695e+08	7.69992	25.4345	26.4455	1.172	3.096	0.23	1.63	0.821249	0.00229188	0.875792	0.00361945
ethylbenzoate	C9 H10 O2	Full match	No results	Partial match	Full match	150.068	9.654	2.31633e+08	85	0	9	Metabolic pathways;Biosynthesis of secondary metabolites;Microbial metabolism in diverse environments;Degradation of aromatic compounds;Biosynthesis of alkaloids derived from shikimate pathway;Biosynthesis of phenylpropanoids;Phenylalanine metabolism;Phenylpropanoid biosynthesis;Isoquinoline alkaloid biosynthesis			DDA for preferred ion	2.06859e+08	6.69773e+06	2.51065e+07	13.8009	70.4219	79.6081	0.032	0.121	-4.95	-3.04	0.00235893	0.0191835	0.00344029	0.0258265
Dimethyl 2,3-pentadienedioate	C7 H8 O4	Full match	No results	Partial match	Full match	156.042	8.502	2.14336e+08	35	0	9	Metabolic pathways;Biosynthesis of secondary metabolites;Microbial metabolism in diverse environments;Degradation of aromatic compounds;Phenylalanine, tyrosine and tryptophan biosynthesis;Toluene degradation;Xylene degradation;Benzoate degradation;Biosynthesis of siderophore group nonribosomal peptides			DDA for preferred ion	2.10141e+08	5.90344e+07	2.66782e+07	5.19513	8.22597	12.8555	0.281	0.127	-1.83	-2.98	9.1601e-06	6.20187e-07	3.30954e-05	7.73968e-06
(E)-ascladiol	C7 H8 O4	Full match	No results	Partial match	Full match	156.042	2.407	2.0218e+08	35	0	9	Metabolic pathways;Biosynthesis of secondary metabolites;Microbial metabolism in diverse environments;Degradation of aromatic compounds;Phenylalanine, tyrosine and tryptophan biosynthesis;Toluene degradation;Xylene degradation;Benzoate degradation;Biosynthesis of siderophore group nonribosomal peptides			DDA for other ion	2.38451e+07	1.40281e+08	1.70403e+08	19.9124	4.34732	11.9949	5.883	7.146	2.56	2.84	9.06193e-06	4.25386e-06	3.2854e-05	2.08795e-05
Phloroglucinol	C6 H6 O3	Full match	Full match	No results	Full match	126.032	9.48	1.91048e+08	28	5	9	Metabolic pathways;Biosynthesis of secondary metabolites;Microbial metabolism in diverse environments;Aminobenzoate degradation;Benzoate degradation;Chlorocyclohexane and chlorobenzene degradation;Furfural degradation;Catecholamine transferase inhibitors;Polyketide sugar unit biosynthesis	83.8		DDA for preferred ion	1.42698e+08	7.94071e+07	4.62087e+07	19.2016	2.85435	82.7572	0.556	0.324	-0.85	-1.63	0.751984	0.105443	0.809931	0.128689
4-Amino-3-hydroxybenzoic acid	C7 H7 N O3	Full match	No results	Partial match	Full match	153.043	6.779	1.81579e+08	55	0	9	Metabolic pathways;Biosynthesis of secondary metabolites;Microbial metabolism in diverse environments;Aminobenzoate degradation;Tryptophan metabolism;Carbapenem biosynthesis;Vitamin B6 metabolism;Biosynthesis of various secondary metabolites - part 3;Biosynthesis of ansamycins			DDA for other ion	1.62472e+08	1.44843e+07	9.1109e+06	26.5589	21.7786	24.1484	0.089	0.056	-3.49	-4.16	9.21733e-05	2.12888e-05	0.000193829	6.67551e-05
carbapenem	C7 H7 N O3	Full match	No results	Partial match	Full match	153.043	2.607	1.33178e+08	55	0	9	Metabolic pathways;Biosynthesis of secondary metabolites;Microbial metabolism in diverse environments;Aminobenzoate degradation;Tryptophan metabolism;Carbapenem biosynthesis;Vitamin B6 metabolism;Biosynthesis of various secondary metabolites - part 3;Biosynthesis of ansamycins			DDA for preferred ion	7.02862e+07	6.55108e+07	1.11713e+08	11.4112	8.29416	24.3013	0.932	1.589	-0.1	0.67	0.981782	0.0304115	1	0.0397683
DL-4-Hydroxyphenyllactic acid	C9 H10 O4	Full match	Full match	Full match	Not the top hit	182.057	7.074	1.18174e+08	83	1	9	Metabolic pathways;Biosynthesis of secondary metabolites;Microbial metabolism in diverse environments;Degradation of aromatic compounds;Tyrosine metabolism;Ubiquinone and other terpenoid-quinone biosynthesis;Phenylalanine metabolism;Biosynthesis of various secondary metabolites - part 2;Dopaminergic synapse	64.1		DDA for preferred ion	8.31107e+07	6.5426e+07	1.90326e+07	24.6188	28.9271	61.4864	0.787	0.229	-0.35	-2.13	0.57441	0.0107498	0.634983	0.0150009
3-Succinoylpyridine	C9 H9 N O3	Full match	Full match	Partial match	Partial match	179.058	5.662	9.87046e+07	43	1	9	Metabolic pathways;Biosynthesis of secondary metabolites;Microbial metabolism in diverse environments;Biosynthesis of alkaloids derived from shikimate pathway;Phenylalanine metabolism;Metabolism of xenobiotics by cytochrome P450;Nicotinate and nicotinamide metabolism;Chemical carcinogenesis;Phenazine biosynthesis	68.1		DDA for preferred ion	8.63068e+06	2.25647e+07	7.69597e+07	6.26671	27.0813	56.0965	2.614	8.917	1.39	3.16	0.0799723	0.00441913	0.0984378	0.00660305
2-(Benzoylamino)-N-[3-(1H-imidazol-1-yl)propyl]benzamide	C20 H20 N4 O2	Full match	No results	No match	Not the top hit	348.157	19.905	8.85754e+07	59	0	9	Metabolic pathways;Biosynthesis of secondary metabolites;Microbial metabolism in diverse environments;Degradation of aromatic compounds;Biosynthesis of plant hormones;Diterpenoid biosynthesis;Plant hormone signal transduction;Biosynthesis of terpenoids and steroids;Steroid degradation			DDA for preferred ion	7.21807e+07	156238	960744	81.9885	28.1888	67.344	0.002	0.013	-8.85	-6.23	0.00260331	0.0243526	0.00377197	0.0323379
Homovanillic acid	C9 H10 O4	Full match	Full match	Partial match	Partial match	182.057	9.815	7.63952e+07	83	7	9	Metabolic pathways;Biosynthesis of secondary metabolites;Microbial metabolism in diverse environments;Degradation of aromatic compounds;Tyrosine metabolism;Ubiquinone and other terpenoid-quinone biosynthesis;Phenylalanine metabolism;Biosynthesis of various secondary metabolites - part 2;Dopaminergic synapse	76.7		DDA for preferred ion	7.10521e+07	3.56034e+07	3.70282e+07	8.56011	35.9149	50.1812	0.501	0.521	-1	-0.94	0.2486	0.258809	0.29039	0.299195
2-Hydroxy-6-keto-2,4-heptadienoate	C7 H8 O4	Full match	No results	Full match	Full match	156.042	23.528	7.6106e+07	35	0	9	Metabolic pathways;Biosynthesis of secondary metabolites;Microbial metabolism in diverse environments;Degradation of aromatic compounds;Phenylalanine, tyrosine and tryptophan biosynthesis;Toluene degradation;Xylene degradation;Benzoate degradation;Biosynthesis of siderophore group nonribosomal peptides			DDA for preferred ion	6.48606e+07	1.85726e+06	1.53728e+06	11.5222	43.2857	33.6791	0.029	0.024	-5.13	-5.4	3.29981e-05	3.56311e-05	8.53507e-05	9.96991e-05
Syringaldehyde	C9 H10 O4	Full match	No results	Partial match	Full match	182.058	6.615	7.46728e+07	83	0	9	Metabolic pathways;Biosynthesis of secondary metabolites;Microbial metabolism in diverse environments;Degradation of aromatic compounds;Tyrosine metabolism;Ubiquinone and other terpenoid-quinone biosynthesis;Phenylalanine metabolism;Biosynthesis of various secondary metabolites - part 2;Dopaminergic synapse			DDA for preferred ion	6.96826e+07	3.53498e+06	4.81199e+06	9.38838	45.6412	69.8877	0.051	0.069	-4.3	-3.86	0.00221059	0.00220412	0.00323746	0.00349026
2,3,4,5-Tetrahydroxypentanal	C5 H10 O5	Full match	No results	Partial match	Full match	150.053	2.31	6.5411e+07	62	0	9	Metabolic pathways;ABC transporters;Quorum sensing;Pentose and glucuronate interconversions;Ascorbate and aldarate metabolism;Amino sugar and nucleotide sugar metabolism;Pentose phosphate pathway;Bacterial chemotaxis;Biofilm formation - Escherichia coli			No MS2	405543	6.48789e+07	2.64838e+07	26.5791	45.7779	32.9701	159.981	65.305	7.32	6.03	1.96882e-05	4.40451e-05	5.74001e-05	0.000118065
2694769	C9 H10 O4	Full match	No results	Partial match	Full match	182.057	8.438	6.12025e+07	83	0	9	Metabolic pathways;Biosynthesis of secondary metabolites;Microbial metabolism in diverse environments;Degradation of aromatic compounds;Tyrosine metabolism;Ubiquinone and other terpenoid-quinone biosynthesis;Phenylalanine metabolism;Biosynthesis of various secondary metabolites - part 2;Dopaminergic synapse			DDA for preferred ion	3.20111e+07	5.35423e+07	5.36456e+07	20.1734	59.3565	12.7064	1.673	1.676	0.74	0.74	0.887834	0.445024	0.93389	0.493775
Mesalazine	C7 H7 N O3	Full match	No results	Partial match	Full match	153.043	3.492	3.85294e+07	55	0	9	Metabolic pathways;Biosynthesis of secondary metabolites;Microbial metabolism in diverse environments;Aminobenzoate degradation;Tryptophan metabolism;Carbapenem biosynthesis;Vitamin B6 metabolism;Biosynthesis of various secondary metabolites - part 3;Biosynthesis of ansamycins			No MS2	1.54657e+07	2.54747e+07	2.91847e+07	6.81168	22.9244	37.1825	1.647	1.887	0.72	0.92	0.315996	0.119511	0.36433	0.144798
(1R,2R,5S,8S,9S,10R,12S)-5,12-Dihydroxy-11-methyl-6-methylene-16-oxo-15-oxapentacyclo[9.3.2.1~5,8~.0~1,10~.0~2,8~]heptadecane-9-carboxylic acid	C19 H24 O6	Full match	No results	Full match	Full match	348.158	23.46	3.78123e+07	30	0	9	Metabolic pathways;Biosynthesis of secondary metabolites;Microbial metabolism in diverse environments;Degradation of aromatic compounds;Biosynthesis of plant hormones;Diterpenoid biosynthesis;Plant hormone signal transduction;Biosynthesis of terpenoids and steroids;Steroid degradation			DDA for preferred ion	4.70721e+06	2.77865e+07	4.21188e+06	52.3363	32.2476	120.715	5.903	0.895	2.56	-0.16	0.119164	0.999977	0.143915	0.999999
Androstenedione	C19 H26 O2	Full match	No results	Full match	Full match	286.193	26.528	2.0705e+07	39	0	9	Metabolic pathways;Microbial metabolism in diverse environments;Steroid hormone biosynthesis;Steroid degradation;Pathways in cancer;Prolactin signaling pathway;Prostate cancer;Ovarian steroidogenesis;Endocrine resistance			No MS2	3.16264e+06	1.54843e+06	1.18669e+07	33.1393	53.2299	74.358	0.49	3.752	-1.03	1.91	0.731422	0.183988	0.790278	0.217286
7-O-Phosphonohept-2-ulose	C7 H15 O10 P	Full match	No results	Full match	Full match	290.04	2.318	1.50402e+07	11	0	9	Metabolic pathways;Biosynthesis of secondary metabolites;Microbial metabolism in diverse environments;Biosynthesis of amino acids;Carbon metabolism;Acarbose and validamycin biosynthesis;Pentose phosphate pathway;Carbon fixation in photosynthetic organisms;Lipopolysaccharide biosynthesis			DDA for preferred ion	86963.9	6.39694e+06	9.48479e+06	1.76457	35.8274	38.228	73.558	109.066	6.2	6.77	3.39499e-06	2.30528e-06	1.72515e-05	1.40792e-05
Gluconic acid	C6 H12 O7	Full match	Full match	Full match	Full match	196.058	2.371	3.72692e+09	10	2	8	Metabolic pathways;Biosynthesis of secondary metabolites;Microbial metabolism in diverse environments;Pentose and glucuronate interconversions;Ascorbate and aldarate metabolism;Carbon metabolism;Pentose phosphate pathway;Galactose metabolism	94.4		DDA for preferred ion	3.34867e+07	1.74488e+09	3.59123e+09	19.8982	18.4082	5.14782	52.107	107.243	5.7	6.74	3.59592e-07	1.32698e-07	5.6685e-06	3.43083e-06
(±)-Abscisic acid	C15 H20 O4	Full match	Full match	Partial match	Full match	264.136	20.817	6.66575e+08	72	1	8	Metabolic pathways;Biosynthesis of secondary metabolites;Biosynthesis of plant secondary metabolites;Biosynthesis of various secondary metabolites - part 1;Biosynthesis of plant hormones;Plant hormone signal transduction;Carotenoid biosynthesis;Biosynthesis of terpenoids and steroids	92.3		DDA for preferred ion	2.95125e+08	8.73404e+07	3.33715e+08	11.5854	28.3914	70.9435	0.296	1.131	-1.76	0.18	0.070613	0.996548	0.0874823	0.999999
vinylphenol	C8 H8 O	Full match	No results	Partial match	Full match	120.057	28.821	5.12056e+08	21	0	8	Metabolic pathways;Microbial metabolism in diverse environments;Degradation of aromatic compounds;Phenylalanine metabolism;Phenylpropanoid biosynthesis;Xylene degradation;Ethylbenzene degradation;Styrene degradation			DDA for preferred ion	4.49308e+08	1.43898e+07	1.62817e+07	8.91787	4.97649	15.6925	0.032	0.036	-4.96	-4.79	5.30268e-08	7.4413e-08	1.86624e-06	2.42147e-06
Phenol	C6 H6 O	Full match	No results	Full match	Full match	94.0419	28.812	5.11818e+08	9	0	8	Metabolic pathways;Microbial metabolism in diverse environments;Degradation of aromatic compounds;Tyrosine metabolism;Aminobenzoate degradation;Benzoate degradation;Protein digestion and absorption;Chlorocyclohexane and chlorobenzene degradation			No MS2	4.79721e+08	4.75838e+06	4.74122e+06	6.30066	24.7809	43.2397	0.01	0.01	-6.66	-6.66	5.84096e-06	5.03739e-06	2.44501e-05	2.33952e-05
Acetophenone	C8 H8 O	Full match	No results	Partial match	Full match	120.057	31.769	3.89268e+08	21	0	8	Metabolic pathways;Microbial metabolism in diverse environments;Degradation of aromatic compounds;Phenylalanine metabolism;Phenylpropanoid biosynthesis;Xylene degradation;Ethylbenzene degradation;Styrene degradation			No MS2	3.50073e+08	1.24688e+07	1.40868e+07	18.5197	5.3631	11.004	0.036	0.04	-4.81	-4.64	3.63928e-07	4.18711e-07	5.69635e-06	6.34968e-06
D-Glucopyranuronic acid	C6 H10 O7	Full match	No results	Not the top hit	Full match	194.042	2.416	3.43209e+08	24	0	8	Metabolic pathways;Microbial metabolism in diverse environments;ABC transporters;Pentose and glucuronate interconversions;Ascorbate and aldarate metabolism;Amino sugar and nucleotide sugar metabolism;Pentose phosphate pathway;Inositol phosphate metabolism			DDA for preferred ion	6.10839e+06	2.23387e+08	3.1515e+08	6.72705	24.41	14.317	36.57	51.593	5.19	5.69	5.77981e-07	4.45975e-07	7.21297e-06	6.61124e-06
2-Vinylbenzaldehyde	C9 H8 O	Full match	Invalid mass	No results	Full match	132.057	27.949	3.31486e+08	23	3	8	Metabolic pathways;Biosynthesis of secondary metabolites;Microbial metabolism in diverse environments;Biosynthesis of plant secondary metabolites;Phenylpropanoid biosynthesis;Polycyclic aromatic hydrocarbon degradation;Drug metabolism - cytochrome P450;Inflammatory mediator regulation of TRP channels		75.5	DDA for preferred ion	2.82051e+08	2.42208e+06	3.11122e+06	14.7493	20.1536	76.2414	0.009	0.011	-6.86	-6.5	3.76834e-05	6.21487e-05	9.42829e-05	0.000156448
MFCD00229832	C10 H14 O	Full match	No results	Partial match	Full match	150.104	31.026	2.45416e+08	79	0	8	Metabolic pathways;Biosynthesis of secondary metabolites;Microbial metabolism in diverse environments;Degradation of aromatic compounds;Biosynthesis of various secondary metabolites - part 1;Xylene degradation;Monoterpenoid biosynthesis;Limonene and pinene degradation			No MS2	2.28327e+08	3.46422e+06	4.37036e+06	9.94534	13.2865	21.3216	0.015	0.019	-6.04	-5.71	1.98862e-07	3.04855e-07	4.11334e-06	5.35174e-06
Acetanilide	C8 H9 N O	Full match	Full match	No results	Partial match	135.068	14.613	2.44238e+08	44	1	8	Metabolic pathways;Biosynthesis of secondary metabolites;Microbial metabolism in diverse environments;Phenylalanine metabolism;2-Oxocarboxylic acid metabolism;Cyanoamino acid metabolism;Glucosinolate biosynthesis;Styrene degradation	60.2		DDA for preferred ion	1.37179e+08	1.92671e+08	1.8746e+08	10.4815	6.70541	29.6947	1.405	1.367	0.49	0.45	0.284795	0.335503	0.330381	0.38066
Carvone	C10 H14 O	Full match	Full match	Partial match	Not the top hit	150.104	34.71	2.04583e+08	79	1	8	Metabolic pathways;Biosynthesis of secondary metabolites;Microbial metabolism in diverse environments;Degradation of aromatic compounds;Biosynthesis of various secondary metabolites - part 1;Xylene degradation;Monoterpenoid biosynthesis;Limonene and pinene degradation	84.2		DDA for preferred ion	1.91824e+08	4.02008e+07	1.2976e+08	4.90486	26.2193	22.82	0.21	0.676	-2.25	-0.56	0.000157242	0.249934	0.000303244	0.289848
ZV4	C5 H11 N O	Full match	No results	Partial match	Full match	101.084	7.487	1.93302e+08	47	0	8	Metabolic pathways;Biosynthesis of secondary metabolites;Microbial metabolism in diverse environments;2-Oxocarboxylic acid metabolism;Cyanoamino acid metabolism;Glucosinolate biosynthesis;Tropane, piperidine and pyridine alkaloid biosynthesis;Lysine degradation			DDA for preferred ion	1.89333e+08	1.72773e+07	2.83137e+07	2.89214	11.7414	11.73	0.091	0.15	-3.45	-2.74	3.42393e-07	1.13509e-06	5.50242e-06	9.75326e-06
Cinnamaldehyde	C9 H8 O	Full match	No results	No results	Full match	132.057	19.607	1.9091e+08	23	0	8	Metabolic pathways;Biosynthesis of secondary metabolites;Microbial metabolism in diverse environments;Biosynthesis of plant secondary metabolites;Phenylpropanoid biosynthesis;Polycyclic aromatic hydrocarbon degradation;Drug metabolism - cytochrome P450;Inflammatory mediator regulation of TRP channels			No MS2	1.57391e+08	2.37443e+06	2.42358e+06	40.1985	3.16071	20.2567	0.015	0.015	-6.05	-6.02	6.84631e-06	6.085e-06	2.71411e-05	2.6559e-05
1-Acetyl-5-oxoproline	C7 H9 N O4	Full match	No results	Partial match	Full match	171.053	2.605	1.74233e+08	19	0	8	Metabolic pathways;Biosynthesis of secondary metabolites;Microbial metabolism in diverse environments;Biosynthesis of amino acids;Monobactam biosynthesis;Lysine biosynthesis;Acarbose and validamycin biosynthesis;Biosynthesis of ansamycins			DDA for preferred ion	3.16634e+07	8.81244e+07	1.52821e+08	10.9389	19.426	25.4124	2.783	4.826	1.48	2.27	0.00199636	0.000234599	0.00294369	0.000479522
3-Hydroxy-3-(methoxycarbonyl)pentanedioic acid	C7 H10 O7	Full match	Full match	No results	Partial match	206.042	2.753	1.6457e+08	11	1	8	Metabolic pathways;Biosynthesis of secondary metabolites;Microbial metabolism in diverse environments;2-Oxocarboxylic acid metabolism;Biosynthesis of amino acids;Lysine biosynthesis;Pyruvate metabolism;Propanoate metabolism	92.4		DDA for preferred ion	1.67855e+07	3.66824e+07	9.41246e+07	24.7476	68.1942	67.7068	2.185	5.607	1.13	2.49	0.135587	0.0342107	0.162917	0.0444433
1MVR	C8 H9 N O	Full match	No results	No results	Full match	135.068	11.355	1.09174e+08	44	0	8	Metabolic pathways;Biosynthesis of secondary metabolites;Microbial metabolism in diverse environments;Phenylalanine metabolism;2-Oxocarboxylic acid metabolism;Cyanoamino acid metabolism;Glucosinolate biosynthesis;Styrene degradation			DDA for preferred ion	2.81343e+07	2.91891e+07	1.05396e+08	47.6818	23.9043	34.6396	1.037	3.746	0.05	1.91	0.559794	0.0668686	0.620087	0.0835772
2-methylcitric acid	C7 H10 O7	Full match	No results	No results	Full match	206.042	2.494	1.03892e+08	11	0	8	Metabolic pathways;Biosynthesis of secondary metabolites;Microbial metabolism in diverse environments;2-Oxocarboxylic acid metabolism;Biosynthesis of amino acids;Lysine biosynthesis;Pyruvate metabolism;Propanoate metabolism			DDA for preferred ion	7.93363e+06	5.01391e+07	7.259e+07	21.5207	25.3275	37.0637	6.32	9.15	2.66	3.19	0.000501792	0.000239027	0.000837709	0.000486946
5-(3-Hydroxy-3-methyl-pent-4-enyl)-1,5,6-trimethyl-1,2,3,5,6,7,8,8a-octahydro-naphthalene-1-carboxylic acid	C20 H32 O3	Full match	No results	No results	Full match	320.235	37.592	1.0141e+08	94	0	8	Metabolic pathways;Aldosterone synthesis and secretion;Arachidonic acid metabolism;Ovarian steroidogenesis;Serotonergic synapse;Inflammatory mediator regulation of TRP channels;PPAR signaling pathway;Vascular smooth muscle contraction			DDA for preferred ion	1.31812e+07	4.4772e+06	1.87245e+06	124.042	19.1037	51.7297	0.34	0.142	-1.56	-2.82	0.101763	0.0196165	0.123765	0.0263686
(±)-(2E)-Abscisic acid	C15 H20 O4	Full match	No results	Partial match	Full match	264.136	30.338	1.00451e+08	90	0	8	Metabolic pathways;Biosynthesis of secondary metabolites;Biosynthesis of plant secondary metabolites;Biosynthesis of various secondary metabolites - part 1;Biosynthesis of plant hormones;Plant hormone signal transduction;Carotenoid biosynthesis;Biosynthesis of terpenoids and steroids			DDA for preferred ion	2.51813e+07	344622	741300	87.4935	61.4036	51.5761	0.014	0.029	-6.19	-5.09	0.000338048	0.0021119	0.00059097	0.00335908
Phenylethyl alcohol	C8 H10 O	Full match	No results	No results	Full match	122.073	15.635	5.55701e+07	34	0	8	Metabolic pathways;Microbial metabolism in diverse environments;Degradation of aromatic compounds;Phenylalanine metabolism;Toluene degradation;Bisphenol degradation;Xylene degradation;Ethylbenzene degradation			DDA for preferred ion	4.32646e+07	4.04115e+06	2.71194e+06	49.9634	7.95534	115.193	0.093	0.063	-3.42	-4	0.0271783	0.036103	0.0351798	0.046732
4-Vinylphenol	C8 H8 O	Full match	Invalid mass	Partial match	Full match	120.057	13.001	5.52717e+07	21	3	8	Metabolic pathways;Microbial metabolism in diverse environments;Degradation of aromatic compounds;Phenylalanine metabolism;Phenylpropanoid biosynthesis;Xylene degradation;Ethylbenzene degradation;Styrene degradation		72.2	DDA for other ion	4.98509e+07	3.1059e+07	2.14768e+07	11.2094	17.9229	11.3807	0.623	0.431	-0.68	-1.21	0.0209547	0.00072935	0.0274092	0.00129119
ACPD	C7 H11 N O4	Full match	No results	Partial match	Full match	173.069	2.365	5.21217e+07	32	0	8	Metabolic pathways;Biosynthesis of secondary metabolites;2-Oxocarboxylic acid metabolism;Biosynthesis of amino acids;Arginine and proline metabolism;Carbapenem biosynthesis;Acarbose and validamycin biosynthesis;Arginine biosynthesis			No MS2	4.88572e+06	3.04706e+07	4.26095e+07	42.3005	21.4552	13.8897	6.237	8.721	2.64	3.12	0.000525047	0.000223486	0.000872067	0.00045956
2361	C10 H18 O2	Full match	No results	No results	Full match	170.13	40.742	4.53489e+07	82	0	8	Metabolic pathways;Biosynthesis of secondary metabolites;Biosynthesis of alkaloids derived from shikimate pathway;Biosynthesis of various secondary metabolites - part 2;Monoterpenoid biosynthesis;Limonene and pinene degradation;Prodigiosin biosynthesis;Geraniol degradation			No MS2	8.08179e+06	962194	731557	123.423	17.948	78.8646	0.119	0.091	-3.07	-3.47	0.0456633	0.0454071	0.0577421	0.0579675
spermidine	C7 H19 N3	Full match	No results	Full match	Full match	145.158	2.012	2.30075e+07	9	0	8	Metabolic pathways;Phenylpropanoid biosynthesis;Bile secretion;ABC transporters;Arginine and proline metabolism;Glutathione metabolism;Biosynthesis of siderophore group nonribosomal peptides;beta-Alanine metabolism			No MS2	1.15686e+06	2.63479e+06	1.57554e+07	13.5692	125.998	62.0291	2.278	13.619	1.19	3.77	0.174591	0.0632736	0.207272	0.0793339
Furaneol	C6 H8 O3	Full match	No results	Partial match	Full match	128.047	2.463	1.41412e+09	36	0	7	Metabolic pathways;Microbial metabolism in diverse environments;Degradation of aromatic compounds;Aminobenzoate degradation;Xylene degradation;Steroid degradation;Furfural degradation			DDA for preferred ion	9.93809e+08	4.3312e+08	7.70894e+08	7.4713	10.4369	43.0083	0.436	0.776	-1.2	-0.37	0.0192836	0.915911	0.0253068	0.94193
α-Eleostearic acid	C18 H30 O2	Full match	Full match	Partial match	Partial match	278.224	37.18	1.10605e+09	28	5	7	Metabolic pathways;Biosynthesis of secondary metabolites;Biosynthesis of plant secondary metabolites;alpha-Linolenic acid metabolism;Biosynthesis of plant hormones;Linoleic acid metabolism;Biosynthesis of unsaturated fatty acids	98.1		DDA for preferred ion	1.0653e+09	9.65605e+07	2.7386e+08	19.0003	15.8721	29.7438	0.091	0.257	-3.46	-1.96	3.21355e-05	0.00194648	8.35466e-05	0.00312134
6-Hydroxy-2,4-hexadienoic acid	C6 H8 O3	Full match	No results	Partial match	Full match	128.048	4.381	6.99904e+08	36	0	7	Metabolic pathways;Microbial metabolism in diverse environments;Degradation of aromatic compounds;Aminobenzoate degradation;Xylene degradation;Steroid degradation;Furfural degradation			DDA for other ion	2.64969e+08	4.98226e+08	6.61086e+08	42.0816	9.78045	5.86825	1.88	2.495	0.91	1.32	0.0794246	0.0126177	0.0977965	0.0174268
Sorbic acid	C6 H8 O2	Full match	Full match	No results	Full match	112.053	4.11	5.84125e+08	63	2	7	Metabolic pathways;Microbial metabolism in diverse environments;Degradation of aromatic compounds;Aminobenzoate degradation;Benzoate degradation;Caprolactam degradation;Chlorocyclohexane and chlorobenzene degradation	77		DDA for preferred ion	4.28993e+08	3.80128e+08	2.10402e+08	42.4809	61.3345	25.3152	0.886	0.49	-0.17	-1.03	0.954408	0.470149	0.987652	0.518711
Nipecotic acid	C6 H11 N O2	Full match	Full match	Partial match	Full match	129.079	3.752	4.42096e+08	79	1	7	Metabolic pathways;Biosynthesis of secondary metabolites;Biosynthesis of plant secondary metabolites;Tropane, piperidine and pyridine alkaloid biosynthesis;Biosynthesis of alkaloids derived from ornithine, lysine and nicotinic acid;Arginine and proline metabolism;Lysine degradation	81.1		DDA for preferred ion	3.45302e+08	9.11585e+07	2.13163e+08	16.7946	13.9942	46.9273	0.264	0.617	-1.92	-0.7	0.00716159	0.0832878	0.00980992	0.102805
Ethyl benzoylformate	C10 H10 O3	Full match	No results	No results	Full match	178.063	30.04	4.16162e+08	65	0	7	Metabolic pathways;Biosynthesis of secondary metabolites;Biosynthesis of phenylpropanoids;Phenylpropanoid biosynthesis;2-Oxocarboxylic acid metabolism;Phenylalanine, tyrosine and tryptophan biosynthesis;Metabolism of xenobiotics by cytochrome P450			DDA for other ion	3.55165e+08	3.18599e+06	2.7711e+06	30.192	11.4183	35.7174	0.009	0.008	-6.8	-7	2.09637e-06	2.21915e-06	1.29325e-05	1.37808e-05
Guaiacol	C7 H8 O2	Full match	No results	Partial match	Full match	124.052	2.562	3.93588e+08	33	0	7	Metabolic pathways;Microbial metabolism in diverse environments;Degradation of aromatic compounds;Aminobenzoate degradation;Naphthalene degradation;Toluene degradation;Xylene degradation			No MS2	1.05893e+08	9.50795e+07	1.24015e+08	9.59954	13.6926	79.9594	0.898	1.171	-0.16	0.23	0.998955	0.384418	1	0.431588
2-Isopropylmalic acid	C7 H12 O5	Full match	Full match	Partial match	Partial match	176.068	8.202	3.62434e+08	22	2	7	Metabolic pathways;Biosynthesis of secondary metabolites;2-Oxocarboxylic acid metabolism;Biosynthesis of amino acids;Valine, leucine and isoleucine biosynthesis;Glyoxylate and dicarboxylate metabolism;Pyruvate metabolism	64.8		DDA for preferred ion	2.05951e+07	8.44755e+07	2.22547e+08	69.2256	89.2211	71.3625	4.102	10.806	2.04	3.43	0.081557	0.0520818	0.100287	0.0659949
1-Adamantanol	C10 H16 O	Full match	No results	No results	Full match	152.12	30.736	3.17366e+08	100	0	7	Biosynthesis of secondary metabolites;Degradation of aromatic compounds;Biosynthesis of terpenoids and steroids;Monoterpenoid biosynthesis;Limonene and pinene degradation;Inflammatory mediator regulation of TRP channels;Geraniol degradation			No MS2	2.56059e+08	3.65987e+06	4.8094e+06	40.9122	7.76448	9.10229	0.014	0.019	-6.13	-5.73	4.23851e-06	6.36638e-06	1.98799e-05	2.74158e-05
7-hydroxy-6-methoxy-2H-chromen-2-one	C10 H8 O4	Full match	Full match	Full match	Partial match	192.042	13.669	2.79481e+08	52	12	7	Metabolic pathways;Biosynthesis of secondary metabolites;Microbial metabolism in diverse environments;Degradation of aromatic compounds;Biosynthesis of phenylpropanoids;Phenylpropanoid biosynthesis;Naphthalene degradation	98.2		DDA for preferred ion	7.47012e+07	2.75374e+07	1.95234e+08	16.5917	51.5847	55.8976	0.369	2.614	-1.44	1.39	0.227743	0.21142	0.267153	0.247867
N-Acetyl-L-glutamic acid	C7 H11 N O5	Full match	No results	Full match	Full match	189.064	14.564	2.64613e+08	8	0	7	Metabolic pathways;Biosynthesis of secondary metabolites;2-Oxocarboxylic acid metabolism;Biosynthesis of amino acids;Lysine biosynthesis;Biosynthesis of ansamycins;Arginine biosynthesis			No MS2	4.53292e+07	6.35005e+07	1.66666e+08	8.26259	44.4084	30.1195	1.401	3.677	0.49	1.88	0.549636	0.00380148	0.609848	0.005751
L(-)-Pipecolinic acid	C6 H11 N O2	Full match	Full match	Full match	Not the top hit	129.079	2.488	2.49124e+08	79	4	7	Metabolic pathways;Biosynthesis of secondary metabolites;Biosynthesis of plant secondary metabolites;Tropane, piperidine and pyridine alkaloid biosynthesis;Biosynthesis of alkaloids derived from ornithine, lysine and nicotinic acid;Arginine and proline metabolism;Lysine degradation	89.5		DDA for preferred ion	2.37038e+06	1.3353e+08	1.17672e+08	42.2584	41.7812	27.9855	56.333	49.643	5.82	5.63	2.34127e-05	3.31572e-05	6.53099e-05	9.43054e-05
Malondialdehyde	C3 H4 O2	Full match	No results	Partial match	Full match	72.0212	2.381	2.40691e+08	12	0	7	Metabolic pathways;Microbial metabolism in diverse environments;Degradation of aromatic compounds;Styrene degradation;Glycine, serine and threonine metabolism;Pyruvate metabolism;Propanoate metabolism			No MS2	1.54834e+07	1.55748e+08	1.49071e+08	9.34754	32.3994	15.3079	10.059	9.628	3.33	3.27	2.01469e-05	2.90239e-05	5.84572e-05	8.50247e-05
QJ4750000	C10 H8 O2	Full match	No results	Partial match	Full match	160.052	23.506	2.13417e+08	39	0	7	Metabolic pathways;Microbial metabolism in diverse environments;Degradation of aromatic compounds;Naphthalene degradation;Polycyclic aromatic hydrocarbon degradation;Metabolism of xenobiotics by cytochrome P450;Chemical carcinogenesis			No MS2	2.0671e+08	5.00271e+06	4.90487e+06	15.4583	21.0332	48.8181	0.024	0.024	-5.37	-5.4	1.71979e-05	2.03656e-05	5.2019e-05	6.43594e-05
(2E)-3-(3,4-Dimethoxyphenyl)acrylic acid	C11 H12 O4	Full match	No results	Partial match	Full match	208.073	23.508	1.91524e+08	57	0	7	Metabolic pathways;Biosynthesis of secondary metabolites;Microbial metabolism in diverse environments;Degradation of aromatic compounds;Biosynthesis of phenylpropanoids;Phenylpropanoid biosynthesis;Toluene degradation			No MS2	1.90571e+08	5.32786e+06	6.37411e+06	10.1317	22.1513	15.3571	0.028	0.033	-5.16	-4.9	7.99971e-07	8.82441e-07	8.24392e-06	8.91922e-06
trans-geranic acid	C10 H16 O2	Full match	No results	No results	Full match	168.115	33.881	1.47188e+08	86	0	7	Metabolic pathways;Biosynthesis of secondary metabolites;Degradation of aromatic compounds;Biosynthesis of various secondary metabolites - part 1;Monoterpenoid biosynthesis;Limonene and pinene degradation;Geraniol degradation			No MS2	1.40127e+08	2.16743e+06	3.11737e+06	8.16544	47.861	23.6854	0.015	0.022	-6.01	-5.49	1.59935e-05	4.61888e-05	4.93423e-05	0.000122517
(11beta,18S)-18,21-Dihydroxy-11,18-epoxypregn-4-ene-3,20-dione	C21 H28 O5	Full match	No results	Partial match	Full match	360.193	34.5	1.36726e+08	20	0	7	Metabolic pathways;Steroid hormone biosynthesis;Pathways in cancer;Aldosterone synthesis and secretion;Prostate cancer;Glucocorticoid and mineralocorticoid receptor agonists/antagonists;Aldosterone-regulated sodium reabsorption			DDA for preferred ion	1.05399e+08	428020	2.28549e+07	8.11551	5.84626	128.804	0.004	0.217	-7.94	-2.21	0.000743089	0.241501	0.00119096	0.280579
6,7-Dimethoxy-2,3-dihydro-4H-chromen-4-one	C11 H12 O4	Full match	No results	Partial match	Full match	208.073	14.507	1.07471e+08	57	0	7	Metabolic pathways;Biosynthesis of secondary metabolites;Microbial metabolism in diverse environments;Degradation of aromatic compounds;Biosynthesis of phenylpropanoids;Phenylpropanoid biosynthesis;Toluene degradation			DDA for preferred ion	5.38363e+07	9.5467e+06	2.27337e+07	45.8409	9.26944	68.2724	0.177	0.422	-2.5	-1.24	0.0179603	0.0641426	0.0236442	0.0803822
Valproic acid	C8 H16 O2	Full match	No results	No results	Full match	144.115	11.088	9.40852e+07	65	0	7	Metabolic pathways;Biosynthesis of plant secondary metabolites;Bile secretion;Drug metabolism - cytochrome P450;Biosynthesis of alkaloids derived from terpenoid and polyketide;Fatty acid biosynthesis;Lipoic acid metabolism			No MS2	8.00905e+07	1.81663e+07	4.2397e+07	28.0245	10.993	58.2992	0.227	0.529	-2.14	-0.92	0.016471	0.232386	0.0217872	0.270696
a-Linolenic Acid	C18 H30 O2	Full match	No results	Full match	Full match	278.224	44.666	5.76168e+07	28	0	7	Metabolic pathways;Biosynthesis of secondary metabolites;Biosynthesis of plant secondary metabolites;alpha-Linolenic acid metabolism;Biosynthesis of plant hormones;Linoleic acid metabolism;Biosynthesis of unsaturated fatty acids			DDA for preferred ion	3.03734e+07	1.95854e+07	3.21964e+07	74.8845	83.2642	74.2042	0.645	1.06	-0.63	0.08	0.733145	0.883299	0.791965	0.91233
(.+/-.)-Phenylephrine	C9 H13 N O2	Full match	No results	Partial match	Full match	167.095	2.56	3.68209e+07	62	0	7	Metabolic pathways;Biosynthesis of alkaloids derived from shikimate pathway;Tyrosine metabolism;Metabolism of xenobiotics by cytochrome P450;Chemical carcinogenesis;Dopaminergic synapse;Betalain biosynthesis			No MS2	2.00484e+07	1.71439e+07	3.21957e+07	21.2666	12.8435	24.0792	0.855	1.606	-0.23	0.68	0.65483	0.175948	0.715477	0.208411
5-(3,4-Dihydroxybenzyl)dihydro-2(3H)-furanone	C11 H12 O4	Full match	No results	Partial match	Full match	208.073	22.098	3.36052e+07	57	0	7	Metabolic pathways;Biosynthesis of secondary metabolites;Microbial metabolism in diverse environments;Degradation of aromatic compounds;Biosynthesis of phenylpropanoids;Phenylpropanoid biosynthesis;Toluene degradation			DDA for preferred ion	2.66375e+07	1.03087e+06	1.34424e+06	60.2318	32.3067	40.8494	0.039	0.05	-4.69	-4.31	0.0019731	0.0025252	0.00291203	0.00395939
1,4-Benzodioxan-6-yl methyl ketone	C10 H10 O3	Full match	No results	No results	Full match	178.063	40.398	3.34109e+07	65	0	7	Metabolic pathways;Biosynthesis of secondary metabolites;Biosynthesis of phenylpropanoids;Phenylpropanoid biosynthesis;2-Oxocarboxylic acid metabolism;Phenylalanine, tyrosine and tryptophan biosynthesis;Metabolism of xenobiotics by cytochrome P450			DDA for preferred ion	8.47047e+06	2.40338e+06	2.00387e+06	90.4284	85.8875	145.757	0.284	0.237	-1.82	-2.08	0.348243	0.477804	0.399157	0.526129
Elaidolinolenic acid	C18 H30 O2	Full match	No results	Full match	Full match	278.224	39.493	2.81828e+07	28	0	7	Metabolic pathways;Biosynthesis of secondary metabolites;Biosynthesis of plant secondary metabolites;alpha-Linolenic acid metabolism;Biosynthesis of plant hormones;Linoleic acid metabolism;Biosynthesis of unsaturated fatty acids			No MS2	2.06578e+07	1.87473e+06	1.48458e+06	36.8427	8.35121	25.3786	0.091	0.072	-3.46	-3.8	0.000125504	5.50774e-05	0.000249851	0.000141685
3-Butene-1,2,3-tricarboxylic acid	C7 H8 O6	Full match	Full match	No results	Partial match	188.031	2.657	2.42697e+07	9	1	7	Metabolic pathways;Biosynthesis of secondary metabolites;Microbial metabolism in diverse environments;2-Oxocarboxylic acid metabolism;Biosynthesis of amino acids;Lysine biosynthesis;Propanoate metabolism	65.6		DDA for preferred ion	2.47389e+06	9.7419e+06	1.96009e+07	33.1663	43.6527	51.1135	3.938	7.923	1.98	2.99	0.0104585	0.00550687	0.0140893	0.00807946
Scopoletin	C10 H8 O4	Full match	No results	Not the top hit	Full match	192.042	13.056	2.38715e+07	52	0	7	Metabolic pathways;Biosynthesis of secondary metabolites;Microbial metabolism in diverse environments;Degradation of aromatic compounds;Biosynthesis of phenylpropanoids;Phenylpropanoid biosynthesis;Naphthalene degradation			No MS2	2.02524e+07	2.80277e+06	5.00376e+06	11.4523	43.2231	94.4183	0.138	0.247	-2.85	-2.02	0.0129442	0.129221	0.0172824	0.155625
mequinol	C7 H8 O2	Full match	No results	Partial match	Full match	124.053	3.509	2.32475e+07	33	0	7	Metabolic pathways;Microbial metabolism in diverse environments;Degradation of aromatic compounds;Aminobenzoate degradation;Naphthalene degradation;Toluene degradation;Xylene degradation			DDA for preferred ion	4.35336e+06	7.26911e+06	8.06676e+06	19.9236	75.0248	21.4478	1.67	1.853	0.74	0.89	0.0939739	0.265875	0.114701	0.30688
Tyrosol	C8 H10 O2	Full match	No results	No results	Full match	138.068	32.482	2.2552e+07	66	0	7	Metabolic pathways;Microbial metabolism in diverse environments;Degradation of aromatic compounds;Tyrosine metabolism;Bisphenol degradation;Ethylbenzene degradation;Styrene degradation			No MS2	2.08238e+07	2.88737e+06	1.19582e+07	28.3165	22.8315	30.0224	0.139	0.574	-2.85	-0.8	0.000580926	0.256166	0.000954295	0.29642
1,3,4-Trihydroxy-5-oxocyclohexanecarboxylic acid	C7 H10 O6	Full match	No results	Full match	Full match	190.047	2.62	2.11817e+07	11	0	7	Metabolic pathways;Biosynthesis of secondary metabolites;Microbial metabolism in diverse environments;Tyrosine metabolism;Biosynthesis of amino acids;Phenylalanine, tyrosine and tryptophan biosynthesis;Acarbose and validamycin biosynthesis			No MS2	4.29427e+06	1.99531e+07	1.38654e+07	7.69841	8.23529	33.7118	4.646	3.229	2.22	1.69	0.000241995	0.00071762	0.000440035	0.00127242
MFCD00002282	C18 H30 O2	Full match	No results	Partial match	Full match	278.224	32.486	2.10432e+07	28	0	7	Metabolic pathways;Biosynthesis of secondary metabolites;Biosynthesis of plant secondary metabolites;alpha-Linolenic acid metabolism;Biosynthesis of plant hormones;Linoleic acid metabolism;Biosynthesis of unsaturated fatty acids			DDA for preferred ion	1.95193e+07	2.63745e+06	7.35365e+06	47.6595	44.1296	44.9883	0.135	0.377	-2.89	-1.41	0.00835658	0.446887	0.0113672	0.495656
1a,2,3,7b-Tetrahydronaphtho[1,2-b]oxirene-2,3-diol	C10 H10 O3	Full match	No results	No results	Full match	178.062	11.988	1.91721e+07	65	0	7	Metabolic pathways;Biosynthesis of secondary metabolites;Biosynthesis of phenylpropanoids;Phenylpropanoid biosynthesis;2-Oxocarboxylic acid metabolism;Phenylalanine, tyrosine and tryptophan biosynthesis;Metabolism of xenobiotics by cytochrome P450			DDA for preferred ion	1.25414e+07	1.62709e+07	6.40742e+06	5.32463	16.6574	58.8347	1.297	0.511	0.38	-0.97	0.696386	0.220754	0.756264	0.258088
2-BUTANOYLOXYBENZOIC ACID	C11 H12 O4	Full match	No results	Partial match	Full match	208.073	9.946	1.90868e+07	57	0	7	Metabolic pathways;Biosynthesis of secondary metabolites;Microbial metabolism in diverse environments;Degradation of aromatic compounds;Biosynthesis of phenylpropanoids;Phenylpropanoid biosynthesis;Toluene degradation			DDA for preferred ion	5.20848e+06	9.16901e+06	1.19717e+07	15.3978	6.28381	30.8471	1.76	2.298	0.82	1.2	0.0376525	0.00241286	0.0480679	0.00379826
2-Allyl-3,4-dihydroxybenzaldehyde	C10 H10 O3	Full match	No results	No results	Full match	178.062	12.573	1.63503e+07	65	0	7	Metabolic pathways;Biosynthesis of secondary metabolites;Biosynthesis of phenylpropanoids;Phenylpropanoid biosynthesis;2-Oxocarboxylic acid metabolism;Phenylalanine, tyrosine and tryptophan biosynthesis;Metabolism of xenobiotics by cytochrome P450			DDA for preferred ion	8.37234e+06	1.39932e+07	7.87098e+06	13.2809	11.3375	45.6932	1.671	0.94	0.74	-0.09	0.0936138	0.914645	0.114299	0.940913
UDP-GlcNAc	C17 H27 N3 O17 P2	Full match	No results	Full match	Full match	607.082	2.179	5.23368e+06	7	0	7	Metabolic pathways;Neomycin, kanamycin and gentamicin biosynthesis;Amino sugar and nucleotide sugar metabolism;Vancomycin resistance;Insulin resistance;Lipopolysaccharide biosynthesis;Peptidoglycan biosynthesis			No MS2	121226	3.14022e+06	4.38742e+06	51.2395	35.8628	23.7379	25.904	36.192	4.7	5.18	0.000102785	8.87653e-05	0.000212132	0.00020897
p-Cresol	C7 H8 O	Full match	No results	Not the top hit	Full match	108.058	5.515	5.3879e+09	19	0	6	Metabolic pathways;Microbial metabolism in diverse environments;Degradation of aromatic compounds;Toluene degradation;Protein digestion and absorption;Nitrotoluene degradation			No MS2	4.21546e+09	1.9063e+06	1.77313e+07	57.1504	84.979	35.5144	0	0.004	-11.11	-7.89	3.47765e-05	0.000155716	8.88545e-05	0.000337462
5,6-Dimethoxyindoline	C10 H13 N O2	Full match	No results	No results	Full match	179.094	13.295	3.5436e+09	132	0	6	Metabolic pathways;Biosynthesis of secondary metabolites;Biosynthesis of alkaloids derived from shikimate pathway;2-Oxocarboxylic acid metabolism;Phenylalanine, tyrosine and tryptophan biosynthesis;Glucosinolate biosynthesis			DDA for preferred ion	3.4167e+09	6.25072e+08	6.88603e+08	2.30524	6.41504	3.98818	0.183	0.202	-2.45	-2.31	1.11762e-08	2.78996e-08	6.69475e-07	1.26632e-06
N-(2-Oxoethyl)benzamide	C9 H9 N O2	Full match	No results	No results	Full match	163.063	10.53	3.18844e+09	74	0	6	Metabolic pathways;Microbial metabolism in diverse environments;Tryptophan metabolism;Metabolism of xenobiotics by cytochrome P450;Nicotinate and nicotinamide metabolism;Chemical carcinogenesis			DDA for preferred ion	2.91448e+09	3.90796e+08	6.92951e+08	17.2078	10.5272	31.1564	0.134	0.238	-2.9	-2.07	8.35562e-05	0.00058185	0.000179096	0.00105631
D-(+)-Pyroglutamic Acid	C5 H7 N O3	Full match	Full match	Full match	Full match	129.043	2.573	2.85613e+09	31	2	6	Metabolic pathways;Biosynthesis of secondary metabolites;Arginine and proline metabolism;Glutathione metabolism;Biosynthesis of various secondary metabolites - part 3;D-Glutamine and D-glutamate metabolism	95.8		DDA for preferred ion	5.5416e+08	1.36715e+09	2.56453e+09	10.1171	40.3883	30.705	2.467	4.628	1.3	2.21	0.00882671	0.002697	0.0119712	0.00420316
2-Methyl-1,3-benzoxazol-6-ol	C8 H7 N O2	Full match	Invalid mass	Partial match	Full match	149.048	3.503	2.78222e+09	43	1	6	Metabolic pathways;Biosynthesis of secondary metabolites;Tyrosine metabolism;Tryptophan metabolism;Cyanoamino acid metabolism;Benzoxazinoid biosynthesis		70.9	DDA for preferred ion	7.82762e+08	1.27206e+09	2.40284e+09	2.1512	25.6312	37.9741	1.625	3.07	0.7	1.62	0.117985	0.0172271	0.142584	0.0233233
6-[(3E,5E,7S)-5,7-Dimethyl-2-oxo-3,5-nonadien-1-yl]-2,4-dihydroxy-3-methylbenzaldehyde	C19 H24 O4	Full match	Full match	Partial match	Partial match	316.167	27.062	2.12936e+09	34	1	6	Metabolic pathways;Biosynthesis of secondary metabolites;Microbial metabolism in diverse environments;Degradation of aromatic compounds;Diterpenoid biosynthesis;Steroid degradation	67.6		DDA for preferred ion	1.93567e+09	1.18066e+06	5.28082e+06	45.8514	17.4417	44.5647	0.001	0.003	-10.68	-8.52	3.4171e-06	1.05119e-05	1.73287e-05	3.9382e-05
7-(5-Oxo-1-cyclopenten-1-yl)heptanoic acid	C12 H18 O3	Full match	No results	Partial match	Full match	210.125	25.579	6.4944e+08	27	0	6	Metabolic pathways;Biosynthesis of secondary metabolites;Biosynthesis of plant secondary metabolites;alpha-Linolenic acid metabolism;Biosynthesis of plant hormones;Plant hormone signal transduction			DDA for preferred ion	5.71562e+08	7.92454e+06	5.62855e+07	43.9477	9.32557	52.5154	0.014	0.098	-6.17	-3.34	8.85472e-05	0.00282667	0.000187548	0.00438384
Naphthalene	C10 H8	Full match	No results	Full match	Full match	128.062	27.973	5.283e+08	10	0	6	Metabolic pathways;Microbial metabolism in diverse environments;Degradation of aromatic compounds;Naphthalene degradation;Metabolism of xenobiotics by cytochrome P450;Naphthalene family			No MS2	4.29514e+08	4.95555e+06	6.67161e+06	16.6656	2.3044	72.9279	0.012	0.016	-6.44	-6.01	2.15847e-05	5.4257e-05	6.18102e-05	0.000139992
(3,4-Dihydroxy-5-methoxyphenyl)acetic acid	C9 H10 O5	Full match	No results	Partial match	Full match	198.052	2.705	4.94932e+08	16	0	6	Metabolic pathways;Biosynthesis of secondary metabolites;Microbial metabolism in diverse environments;Tyrosine metabolism;Aminobenzoate degradation;Biosynthesis of various secondary metabolites - part 2			DDA for preferred ion	2.18744e+08	4.66159e+08	2.3363e+08	7.40327	11.5712	58.1953	2.131	1.068	1.09	0.09	0.112871	0.992335	0.136669	0.999692
(E)-Stilbestrol	C14 H12 O2	Full match	No results	Partial match	Full match	212.083	28.823	4.85774e+08	60	0	6	Metabolic pathways;Biosynthesis of secondary metabolites;Microbial metabolism in diverse environments;Degradation of aromatic compounds;Polycyclic aromatic hydrocarbon degradation;Stilbenoid, diarylheptanoid and gingerol biosynthesis			No MS2	4.79156e+08	2.18982e+06	3.44012e+06	4.31385	5.80488	22.926	0.005	0.007	-7.77	-7.12	4.46477e-09	1.78654e-08	3.22783e-07	9.60415e-07
3,4-Dihydro-1-hydroxycarbostyril	C9 H9 N O2	Full match	No results	No results	Full match	163.063	2.557	3.8044e+08	74	0	6	Metabolic pathways;Microbial metabolism in diverse environments;Tryptophan metabolism;Metabolism of xenobiotics by cytochrome P450;Nicotinate and nicotinamide metabolism;Chemical carcinogenesis			DDA for preferred ion	2.24787e+08	2.09269e+08	3.1895e+08	34.9926	20.6117	15.6719	0.931	1.419	-0.1	0.5	0.802344	0.787012	0.858251	0.824719
Spermine	C10 H26 N4	Full match	Full match	Full match	Full match	202.216	43.121	3.54231e+08	4	1	6	Metabolic pathways;Bile secretion;Arginine and proline metabolism;Pantothenate and CoA biosynthesis;Glutathione metabolism;beta-Alanine metabolism	96.2		DDA for preferred ion	2.07883e+08	2.26563e+08	1.28815e+08	9.26912	30.875	82.7405	1.09	0.62	0.12	-0.69	0.94045	0.353169	0.978591	0.399069
(5E)-3-Benzyl-5-(2-propyn-1-ylidene)dihydro-2(3H)-furanone	C14 H12 O2	Full match	No results	Partial match	Full match	212.083	29.45	3.5202e+08	60	0	6	Metabolic pathways;Biosynthesis of secondary metabolites;Microbial metabolism in diverse environments;Degradation of aromatic compounds;Polycyclic aromatic hydrocarbon degradation;Stilbenoid, diarylheptanoid and gingerol biosynthesis			DDA for preferred ion	3.45481e+08	1.42899e+06	1.49482e+06	2.94325	16.6254	58.5943	0.004	0.004	-7.92	-7.85	2.82681e-06	3.10697e-06	1.54684e-05	1.70779e-05
Methyl 2,3-dihydro-1H-pyrrole-1-carboxylate	C6 H9 N O2	Full match	No results	Partial match	Full match	127.063	3.912	2.91884e+08	56	0	6	Metabolic pathways;Biosynthesis of secondary metabolites;Biosynthesis of plant secondary metabolites;Tropane, piperidine and pyridine alkaloid biosynthesis;Biosynthesis of alkaloids derived from ornithine, lysine and nicotinic acid;Lysine degradation			DDA for preferred ion	1.50907e+07	8.72792e+07	1.30726e+08	18.8544	77.0388	21.9757	5.784	8.663	2.53	3.11	0.00312343	0.00361392	0.00447476	0.00548932
Capillartemisin B	C19 H24 O4	Full match	No results	Partial match	Full match	316.167	18.748	2.64637e+08	34	0	6	Metabolic pathways;Biosynthesis of secondary metabolites;Microbial metabolism in diverse environments;Degradation of aromatic compounds;Diterpenoid biosynthesis;Steroid degradation			DDA for other ion	2.5366e+08	1.02484e+06	1.80247e+06	16.063	1.83345	63.0807	0.004	0.007	-7.95	-7.14	6.17517e-06	1.24125e-05	2.53582e-05	4.43766e-05
6-(4,6-Dihydroxy-8-phenyl-oct-1-enyl)-5,6-dihydro-pyran-2-one	C19 H24 O4	Full match	No results	Partial match	Full match	316.167	36.408	2.63427e+08	49	0	6	Metabolic pathways;Biosynthesis of secondary metabolites;Microbial metabolism in diverse environments;Degradation of aromatic compounds;Diterpenoid biosynthesis;Steroid degradation			DDA for preferred ion	5.64908e+07	1.13358e+06	2.01513e+06	97.7077	18.7941	100.645	0.02	0.036	-5.64	-4.81	0.00127688	0.00370873	0.0019498	0.0056196
MFCD00084808	C19 H24 O4	Full match	No results	Partial match	Full match	316.167	25.045	2.61905e+08	34	0	6	Metabolic pathways;Biosynthesis of secondary metabolites;Microbial metabolism in diverse environments;Degradation of aromatic compounds;Diterpenoid biosynthesis;Steroid degradation			No MS2	2.39017e+08	1.26788e+06	2.50859e+06	57.2943	1.93152	12.0824	0.005	0.01	-7.56	-6.57	3.25501e-05	7.27052e-05	8.44153e-05	0.000178163
Ancistronaphthoic acid B	C12 H10 O4	Full match	No results	No results	Full match	218.058	34.094	2.02597e+08	57	0	6	Metabolic pathways;Biosynthesis of secondary metabolites;Microbial metabolism in diverse environments;Degradation of aromatic compounds;Dioxin degradation;Biosynthesis of enediyne antibiotics			DDA for other ion	1.95195e+08	721468	1.90397e+06	36.206	11.1066	66.4188	0.004	0.01	-8.08	-6.68	2.99114e-05	8.48927e-05	7.90946e-05	0.000201567
Methyl 2,6-dihydroxy-4-methoxybenzoate	C9 H10 O5	Full match	No results	Partial match	Full match	198.052	33.891	1.7031e+08	16	0	6	Metabolic pathways;Biosynthesis of secondary metabolites;Microbial metabolism in diverse environments;Tyrosine metabolism;Aminobenzoate degradation;Biosynthesis of various secondary metabolites - part 2			DDA for preferred ion	1.55766e+08	103332	1.39087e+07	25.496	62.1868	57.9169	0.001	0.089	-10.56	-3.49	1.77467e-05	0.00303874	5.32293e-05	0.004685
N-acetyl-LL-2,6-diaminopimelic acid	C9 H16 N2 O5	Full match	Invalid mass	Partial match	Full match	232.106	2.422	1.67989e+08	7	1	6	Metabolic pathways;Biosynthesis of secondary metabolites;Biosynthesis of amino acids;Arginine and proline metabolism;Lysine biosynthesis;Cysteine and methionine metabolism		65.2	DDA for preferred ion	5.30105e+06	1.16043e+08	1.24797e+08	6.61235	27.655	12.5119	21.891	23.542	4.45	4.56	1.34782e-06	1.38116e-06	1.03078e-05	1.07248e-05
Menadione	C11 H8 O2	Full match	No results	No results	Full match	172.052	35.387	1.64557e+08	15	0	6	Metabolic pathways;Microbial metabolism in diverse environments;Degradation of aromatic compounds;Naphthalene degradation;Polycyclic aromatic hydrocarbon degradation;Vitamin digestion and absorption			No MS2	1.63199e+08	415537	588427	11.4906	53.5103	73.2203	0.003	0.004	-8.62	-8.12	5.46765e-05	5.07951e-05	0.000126607	0.000132504
2-Hydroxy-3,4-dimethoxybenzoic acid	C9 H10 O5	Full match	No results	Partial match	Full match	198.052	3.993	1.62166e+08	16	0	6	Metabolic pathways;Biosynthesis of secondary metabolites;Microbial metabolism in diverse environments;Tyrosine metabolism;Aminobenzoate degradation;Biosynthesis of various secondary metabolites - part 2			DDA for preferred ion	4.70236e+07	1.29207e+08	6.26497e+07	30.2573	17.8286	53.8691	2.748	1.332	1.46	0.41	0.0354507	0.377393	0.0453517	0.424383
AM9627000	C8 H7 N O3	Full match	No results	Partial match	Full match	165.043	3.497	1.46048e+08	39	0	6	Metabolic pathways;Biosynthesis of secondary metabolites;Microbial metabolism in diverse environments;Tryptophan metabolism;Vitamin B6 metabolism;Benzoxazinoid biosynthesis			No MS2	9.59202e+07	5.10386e+07	1.45335e+08	5.12338	14.3825	33.0312	0.532	1.515	-0.91	0.6	0.037281	0.561506	0.0476226	0.609472
21-Hydroxypregn-4-ene-3,20-dione	C21 H30 O3	Full match	No results	Not the top hit	Full match	330.219	27.255	1.35603e+08	74	0	6	Metabolic pathways;Steroid hormone biosynthesis;Aldosterone synthesis and secretion;Ovarian steroidogenesis;Cortisol synthesis and secretion;Cushing syndrome			No MS2	1.16984e+08	1.79096e+06	2.16025e+06	29.5606	69.073	45.6546	0.015	0.018	-6.03	-5.76	0.000173419	0.000203758	0.000329548	0.00042379
Propylparaben	C10 H12 O3	Full match	No results	No results	Full match	180.078	19.284	1.32276e+08	96	0	6	Metabolic pathways;Biosynthesis of secondary metabolites;Biosynthesis of phenylpropanoids;Phenylpropanoid biosynthesis;Biosynthesis of various secondary metabolites - part 2;Catecholamine transferase inhibitors			No MS2	1.27352e+08	1.67099e+07	1.38793e+07	2.24784	13.8952	36.4364	0.131	0.109	-2.93	-3.2	4.70901e-05	5.40458e-05	0.0001123	0.000139545
2-Hydroxylysine	C6 H14 N2 O3	Full match	No results	Partial match	Full match	162.1	43.082	1.22435e+08	22	0	6	Metabolic pathways;Biosynthesis of secondary metabolites;Microbial metabolism in diverse environments;Lysine degradation;Biosynthesis of various secondary metabolites - part 3;Neomycin, kanamycin and gentamicin biosynthesis			No MS2	1.07263e+08	1.02133e+08	1.02274e+08	7.28464	7.16574	87.3296	0.952	0.953	-0.07	-0.07	0.999085	0.483808	1	0.532102
indoline-2-carboxylic acid	C9 H9 N O2	Full match	Full match	No results	Not the top hit	163.063	9.834	1.14272e+08	74	1	6	Metabolic pathways;Microbial metabolism in diverse environments;Tryptophan metabolism;Metabolism of xenobiotics by cytochrome P450;Nicotinate and nicotinamide metabolism;Chemical carcinogenesis	60.1		DDA for preferred ion	9.26833e+07	7.53132e+06	1.09537e+07	13.4459	7.3365	13.195	0.081	0.118	-3.62	-3.08	6.49436e-07	1.0864e-06	7.59635e-06	9.57026e-06
8-Hydroxy-3,4-dihydro-2H-dibenzofuran-1-one	C12 H10 O3	Full match	No results	No results	Full match	202.063	33.811	1.05259e+08	41	0	6	Metabolic pathways;Biosynthesis of secondary metabolites;Microbial metabolism in diverse environments;Degradation of aromatic compounds;Dioxin degradation;Biosynthesis of enediyne antibiotics			DDA for preferred ion	8.88998e+07	959487	1.11545e+06	28.2674	12.7884	18.6153	0.011	0.013	-6.53	-6.32	8.85844e-07	9.90769e-07	8.65555e-06	9.19507e-06
Guvacine	C6 H9 N O2	Full match	No results	Partial match	Full match	127.063	2.775	1.03227e+08	56	0	6	Metabolic pathways;Biosynthesis of secondary metabolites;Biosynthesis of plant secondary metabolites;Tropane, piperidine and pyridine alkaloid biosynthesis;Biosynthesis of alkaloids derived from ornithine, lysine and nicotinic acid;Lysine degradation			No MS2	3.38684e+07	6.02301e+07	8.53597e+07	11.511	33.3688	22.1337	1.778	2.52	0.83	1.33	0.0226781	0.0186036	0.0295843	0.0250737
DH2090000	C9 H10 O5	Full match	No results	Full match	Full match	198.053	9.907	9.94758e+07	16	0	6	Metabolic pathways;Biosynthesis of secondary metabolites;Microbial metabolism in diverse environments;Tyrosine metabolism;Aminobenzoate degradation;Biosynthesis of various secondary metabolites - part 2			DDA for preferred ion	7.0494e+07	2.75147e+07	7.01324e+07	74.3646	29.3061	65.0012	0.39	0.995	-1.36	-0.01	0.910615	0.918084	0.954304	0.943874
N2-Succinyl-L-glutamic acid 5-semialdehyde	C9 H13 N O6	Full match	No results	No results	Full match	231.074	2.369	9.91788e+07	4	0	6	Metabolic pathways;Biosynthesis of secondary metabolites;Biosynthesis of amino acids;Monobactam biosynthesis;Arginine and proline metabolism;Lysine biosynthesis			No MS2	4.6861e+06	6.91053e+07	8.84069e+07	36.8106	21.6902	9.55931	14.747	18.866	3.88	4.24	3.15299e-05	2.20068e-05	8.23954e-05	6.84119e-05
2-Indolinecarboxylic acid	C9 H9 N O2	Full match	No results	No results	Full match	163.063	3.496	9.54888e+07	74	0	6	Metabolic pathways;Microbial metabolism in diverse environments;Tryptophan metabolism;Metabolism of xenobiotics by cytochrome P450;Nicotinate and nicotinamide metabolism;Chemical carcinogenesis			No MS2	3.5155e+07	6.22178e+07	8.61368e+07	15.5202	4.54314	13.8557	1.77	2.45	0.82	1.29	0.00705877	0.000525845	0.00967449	0.000966717
Danshensu	C9 H10 O5	Full match	No results	Full match	Full match	198.053	9.756	8.01257e+07	16	0	6	Metabolic pathways;Biosynthesis of secondary metabolites;Microbial metabolism in diverse environments;Tyrosine metabolism;Aminobenzoate degradation;Biosynthesis of various secondary metabolites - part 2			DDA for preferred ion	6.5222e+07	1.05893e+07	2.24337e+07	26.207	10.8698	90.7971	0.162	0.344	-2.62	-1.54	0.0690182	0.16238	0.0856295	0.193354
5-Amino-2-(4-cyano-phenyl)-oxazole-4-carbonitrile	C11 H6 N4 O	Full match	No results	Invalid mass	Not the top hit	210.054	15.206	7.96825e+07	19	0	6	Metabolic pathways;Biosynthesis of secondary metabolites;Microbial metabolism in diverse environments;Biosynthesis of phenylpropanoids;Phenylpropanoid biosynthesis;Polycyclic aromatic hydrocarbon degradation			No MS2	7.8924e+07	1.27954e+06	1.24298e+06	4.65744	15.8996	32.7404	0.016	0.016	-5.95	-5.99	9.0424e-07	9.53775e-07	8.72493e-06	9.06326e-06
6,7-Dihydroxy-2,3-dihydrocyclopenta[c]chromen-4(1H)-one	C12 H10 O4	Full match	No results	No results	Full match	218.058	27.949	6.91125e+07	57	0	6	Metabolic pathways;Biosynthesis of secondary metabolites;Microbial metabolism in diverse environments;Degradation of aromatic compounds;Dioxin degradation;Biosynthesis of enediyne antibiotics			DDA for preferred ion	6.06549e+07	1.21226e+06	1.27542e+06	45.1499	6.55422	57.257	0.02	0.021	-5.64	-5.57	0.000134998	0.000216481	0.000265973	0.000446782
phenacetin	C10 H13 N O2	Full match	No results	No results	Full match	179.094	2.567	6.15157e+07	132	0	6	Metabolic pathways;Biosynthesis of secondary metabolites;Biosynthesis of alkaloids derived from shikimate pathway;2-Oxocarboxylic acid metabolism;Phenylalanine, tyrosine and tryptophan biosynthesis;Glucosinolate biosynthesis			No MS2	3.35374e+07	3.41708e+07	5.60878e+07	10.5992	7.49351	7.50761	1.019	1.672	0.03	0.74	0.471725	0.000482612	0.529446	0.000895765
hexahydro-2-oxo-1h-thieno(3,4-d)imidazole-4-pentanoic acid	C10 H16 N2 O3 S	Full match	No results	Full match	Full match	244.088	2.628	5.81535e+07	31	0	6	Metabolic pathways;Biosynthesis of secondary metabolites;ABC transporters;Carbapenem biosynthesis;Vitamin digestion and absorption;Biotin metabolism			No MS2	4.44093e+06	3.58859e+06	3.4471e+06	139.081	30.6488	53.0739	0.808	0.776	-0.31	-0.37	0.364954	0.427963	0.417074	0.476635
Beta-Naphthoxyacetic Acid	C12 H10 O3	Full match	No results	No results	Full match	202.063	29.417	5.48339e+07	41	0	6	Metabolic pathways;Biosynthesis of secondary metabolites;Microbial metabolism in diverse environments;Degradation of aromatic compounds;Dioxin degradation;Biosynthesis of enediyne antibiotics			No MS2	4.19086e+07	561115	960374	16.7749	6.48546	34.9805	0.013	0.023	-6.22	-5.45	1.58e-06	2.51532e-06	1.12128e-05	1.48787e-05
Trinexapac	C11 H12 O5	Full match	Full match	No results	Partial match	224.068	7.306	5.33137e+07	22	1	6	Metabolic pathways;Biosynthesis of secondary metabolites;Biosynthesis of phenylpropanoids;Phenylpropanoid biosynthesis;2-Oxocarboxylic acid metabolism;Phenylalanine, tyrosine and tryptophan biosynthesis	70.7		DDA for preferred ion	1.66107e+07	4.57753e+07	8.63177e+06	12.7936	33.3705	70.6694	2.756	0.52	1.46	-0.94	0.0983982	0.715868	0.119842	0.758452
3,4-Dihydroxyphenylglycol	C8 H10 O4	Full match	No results	No results	Full match	170.058	7.282	4.81514e+07	40	0	6	Metabolic pathways;Microbial metabolism in diverse environments;Degradation of aromatic compounds;Tyrosine metabolism;Xylene degradation;Ethylbenzene degradation			No MS2	3.09876e+06	9.53847e+06	1.82625e+07	67.6224	13.1477	61.8779	3.078	5.893	1.62	2.56	0.109123	0.00806408	0.132256	0.0115048
1-(2,4,6-Trihydroxyphenyl)-1-butanone	C10 H12 O4	Full match	No results	Partial match	Full match	196.073	10.924	4.74176e+07	66	0	6	Metabolic pathways;Biosynthesis of secondary metabolites;Microbial metabolism in diverse environments;Degradation of aromatic compounds;Phenylpropanoid biosynthesis;Xylene degradation			DDA for preferred ion	6.61594e+06	2.98334e+07	4.36781e+07	10.5855	24.246	13.4477	4.509	6.602	2.17	2.72	5.00887e-05	2.17501e-05	0.000118026	6.7858e-05
MU-Ac	C12 H10 O4	Full match	No results	No results	Full match	218.058	32.756	4.53707e+07	57	0	6	Metabolic pathways;Biosynthesis of secondary metabolites;Microbial metabolism in diverse environments;Degradation of aromatic compounds;Dioxin degradation;Biosynthesis of enediyne antibiotics			No MS2	4.10429e+07	1.10947e+06	1.0647e+06	15.1276	1.66185	23.706	0.027	0.026	-5.21	-5.27	5.55284e-07	6.04074e-07	7.07258e-06	7.60977e-06
Pectolinarigenin	C17 H14 O6	Full match	No results	Partial match	Full match	314.079	8.364	4.29002e+07	46	0	6	Metabolic pathways;Biosynthesis of secondary metabolites;Biosynthesis of phenylpropanoids;Flavonoid biosynthesis;Isoflavonoid biosynthesis;Aflatoxin biosynthesis			No MS2	3.96555e+07	1.57313e+07	8.81646e+06	0.395684	66.6916	70.2101	0.397	0.222	-1.33	-2.17	0.355853	0.0761672	0.407403	0.0944751
5-Hydroxy-DL-tryptophan	C11 H12 N2 O3	Full match	No results	No results	Full match	220.085	2.557	4.14536e+07	54	0	6	Metabolic pathways;Biosynthesis of alkaloids derived from shikimate pathway;Tryptophan metabolism;Serotonergic synapse;Indole alkaloid biosynthesis;Axon regeneration			No MS2	1.68107e+07	2.48333e+07	3.70964e+07	14.3083	17.223	22.8069	1.477	2.207	0.56	1.14	0.0366411	0.00613851	0.0468296	0.00893118
diacetylphloroglucinol	C10 H10 O5	Full match	No results	Partial match	Full match	210.052	2.692	3.93933e+07	16	0	6	Metabolic pathways;Biosynthesis of secondary metabolites;Microbial metabolism in diverse environments;Biosynthesis of phenylpropanoids;Phenylpropanoid biosynthesis;Polycyclic aromatic hydrocarbon degradation			DDA for preferred ion	2.34784e+07	2.78173e+07	1.54547e+07	7.56885	37.7741	43.0289	1.185	0.658	0.24	-0.6	0.884467	0.269274	0.930964	0.310413
Methyl 3-formyl-2,4-dihydroxy-6-methylbenzoate	C10 H10 O5	Full match	No results	Partial match	Full match	210.052	11.718	3.85775e+07	16	0	6	Metabolic pathways;Biosynthesis of secondary metabolites;Microbial metabolism in diverse environments;Biosynthesis of phenylpropanoids;Phenylpropanoid biosynthesis;Polycyclic aromatic hydrocarbon degradation			DDA for preferred ion	8.5915e+06	1.10853e+07	1.42562e+07	8.46295	6.81456	75.1391	1.29	1.659	0.37	0.73	0.85668	0.212325	0.907248	0.248829
Vanillyl mandelic acid	C9 H10 O5	Full match	No results	Partial match	Full match	198.052	26.626	3.40962e+07	16	0	6	Metabolic pathways;Biosynthesis of secondary metabolites;Microbial metabolism in diverse environments;Tyrosine metabolism;Aminobenzoate degradation;Biosynthesis of various secondary metabolites - part 2			No MS2	1.63134e+07	93693.7	7.36376e+06	50.3368	13.5147	58.9404	0.006	0.451	-7.44	-1.15	5.72578e-05	0.0424078	0.00013139	0.0543893
(3-Hydroxyadamantan-1-yl)acetic acid	C12 H18 O3	Full match	No results	Partial match	Full match	210.125	26.582	3.38093e+07	27	0	6	Metabolic pathways;Biosynthesis of secondary metabolites;Biosynthesis of plant secondary metabolites;alpha-Linolenic acid metabolism;Biosynthesis of plant hormones;Plant hormone signal transduction			DDA for preferred ion	2.67809e+06	1.03232e+06	1.73915e+07	63.5274	84.1894	68.9142	0.385	6.494	-1.38	2.7	0.895829	0.0399475	0.941371	0.0514227
2-Dodecanyl 6-aminohexanoate	C18 H37 N O2	Full match	Invalid mass	Partial match	Full match	299.282	38.149	3.19392e+07	12	4	6	Metabolic pathways;Neuroactive ligand-receptor interaction;Sphingolipid metabolism;Sphingolipid signaling pathway;Necroptosis;Apoptosis		88.7	DDA for preferred ion	6.49865e+06	1.66453e+07	7.2031e+06	19.908	54.096	57.0163	2.561	1.108	1.36	0.15	0.10544	0.957845	0.128004	0.976746
HYDROXYTYROSOL ACETATE	C10 H12 O4	Full match	No results	Partial match	Full match	196.073	13.575	3.11339e+07	66	0	6	Metabolic pathways;Biosynthesis of secondary metabolites;Microbial metabolism in diverse environments;Degradation of aromatic compounds;Phenylpropanoid biosynthesis;Xylene degradation			DDA for preferred ion	1.29506e+07	9.08887e+06	1.98692e+07	14.1477	29.8729	69.5969	0.702	1.534	-0.51	0.62	0.862095	0.911478	0.911535	0.938199
Dodecyl 6-aminohexanoate	C18 H37 N O2	Full match	Invalid mass	Partial match	Full match	299.282	36.842	3.07372e+07	12	1	6	Metabolic pathways;Neuroactive ligand-receptor interaction;Sphingolipid metabolism;Sphingolipid signaling pathway;Necroptosis;Apoptosis		64.4	DDA for preferred ion	9.5264e+06	2.03467e+07	9.62441e+06	2.30466	39.2749	49.5997	2.136	1.01	1.09	0.01	0.0862481	0.930469	0.105693	0.954467
2,5-Diacetyl-6-hydroxybenzofuran	C12 H10 O4	Full match	No results	No results	Full match	218.057	11.395	2.7332e+07	57	0	6	Metabolic pathways;Biosynthesis of secondary metabolites;Microbial metabolism in diverse environments;Degradation of aromatic compounds;Dioxin degradation;Biosynthesis of enediyne antibiotics			DDA for preferred ion	2.42501e+07	6.13254e+06	1.39722e+07	7.4478	12.2545	59.3666	0.253	0.576	-1.98	-0.8	0.0104573	0.305344	0.014089	0.349032
Hexanal	C6 H12 O	Full match	No results	Not the top hit	Full match	100.089	9.559	2.5756e+07	45	0	6	Biosynthesis of secondary metabolites;Microbial metabolism in diverse environments;Degradation of aromatic compounds;Steroid hormone biosynthesis;alpha-Linolenic acid metabolism;Caprolactam degradation			No MS2	1.62028e+07	838883	1.67251e+06	30.1185	17.1326	22.7891	0.052	0.103	-4.27	-3.28	7.84933e-06	3.6892e-05	2.96823e-05	0.000102679
(5E,7E)-9,10-Secocholesta-5,7,10-triene-3,25-diol	C27 H44 O2	Full match	No results	Partial match	Full match	400.334	32.489	2.51614e+07	39	0	6	Metabolic pathways;Biosynthesis of secondary metabolites;Parathyroid hormone synthesis, secretion and action;Primary bile acid biosynthesis;Tuberculosis;Steroid biosynthesis			No MS2	2.24802e+07	4.59363e+06	9.34134e+06	40.7616	24.574	33.3416	0.204	0.416	-2.29	-1.27	0.00604905	0.248876	0.00836167	0.288759
loganate	C16 H24 O10	Full match	No results	No match	Not the top hit	376.138	13.759	2.0701e+07	12	0	6	Metabolic pathways;Biosynthesis of secondary metabolites;ABC transporters;Monoterpenoid biosynthesis;Vitamin digestion and absorption;Riboflavin metabolism			No MS2	1.23831e+06	1.0039e+07	1.04839e+07	68.9957	5.2281	68.0113	8.107	8.466	3.02	3.08	0.0229667	0.0220802	0.0299342	0.0295207
2,6-Dimethyl-4,10-dioxatricyclo[5.2.1.0~2,6~]decane-3,5-dione	C10 H12 O4	Full match	No results	Partial match	Full match	196.073	9.527	2.01865e+07	66	0	6	Metabolic pathways;Biosynthesis of secondary metabolites;Microbial metabolism in diverse environments;Degradation of aromatic compounds;Phenylpropanoid biosynthesis;Xylene degradation			No MS2	1.80273e+07	1.26006e+06	1.1681e+06	21.8555	79.1521	63.1496	0.07	0.065	-3.84	-3.95	0.00629808	0.0052821	0.00868709	0.00778157
epi-jasmonic acid	C12 H18 O3	Full match	No results	Full match	Full match	210.126	14.768	1.67198e+07	27	0	6	Metabolic pathways;Biosynthesis of secondary metabolites;Biosynthesis of plant secondary metabolites;alpha-Linolenic acid metabolism;Biosynthesis of plant hormones;Plant hormone signal transduction			DDA for preferred ion	1.32207e+07	2.82502e+06	5.26133e+06	46.3423	25.0706	66.4577	0.214	0.398	-2.23	-1.33	0.0282754	0.383387	0.0365548	0.430534
Sinapinic acid	C11 H12 O5	Full match	No results	No results	Full match	224.068	13.384	1.21212e+07	22	0	6	Metabolic pathways;Biosynthesis of secondary metabolites;Biosynthesis of phenylpropanoids;Phenylpropanoid biosynthesis;2-Oxocarboxylic acid metabolism;Phenylalanine, tyrosine and tryptophan biosynthesis			No MS2	9.73559e+06	1.58551e+06	1.75994e+06	13.7872	35.6989	65.6585	0.163	0.181	-2.62	-2.47	0.0200224	0.00931614	0.0262318	0.0131516
(17beta)-17-Hydroxyandrostan-3-one	C19 H30 O2	Full match	No results	Full match	Full match	290.225	33.146	9.64464e+06	39	0	6	Microbial metabolism in diverse environments;Steroid hormone biosynthesis;Steroid degradation;Pathways in cancer;Prostate cancer;Ovarian steroidogenesis			No MS2	4.48464e+06	44846.9	164317	56.8689	3.95449	72.4517	0.01	0.037	-6.64	-4.77	6.13685e-05	0.000528925	0.000139225	0.000971893
(±)9-HpODE	C18 H32 O4	Full match	Full match	Partial match	Not the top hit	312.23	32.486	1.29991e+10	37	2	5	Metabolic pathways;Biosynthesis of secondary metabolites;alpha-Linolenic acid metabolism;Linoleic acid metabolism;Cutin, suberine and wax biosynthesis	76.4		DDA for preferred ion	1.22258e+10	2.26636e+09	6.85702e+09	26.5139	14.075	41.3689	0.185	0.561	-2.43	-0.83	0.00125866	0.567556	0.00192435	0.615174
13(S)-HOTrE	C18 H30 O3	Full match	Full match	Partial match	Not the top hit	294.219	32.489	8.23655e+09	29	5	5	Metabolic pathways;Biosynthesis of secondary metabolites;alpha-Linolenic acid metabolism;Biosynthesis of plant hormones;Linoleic acid metabolism	88.7		DDA for preferred ion	7.84826e+09	1.55575e+09	5.05891e+09	24.5345	15.8092	23.7872	0.198	0.645	-2.33	-0.63	0.000343532	0.382526	0.000599485	0.429726
Methyl 5-amino-2-furoate	C6 H7 N O3	Full match	No results	Partial match	Full match	141.043	3.484	3.1752e+09	17	0	5	Metabolic pathways;Microbial metabolism in diverse environments;Aminobenzoate degradation;Tryptophan metabolism;Nicotinate and nicotinamide metabolism			No MS2	2.67089e+09	1.67847e+09	1.77218e+08	57.1675	69.3128	21.5826	0.628	0.066	-0.67	-3.91	0.954991	0.0103139	0.988117	0.014442
(3E)-1,3-Hexadien-5-yne	C6 H6	Full match	No results	No results	Full match	78.0469	27.957	2.09678e+09	12	0	5	Metabolic pathways;Microbial metabolism in diverse environments;Degradation of aromatic compounds;Benzoate degradation;Chlorocyclohexane and chlorobenzene degradation			DDA for other ion	1.95702e+09	1.37818e+06	1.80642e+07	11.7152	17.0505	90.5314	0.001	0.009	-10.47	-6.76	4.04117e-05	0.000382343	9.95606e-05	0.000731396
1,7-OCTADIYNE	C8 H10	Full match	No results	No results	Full match	106.078	27.277	1.74718e+09	24	0	5	Metabolic pathways;Microbial metabolism in diverse environments;Degradation of aromatic compounds;Xylene degradation;Ethylbenzene degradation			DDA for preferred ion	1.63496e+09	5.78693e+06	8.92903e+06	7.48659	28.43	12.7782	0.004	0.005	-8.14	-7.52	1.31638e-07	2.48171e-07	3.32515e-06	4.82404e-06
Indole-3-acetic acid	C10 H9 N O2	Full match	Full match	Full match	Full match	175.063	16.996	1.31605e+09	78	2	5	Metabolic pathways;Tryptophan metabolism;Biosynthesis of plant hormones;Plant hormone signal transduction;Biosynthesis of alkaloids derived from terpenoid and polyketide	99.9		DDA for preferred ion	1.02252e+09	5.1823e+08	7.80995e+08	19.8906	20.5975	56.5684	0.507	0.764	-0.98	-0.39	0.204143	0.345272	0.24072	0.390958
D-PANTOTHENIC ACID	C9 H17 N O5	Full match	No results	Full match	Full match	219.11	4.6	1.28519e+09	4	0	5	Metabolic pathways;Biosynthesis of secondary metabolites;Pantothenate and CoA biosynthesis;Vitamin digestion and absorption;beta-Alanine metabolism			DDA for preferred ion	7.94119e+08	4.36143e+08	7.25762e+08	5.9536	52.374	74.425	0.549	0.914	-0.86	-0.13	0.735622	0.811888	0.794348	0.847579
trans-resveratrol	C14 H12 O3	Full match	No results	No results	Full match	228.078	30.814	1.1764e+09	54	0	5	Biosynthesis of secondary metabolites;Biosynthesis of phenylpropanoids;Stilbenoid, diarylheptanoid and gingerol biosynthesis;Longevity regulating pathway - worm;Longevity regulating pathway			DDA for preferred ion	5.07732e+08	893118	2.49786e+06	64.6841	33.2244	99.7832	0.002	0.005	-9.15	-7.67	5.63236e-05	0.000265216	0.000129725	0.000532756
Indole-3-acetaldehyde	C10 H9 N O	Full match	No results	No results	Full match	159.068	13.911	1.15824e+09	62	0	5	Metabolic pathways;Biosynthesis of secondary metabolites;Biosynthesis of various secondary metabolites - part 2;Tryptophan metabolism;Metabolism of xenobiotics by cytochrome P450			DDA for preferred ion	5.70218e+08	8.32985e+08	5.45572e+08	33.0479	19.8953	84.4843	1.461	0.957	0.55	-0.06	0.976287	0.72554	1	0.767646
(2E,4E,6E,8E)-2,4,6,8-Decatetraenal	C10 H12 O	Full match	Invalid mass	Partial match	Full match	148.089	31.765	1.07895e+09	53	1	5	Metabolic pathways;Microbial metabolism in diverse environments;Degradation of aromatic compounds;Phenylpropanoid biosynthesis;Xylene degradation		61.4	DDA for other ion	1.00445e+09	5.16262e+06	6.13002e+06	7.03069	17.0093	19.1262	0.005	0.006	-7.6	-7.36	2.77438e-08	4.02413e-08	1.23384e-06	1.64507e-06
Butyrophenone	C10 H12 O	Full match	No results	Partial match	Full match	148.089	27.948	8.18877e+08	53	0	5	Metabolic pathways;Microbial metabolism in diverse environments;Degradation of aromatic compounds;Phenylpropanoid biosynthesis;Xylene degradation			No MS2	7.1322e+08	2.78328e+06	8.80456e+06	12.3518	6.79629	50.1498	0.004	0.012	-8	-6.34	1.48342e-06	5.39368e-06	1.07722e-05	2.44389e-05
Kojic acid	C6 H6 O4	Full match	Full match	Partial match	Partial match	142.027	7.053	8.18089e+08	40	4	5	Metabolic pathways;Microbial metabolism in diverse environments;Degradation of aromatic compounds;Benzoate degradation;Chlorocyclohexane and chlorobenzene degradation	96.8		DDA for preferred ion	7.57566e+08	2.96049e+08	8.73125e+07	8.34474	6.26668	61.9385	0.391	0.115	-1.36	-3.12	0.0576253	0.00107866	0.0721164	0.00182946
Styrene	C8 H8	Full match	Invalid mass	No results	Full match	104.063	16.62	8.14195e+08	10	56	5	Metabolic pathways;Microbial metabolism in diverse environments;Degradation of aromatic compounds;Ethylbenzene degradation;Styrene degradation		86.4	DDA for preferred ion	5.88309e+08	1.32293e+08	1.06864e+08	27.166	7.32613	18.3853	0.225	0.182	-2.15	-2.46	0.000199702	6.36196e-05	0.000372642	0.000159266
4-Hydroxyindole	C8 H7 N O	Full match	Full match	Partial match	Not the top hit	133.053	2.544	7.25808e+08	36	4	5	Metabolic pathways;Biosynthesis of secondary metabolites;Tryptophan metabolism;Cyanoamino acid metabolism;Benzoxazinoid biosynthesis	98.9		DDA for preferred ion	3.96492e+08	3.86461e+08	5.58164e+08	14.7016	9.08263	16.865	0.975	1.408	-0.04	0.49	0.619093	0.0450288	0.679617	0.0575497
2-(2-carboxy-2-methylpropyl)-4,6-dimethylbenzoic acid	C14 H18 O4	Full match	Full match	No results	Not the top hit	250.12	18.357	6.92963e+08	30	4	5	Metabolic pathways;Biosynthesis of secondary metabolites;Ubiquinone and other terpenoid-quinone biosynthesis;Two-component system;Oxidative phosphorylation	83.8		DDA for preferred ion	6.39408e+08	5.85687e+06	3.37535e+07	6.82855	34.1069	20.1442	0.009	0.053	-6.77	-4.24	9.9333e-07	1.61981e-05	9.05473e-06	5.42252e-05
1,9-Decadiene-4,6-diyne-3,8-diol	C10 H10 O2	Full match	No results	Partial match	Full match	162.068	27.955	6.53588e+08	72	0	5	Metabolic pathways;Microbial metabolism in diverse environments;Degradation of aromatic compounds;Naphthalene degradation;Metabolism of xenobiotics by cytochrome P450			DDA for other ion	6.36725e+08	5.60771e+06	6.62233e+06	2.75056	4.87867	42.6565	0.009	0.01	-6.83	-6.59	2.09045e-06	2.14327e-06	1.29231e-05	1.35057e-05
Dipropargyl	C6 H6	Full match	No results	No results	Full match	78.0469	28.825	6.41404e+08	12	0	5	Metabolic pathways;Microbial metabolism in diverse environments;Degradation of aromatic compounds;Benzoate degradation;Chlorocyclohexane and chlorobenzene degradation			DDA for other ion	5.6301e+08	1.21066e+06	2.40186e+06	8.56109	20.2919	12.473	0.002	0.004	-8.86	-7.87	3.8734e-09	1.82273e-08	2.90031e-07	9.72744e-07
2560	C6 H10 O	Full match	No results	Not the top hit	Full match	98.0735	27.278	6.22962e+08	50	0	5	Biosynthesis of secondary metabolites;Microbial metabolism in diverse environments;Degradation of aromatic compounds;alpha-Linolenic acid metabolism;Caprolactam degradation			DDA for preferred ion	5.60028e+08	1.02906e+06	1.25985e+06	8.57685	42.6383	26.1631	0.002	0.002	-9.09	-8.8	1.0142e-06	1.23352e-06	9.16588e-06	1.02031e-05
Bianisal	C16 H16 O2	Full match	No results	No results	Full match	240.115	23.508	6.15435e+08	41	0	5	Metabolic pathways;Biosynthesis of secondary metabolites;Ubiquinone and other terpenoid-quinone biosynthesis;Two-component system;Vitamin digestion and absorption			No MS2	3.65572e+08	1.76082e+06	1.72279e+06	37.1336	11.715	25.6253	0.005	0.005	-7.7	-7.73	8.95201e-07	7.57396e-07	8.71796e-06	8.36393e-06
2-bornene	C10 H16	Full match	No results	Partial match	Full match	136.125	31.761	5.52406e+08	61	0	5	Metabolic pathways;Biosynthesis of secondary metabolites;Biosynthesis of terpenoids and steroids;Monoterpenoid biosynthesis;Limonene and pinene degradation			No MS2	5.10585e+08	1.24224e+06	1.68908e+06	11.9352	44.1594	45.6187	0.002	0.003	-8.68	-8.24	5.53124e-06	6.07023e-06	2.35636e-05	2.65139e-05
6-Methoxyquinoline	C10 H9 N O	Full match	Full match	No results	Partial match	159.068	3.549	5.34685e+08	62	2	5	Metabolic pathways;Biosynthesis of secondary metabolites;Biosynthesis of various secondary metabolites - part 2;Tryptophan metabolism;Metabolism of xenobiotics by cytochrome P450	94.2		DDA for preferred ion	3.22724e+08	2.69274e+08	3.57684e+08	34.1874	6.84219	2.79599	0.834	1.108	-0.26	0.15	0.238929	0.984986	0.279649	0.995325
Phenylglyoxylic acid	C8 H6 O3	Full match	No results	Full match	Full match	150.032	2.446	3.92651e+08	14	0	5	Metabolic pathways;Microbial metabolism in diverse environments;Phenylalanine metabolism;Aminobenzoate degradation;Polycyclic aromatic hydrocarbon degradation			No MS2	2.06477e+08	2.39174e+08	3.43331e+08	8.76258	3.9765	27.7701	1.158	1.663	0.21	0.73	0.461066	0.0532936	0.518355	0.0674547
o-Acetotoluide	C9 H11 N O	Full match	No results	No results	Full match	149.084	24.541	3.68661e+08	68	0	5	Metabolic pathways;Biosynthesis of alkaloids derived from shikimate pathway;Phenylalanine metabolism;2-Oxocarboxylic acid metabolism;Glucosinolate biosynthesis			DDA for preferred ion	2.98915e+08	1.57694e+08	8.21257e+07	12.5038	10.8593	44.8838	0.528	0.275	-0.92	-1.86	0.0256182	0.00323743	0.0332572	0.00496525
Benzaldehyde	C7 H6 O	Full match	No results	Full match	Full match	106.042	27.947	3.34691e+08	6	0	5	Metabolic pathways;Microbial metabolism in diverse environments;Degradation of aromatic compounds;Aminobenzoate degradation;Toluene degradation			No MS2	2.96706e+08	5.6162e+06	1.44665e+07	19.7227	6.42535	53.5903	0.019	0.049	-5.72	-4.36	2.18723e-05	0.000105146	6.23903e-05	0.000240775
5-Indolol	C8 H7 N O	Full match	No results	Partial match	Full match	133.053	3.492	3.22188e+08	36	0	5	Metabolic pathways;Biosynthesis of secondary metabolites;Tryptophan metabolism;Cyanoamino acid metabolism;Benzoxazinoid biosynthesis			No MS2	1.07033e+08	1.62315e+08	2.71649e+08	10.6963	6.46165	20.8419	1.516	2.538	0.6	1.34	0.0546734	0.000787383	0.0685683	0.00138242
p-Xylene	C8 H10	Full match	No results	No results	Full match	106.079	27.91	2.50071e+08	24	0	5	Metabolic pathways;Microbial metabolism in diverse environments;Degradation of aromatic compounds;Xylene degradation;Ethylbenzene degradation			No MS2	1.38581e+08	3.06077e+06	4.86355e+06	53.6244	62.0874	105.56	0.022	0.035	-5.5	-4.83	0.00214732	0.0109232	0.00315014	0.0152226
4-Amino-3-[(1-carboxyvinyl)oxy]-1,5-cyclohexadiene-1-carboxylic acid	C10 H11 N O5	Full match	No results	Full match	Full match	225.063	17.023	2.45741e+08	13	0	5	Metabolic pathways;Biosynthesis of secondary metabolites;Biosynthesis of enediyne antibiotics;Folate biosynthesis;Phenazine biosynthesis			No MS2	1.80679e+08	558130	537375	30.4721	17.4917	6.94964	0.003	0.003	-8.34	-8.39	1.85868e-07	1.70403e-07	4.0526e-06	3.90977e-06
bisphenol A	C15 H16 O2	Full match	No results	No results	Full match	228.115	35.106	2.40097e+08	41	0	5	Metabolic pathways;Biosynthesis of secondary metabolites;Microbial metabolism in diverse environments;Ubiquinone and other terpenoid-quinone biosynthesis;Bisphenol degradation			No MS2	2.35857e+08	436288	1.39578e+06	34.1606	17.2337	60.9113	0.002	0.006	-9.08	-7.4	6.78084e-06	2.43052e-05	2.69909e-05	7.39064e-05
(p-Hydroxyphenyl)glyoxal	C8 H6 O3	Full match	No results	Partial match	Full match	150.032	5.28	2.1764e+08	14	0	5	Metabolic pathways;Microbial metabolism in diverse environments;Phenylalanine metabolism;Aminobenzoate degradation;Polycyclic aromatic hydrocarbon degradation			DDA for preferred ion	6.76485e+07	2.08493e+08	1.72664e+08	17.8185	4.6108	27.145	3.082	2.552	1.62	1.35	0.00161561	0.0122854	0.00242144	0.0169934
Trioxsalen	C14 H12 O3	Full match	No results	No results	Full match	228.078	32.753	2.11641e+08	55	0	5	Biosynthesis of secondary metabolites;Biosynthesis of phenylpropanoids;Stilbenoid, diarylheptanoid and gingerol biosynthesis;Longevity regulating pathway - worm;Longevity regulating pathway			No MS2	2.05453e+08	1.33286e+06	2.21779e+06	3.67469	1.25508	31.7437	0.006	0.011	-7.27	-6.53	2.44757e-07	4.25931e-07	4.55768e-06	6.41207e-06
OB4520000	C10 H9 N O	Full match	No results	No results	Full match	159.068	2.574	1.96529e+08	62	0	5	Metabolic pathways;Biosynthesis of secondary metabolites;Biosynthesis of various secondary metabolites - part 2;Tryptophan metabolism;Metabolism of xenobiotics by cytochrome P450			No MS2	1.57852e+08	2.82043e+07	2.59813e+07	14.2677	17.3862	13.983	0.179	0.165	-2.48	-2.6	2.00512e-05	1.1926e-05	5.8237e-05	4.31205e-05
Allylacetone	C6 H10 O	Full match	No results	Partial match	Full match	98.0732	32.49	1.96044e+08	50	0	5	Biosynthesis of secondary metabolites;Microbial metabolism in diverse environments;Degradation of aromatic compounds;alpha-Linolenic acid metabolism;Caprolactam degradation			DDA for other ion	1.95218e+08	4.05979e+07	1.24984e+08	25.2027	18.0338	24.1151	0.208	0.64	-2.27	-0.64	0.000661206	0.454191	0.00107166	0.502769
5-Ethylcyclohexane-1,3-dione	C8 H12 O2	Full match	Full match	No results	Partial match	140.084	18.004	1.8785e+08	47	2	5	Metabolic pathways;Microbial metabolism in diverse environments;Degradation of aromatic compounds;Drug metabolism - cytochrome P450;Ethylbenzene degradation	81.4		DDA for preferred ion	2.60925e+07	2.27905e+07	1.37601e+08	14.8915	77.4641	68.5852	0.873	5.274	-0.2	2.4	0.849379	0.217249	0.901141	0.254092
9-oxodecenoic acid	C10 H16 O3	Full match	No results	No results	Full match	184.109	19.02	1.68312e+08	25	0	5	Metabolic pathways;Biosynthesis of secondary metabolites;Degradation of aromatic compounds;Monoterpenoid biosynthesis;Limonene and pinene degradation			No MS2	5.63144e+07	5.27715e+07	1.22181e+08	37.9084	21.8251	40.234	0.937	2.17	-0.09	1.12	0.956297	0.05409	0.988911	0.0683802
17beta-Trenbolone	C18 H22 O2	Full match	No results	Partial match	Full match	270.162	27.058	1.68057e+08	38	0	5	Metabolic pathways;Steroid hormone biosynthesis;Prolactin signaling pathway;Ovarian steroidogenesis;Progesterone, androgen and estrogen receptor agonists/antagonists			DDA for preferred ion	1.59194e+08	592028	568807	44.0416	0.946716	7.41906	0.004	0.004	-8.07	-8.13	1.96484e-06	1.8427e-06	1.24239e-05	1.24224e-05
ACPC	C4 H7 N O2	Full match	No results	Partial match	Full match	101.048	11.162	1.62629e+08	36	0	5	Metabolic pathways;Biosynthesis of secondary metabolites;Biosynthesis of plant secondary metabolites;Biosynthesis of plant hormones;Cysteine and methionine metabolism			No MS2	9.73391e+07	1.45608e+07	1.4381e+07	42.2696	73.3553	5.21255	0.15	0.148	-2.74	-2.76	0.0133184	0.0415647	0.0177562	0.0533547
4-Phenylbutyric acid	C10 H12 O2	Full match	Full match	Partial match	Partial match	164.084	14.504	1.42453e+08	98	2	5	Metabolic pathways;Microbial metabolism in diverse environments;Degradation of aromatic compounds;Phenylpropanoid biosynthesis;Xylene degradation	79		DDA for preferred ion	3.81241e+07	1.4143e+07	2.53548e+07	84.1642	22.5857	59.8726	0.371	0.665	-1.43	-0.59	0.0685604	0.215583	0.0850831	0.252344
3-Acetyl-7-hydroxy-chromen-2-one	C11 H8 O4	Full match	No results	Partial match	Full match	204.042	34.385	1.41473e+08	27	0	5	Metabolic pathways;Biosynthesis of secondary metabolites;Microbial metabolism in diverse environments;Ubiquinone and other terpenoid-quinone biosynthesis;Naphthalene degradation			DDA for preferred ion	1.80775e+06	339750	4.61795e+07	11.0704	24.0411	103.915	0.188	25.545	-2.41	4.67	0.11573	0.00835142	0.139964	0.0118846
4-BENZYLOXY-3-METHOXYBENZOIC ACID	C15 H14 O4	Full match	No results	No results	Full match	258.089	36.105	1.38454e+08	65	0	5	Microbial metabolism in diverse environments;Degradation of aromatic compounds;Biosynthesis of phenylpropanoids;Naphthalene degradation;Bisphenol degradation			No MS2	1.26886e+08	627565	1.08987e+06	5.49623	16.9765	67.0875	0.005	0.009	-7.66	-6.86	1.05264e-05	1.93938e-05	3.66428e-05	6.20499e-05
N-{2-[4-(2-Chlorobenzoyl)-1-piperazinyl]ethyl}-N'-(4-methoxyphenyl)ethanediamide	C22 H25 Cl N4 O4	Full match	No results	No match	Full match	444.155	18.458	1.38057e+08	1	0	5	Metabolic pathways;Biosynthesis of secondary metabolites;Bile secretion;Biosynthesis of type II polyketide products;Tetracycline biosynthesis			DDA for preferred ion	1.28552e+08	116296	244996	44.2971	34.5631	159.139	0.001	0.002	-10.11	-9.04	0.00185749	0.00649906	0.0027522	0.00941934
(+)-Estrone	C18 H22 O2	Full match	No results	Full match	Full match	270.162	34.652	1.25101e+08	37	0	5	Metabolic pathways;Steroid hormone biosynthesis;Prolactin signaling pathway;Ovarian steroidogenesis;Progesterone, androgen and estrogen receptor agonists/antagonists			No MS2	1.19971e+08	258558	261013	21.2764	1.57195	27.9326	0.002	0.002	-8.86	-8.84	2.13431e-07	1.79767e-07	4.30174e-06	3.99737e-06
Dimedone	C8 H12 O2	Full match	No results	No results	Full match	140.084	11.21	1.24876e+08	47	0	5	Metabolic pathways;Microbial metabolism in diverse environments;Degradation of aromatic compounds;Drug metabolism - cytochrome P450;Ethylbenzene degradation			No MS2	1.21014e+08	8.95643e+06	2.33047e+07	4.19827	62.2996	66.4116	0.074	0.193	-3.76	-2.38	0.0022726	0.0431966	0.00331999	0.0553526
shrimp shell	C8 H15 N O6	Full match	No results	Partial match	Full match	221.09	2.381	1.23778e+08	21	0	5	Metabolic pathways;ABC transporters;Amino sugar and nucleotide sugar metabolism;Phosphotransferase system (PTS);Galactose metabolism			No MS2	1.25858e+07	9.75973e+07	1.1426e+08	8.22253	14.0347	9.74617	7.755	9.078	2.96	3.18	1.16992e-06	9.34182e-07	9.62836e-06	9.06326e-06
MFCD00056595	C15 H16 O2	Full match	No results	No results	Full match	228.115	31.024	1.21227e+08	41	0	5	Metabolic pathways;Biosynthesis of secondary metabolites;Microbial metabolism in diverse environments;Ubiquinone and other terpenoid-quinone biosynthesis;Bisphenol degradation			DDA for preferred ion	1.09901e+08	691737	1.43577e+06	8.34791	15.4782	40.3878	0.006	0.013	-7.31	-6.26	1.90958e-06	3.02424e-06	1.22468e-05	1.68057e-05
Edaravone	C10 H10 N2 O	Full match	Full match	No results	Partial match	174.079	6.35	1.15143e+08	50	4	5	Metabolic pathways;Biosynthesis of secondary metabolites;2-Oxocarboxylic acid metabolism;Tryptophan metabolism;Glucosinolate biosynthesis	98.9		DDA for preferred ion	3.59797e+07	2.70509e+07	9.08531e+07	9.62488	1.9683	43.0253	0.752	2.525	-0.41	1.34	0.537508	0.038234	0.597702	0.0493294
L-Theanine	C7 H14 N2 O3	Full match	No results	Partial match	Full match	174.1	2.384	9.64032e+07	26	0	5	Metabolic pathways;Biosynthesis of secondary metabolites;2-Oxocarboxylic acid metabolism;Biosynthesis of amino acids;Arginine biosynthesis			No MS2	380975	5.60964e+07	8.46927e+07	23.0176	29.1354	22.4547	147.244	222.305	7.2	7.8	8.4699e-07	6.99619e-07	8.45032e-06	8.10388e-06
(RS)-3,5-DHPG	C8 H9 N O4	Full match	No results	No results	Full match	183.053	2.441	9.29925e+07	25	0	5	Metabolic pathways;Biosynthesis of secondary metabolites;Microbial metabolism in diverse environments;Biosynthesis of vancomycin group antibiotics;Vitamin B6 metabolism			No MS2	4.71647e+06	7.7824e+07	8.21103e+07	32.2715	14.2808	37.3163	16.5	17.409	4.04	4.12	0.000111524	0.00016514	0.000226913	0.000355258
O-(3-Carboxypropanoyl)homoserine	C8 H13 N O6	Full match	No results	Full match	Full match	219.074	2.342	9.06015e+07	5	0	5	Metabolic pathways;Biosynthesis of secondary metabolites;Biosynthesis of amino acids;Cysteine and methionine metabolism;Sulfur metabolism			No MS2	3.63319e+06	5.43664e+07	7.09853e+07	8.51577	11.061	18.2296	14.964	19.538	3.9	4.29	7.66381e-07	4.84947e-07	8.12998e-06	6.95813e-06
N~2~-(1-Carboxyethyl)-N~5~-(diaminomethylene)ornithine	C9 H18 N4 O4	Full match	No results	No results	Full match	246.133	2.323	8.96079e+07	7	0	5	Metabolic pathways;Biosynthesis of secondary metabolites;ABC transporters;Arginine and proline metabolism;Clavulanic acid biosynthesis			No MS2	342182	7.41945e+07	5.65282e+07	9.18841	13.2323	11.7566	216.828	165.2	7.76	7.37	3.93251e-10	1.23313e-09	4.65432e-08	1.19062e-07
2-Hydroxy-6-octylbenzoic acid	C15 H22 O3	Full match	No results	Partial match	Full match	250.157	32.177	8.87387e+07	40	0	5	Metabolic pathways;Biosynthesis of secondary metabolites;Biosynthesis of various secondary metabolites - part 1;Carotenoid biosynthesis;Biosynthesis of terpenoids and steroids			DDA for preferred ion	5.09504e+07	310459	344925	41.6479	17.4536	39.1512	0.006	0.007	-7.36	-7.21	2.6179e-06	3.72098e-06	1.46811e-05	1.91544e-05
Chlorogenic acid	C16 H18 O9	Full match	Full match	Partial match	Full match	354.095	8.139	8.7866e+07	18	2	5	Biosynthesis of secondary metabolites;Biosynthesis of phenylpropanoids;Phenylpropanoid biosynthesis;Stilbenoid, diarylheptanoid and gingerol biosynthesis;Flavonoid biosynthesis	99.3		DDA for preferred ion	3.73227e+06	6.90683e+07	3.44851e+06	2.58926	14.787	39.6315	18.506	0.924	4.21	-0.11	2.93304e-05	0.500356	7.7896e-05	0.548744
6-Methoxyquinoline N-oxide	C10 H9 N O2	Full match	Full match	Partial match	Not the top hit	175.063	4.067	6.80304e+07	78	2	5	Metabolic pathways;Tryptophan metabolism;Biosynthesis of plant hormones;Plant hormone signal transduction;Biosynthesis of alkaloids derived from terpenoid and polyketide	76		DDA for preferred ion	2.58227e+07	3.3511e+07	6.13511e+07	10.8015	3.8551	15.6555	1.298	2.376	0.38	1.25	0.0370966	0.000212535	0.0473994	0.000439628
Gemfibrozil	C15 H22 O3	Full match	No results	Partial match	Full match	250.156	19.65	6.35076e+07	40	0	5	Metabolic pathways;Biosynthesis of secondary metabolites;Biosynthesis of various secondary metabolites - part 1;Carotenoid biosynthesis;Biosynthesis of terpenoids and steroids			No MS2	4.43481e+07	2.56291e+06	2.30395e+06	40.6804	13.8172	66.5773	0.058	0.052	-4.11	-4.27	0.00060901	0.000823724	0.000994308	0.00143814
1,1a,1b,4,4a,7a,7b,8,9,9a-Decahydro-4a,7b,9,9a-tetrahydroxy-3-(hydroxymethyl)-1,1,6,8-tetramethyl-5H-cyclopropa[3,4]benz[1,2-e]azulen-5-one	C20 H28 O6	Full match	No results	Partial match	Full match	364.189	34.523	6.28315e+07	40	0	5	Metabolic pathways;Biosynthesis of secondary metabolites;Biosynthesis of various secondary metabolites - part 1;Diterpenoid biosynthesis;Inflammatory mediator regulation of TRP channels			No MS2	4.78299e+07	185083	270331	50.9628	21.6098	32.7698	0.004	0.006	-8.01	-7.47	1.35415e-05	1.55179e-05	4.37455e-05	5.24627e-05
9-Oxo-10(E),12(E)-octadecadienoic acid	C18 H30 O3	Full match	Full match	Partial match	Full match	294.219	38.086	6.17916e+07	29	5	5	Metabolic pathways;Biosynthesis of secondary metabolites;alpha-Linolenic acid metabolism;Biosynthesis of plant hormones;Linoleic acid metabolism	98.6		DDA for preferred ion	7.43899e+06	1.76799e+07	5.09989e+07	18.8624	23.6591	16.2551	2.377	6.856	1.25	2.78	0.00159353	3.85902e-05	0.00239249	0.000106516
Cyclohexanone	C6 H10 O	Full match	No results	Partial match	Full match	98.0735	20.236	6.17649e+07	50	0	5	Biosynthesis of secondary metabolites;Microbial metabolism in diverse environments;Degradation of aromatic compounds;alpha-Linolenic acid metabolism;Caprolactam degradation			No MS2	4.43294e+07	569890	1.50905e+06	29.8388	3.76572	26.2767	0.013	0.034	-6.28	-4.88	1.10059e-06	4.16158e-06	9.46795e-06	2.06244e-05
1,2,3,4-Tetrahydro-4-quinolinol	C9 H11 N O	Full match	Invalid mass	No results	Full match	149.084	2.559	6.16201e+07	68	1	5	Metabolic pathways;Biosynthesis of alkaloids derived from shikimate pathway;Phenylalanine metabolism;2-Oxocarboxylic acid metabolism;Glucosinolate biosynthesis		68.9	DDA for preferred ion	1.66876e+07	3.43737e+07	4.64246e+07	37.2666	18.0642	17.4723	2.06	2.782	1.04	1.48	0.0347102	0.00680408	0.0444587	0.00982938
N-(2,4-Dimethylphenyl)formamide	C9 H11 N O	Full match	Full match	No results	Partial match	149.084	5.361	5.97813e+07	68	2	5	Metabolic pathways;Biosynthesis of alkaloids derived from shikimate pathway;Phenylalanine metabolism;2-Oxocarboxylic acid metabolism;Glucosinolate biosynthesis	77.4		DDA for preferred ion	3.70987e+06	4.94127e+06	4.22773e+07	21.0339	8.64411	51.8836	1.332	11.396	0.41	3.51	0.426038	0.000586237	0.482225	0.00106336
Isofraxidin	C11 H10 O5	Full match	No results	Partial match	Full match	222.053	13.984	5.85579e+07	18	0	5	Metabolic pathways;Biosynthesis of secondary metabolites;Microbial metabolism in diverse environments;Ubiquinone and other terpenoid-quinone biosynthesis;Naphthalene degradation			DDA for preferred ion	2.86471e+07	3.33305e+07	4.5053e+07	12.1752	47.6395	49.4081	1.163	1.573	0.22	0.65	0.969425	0.807948	0.997566	0.844186
Eugenol	C10 H12 O2	Full match	No results	Partial match	Full match	164.084	29.862	5.63076e+07	98	0	5	Metabolic pathways;Microbial metabolism in diverse environments;Degradation of aromatic compounds;Phenylpropanoid biosynthesis;Xylene degradation			No MS2	3.12289e+07	1.79631e+06	2.10289e+06	52.3534	62.6967	6.48952	0.058	0.067	-4.12	-3.89	0.00122671	0.0036941	0.00187944	0.00559953
m-Hydroxyhippuric acid	C9 H9 N O4	Full match	No results	Partial match	Full match	195.052	9.012	5.24478e+07	58	0	5	Metabolic pathways;Microbial metabolism in diverse environments;Tyrosine metabolism;Nicotinate and nicotinamide metabolism;Betalain biosynthesis			DDA for preferred ion	4.89908e+07	1.42866e+07	2.13955e+07	11.7538	22.6592	75.6517	0.292	0.437	-1.78	-1.2	0.164711	0.146817	0.196129	0.175749
(±)-Naringenin	C15 H12 O5	Full match	No results	Full match	Full match	272.068	30.471	4.42272e+07	59	0	5	Metabolic pathways;Biosynthesis of secondary metabolites;Biosynthesis of phenylpropanoids;Flavonoid biosynthesis;Isoflavonoid biosynthesis			No MS2	3.73277e+07	980109	909381	36.2498	3.7511	42.2458	0.026	0.024	-5.25	-5.36	6.93136e-05	4.03459e-05	0.000153848	0.000110367
N-Acetyl-4-aminosalicylic acid	C9 H9 N O4	Full match	Full match	Partial match	Full match	195.053	8.385	4.40129e+07	58	4	5	Metabolic pathways;Microbial metabolism in diverse environments;Tyrosine metabolism;Nicotinate and nicotinamide metabolism;Betalain biosynthesis	88.6		DDA for preferred ion	2.26751e+07	3.6537e+07	4.03824e+07	11.8752	23.4226	10.9638	1.611	1.781	0.69	0.83	0.0711175	0.0193957	0.0880628	0.0260885
3-(1,3-Dithian-2-ylidene)-2,4-pentanedione	C9 H12 O2 S2	Full match	No results	No match	Full match	216.027	16.859	4.35813e+07	12	0	5	Metabolic pathways;Microbial metabolism in diverse environments;Degradation of aromatic compounds;Tyrosine metabolism;Aminobenzoate degradation			No MS2	2.97799e+07	101979	125598	35.4727	105.027	9.23944	0.003	0.004	-8.19	-7.89	0.000125554	8.16263e-05	0.000249915	0.000195488
(E,E)-alpha-Farnesene	C15 H24	Full match	No results	Partial match	Full match	204.188	36.317	4.06136e+07	176	0	5	Metabolic pathways;Biosynthesis of secondary metabolites;Biosynthesis of various secondary metabolites - part 1;Biosynthesis of terpenoids and steroids;Sesquiterpenoid and triterpenoid biosynthesis			No MS2	3.14546e+07	614735	541007	53.4168	54.9918	54.3505	0.02	0.017	-5.68	-5.86	0.00063188	0.000662526	0.00102867	0.00118445
2-Octynoic acid	C8 H12 O2	Full match	No results	No results	Full match	140.084	8.079	3.97367e+07	47	0	5	Metabolic pathways;Microbial metabolism in diverse environments;Degradation of aromatic compounds;Drug metabolism - cytochrome P450;Ethylbenzene degradation			DDA for preferred ion	2.55256e+07	1.55605e+07	2.17504e+07	82.0112	30.9501	59.3836	0.61	0.852	-0.71	-0.23	0.885618	0.718753	0.931909	0.761234
2-(1,3-Dithian-5-yl)benzylamine	C11 H15 N S2	Full match	No results	No match	Not the top hit	225.064	2.538	3.83284e+07	14	0	5	Metabolic pathways;Biosynthesis of secondary metabolites;Biosynthesis of enediyne antibiotics;Folate biosynthesis;Phenazine biosynthesis			No MS2	1.37369e+06	1.7291e+07	3.07306e+07	39.7428	54.3747	13.5498	12.587	22.371	3.65	4.48	0.000273805	0.000140715	0.000490403	0.000308875
Visnagin	C13 H10 O4	Full match	No results	Partial match	Full match	230.057	34.593	3.11567e+07	32	0	5	Metabolic pathways;Microbial metabolism in diverse environments;Biosynthesis of plant secondary metabolites;Polycyclic aromatic hydrocarbon degradation;Bisphenol degradation			No MS2	1.07732e+07	477051	475902	68.9435	1.95961	29.3842	0.044	0.044	-4.5	-4.5	0.000121231	9.02287e-05	0.000243225	0.000211939
7-Oxanorbornane	C6 H10 O	Full match	No results	Partial match	Full match	98.0736	17.805	2.85463e+07	50	0	5	Biosynthesis of secondary metabolites;Microbial metabolism in diverse environments;Degradation of aromatic compounds;alpha-Linolenic acid metabolism;Caprolactam degradation			DDA for preferred ion	3.8756e+06	1.347e+07	2.66734e+07	66.3872	10.8732	68.4558	3.476	6.882	1.8	2.78	0.247041	0.213424	0.288707	0.249977
17-Hydroxypregnenolone	C21 H32 O3	Full match	No results	Full match	Full match	332.235	34.582	2.68069e+07	55	0	5	Metabolic pathways;Steroid hormone biosynthesis;Ovarian steroidogenesis;Cortisol synthesis and secretion;Cushing syndrome			No MS2	1.43225e+07	28047.9	265380	39.2168	3.60716	60.1872	0.002	0.019	-9	-5.75	2.32118e-06	3.78981e-05	1.36536e-05	0.000104922
N-2-Furoyl-beta-alanine	C8 H9 N O4	Full match	No results	No results	Full match	183.052	10.732	2.02267e+07	25	0	5	Metabolic pathways;Biosynthesis of secondary metabolites;Microbial metabolism in diverse environments;Biosynthesis of vancomycin group antibiotics;Vitamin B6 metabolism			DDA for preferred ion	4.31861e+06	4.8752e+06	1.39776e+07	11.5772	8.14609	54.766	1.129	3.237	0.17	1.69	0.88392	0.0429832	0.930521	0.0551032
2-((4-Nitrophenoxy)methyl)oxirane	C9 H9 N O4	Full match	No results	Partial match	Full match	195.052	16.508	1.92881e+07	58	0	5	Metabolic pathways;Microbial metabolism in diverse environments;Tyrosine metabolism;Nicotinate and nicotinamide metabolism;Betalain biosynthesis			No MS2	1.81212e+07	490669	1.88364e+06	4.98002	21.4759	81.4772	0.027	0.104	-5.21	-3.27	0.00175124	0.00831251	0.00260582	0.0118372
1,6,8,11,13,15,20,23,26-Nonaazapentacyclo[17.5.2.0~6,10~.0~9,14~.0~22,25~]hexacosa-7,10,12,14,19,21,23,25-octaen-21-amine	C17 H20 N10	Full match	No results	No match	Full match	364.189	18.492	1.67316e+07	1	0	5	Metabolic pathways;Biosynthesis of secondary metabolites;Biosynthesis of various secondary metabolites - part 1;Diterpenoid biosynthesis;Inflammatory mediator regulation of TRP channels			No MS2	1.49788e+07	82674.6	227500	30.432	22.2785	44.3404	0.006	0.015	-7.5	-6.04	4.33436e-06	1.79706e-05	2.01882e-05	5.86553e-05
o-Succinylbenzoate	C11 H10 O5	Full match	No results	Full match	Full match	222.052	25.583	1.63811e+07	18	0	5	Metabolic pathways;Biosynthesis of secondary metabolites;Microbial metabolism in diverse environments;Ubiquinone and other terpenoid-quinone biosynthesis;Naphthalene degradation			No MS2	7.14282e+06	79471.9	84830.9	54.6317	45.4835	50.9633	0.011	0.012	-6.49	-6.4	4.8456e-05	5.9463e-05	0.000114941	0.000150904
Trolox	C14 H18 O4	Full match	No results	No results	Full match	250.12	26.653	1.36116e+07	30	0	5	Metabolic pathways;Biosynthesis of secondary metabolites;Ubiquinone and other terpenoid-quinone biosynthesis;Two-component system;Oxidative phosphorylation			No MS2	4.21488e+06	899516	3.51394e+06	74.8269	18.3477	40.2119	0.213	0.834	-2.23	-0.26	0.00554983	0.38066	0.00770862	0.427795
Boc-4-piperidone	C10 H17 N O3	Full match	No results	No results	Full match	199.121	13.047	1.2005e+07	32	0	5	Metabolic pathways;Biosynthesis of secondary metabolites;Tropane, piperidine and pyridine alkaloid biosynthesis;Biosynthesis of alkaloids derived from ornithine, lysine and nicotinic acid;Quorum sensing			No MS2	1.06913e+07	5.43182e+06	6.73966e+06	10.6372	14.5433	54.7382	0.508	0.63	-0.98	-0.67	0.0968414	0.353976	0.118053	0.399827
4-Acetamido-3-hydroxybenzoic acid	C9 H9 N O4	Full match	Invalid mass	Partial match	Full match	195.052	9.627	9.99368e+06	58	1	5	Metabolic pathways;Microbial metabolism in diverse environments;Tyrosine metabolism;Nicotinate and nicotinamide metabolism;Betalain biosynthesis		66.1	DDA for preferred ion	7.98668e+06	505476	1.15925e+06	20.1019	29.1506	114.176	0.063	0.145	-3.98	-2.78	0.00839502	0.0704099	0.0114142	0.0877716
β,β-Dimethyl-γ-methylene-γ-butyrolactone	C7 H10 O2	Full match	Full match	Partial match	Partial match	126.068	5.529	1.47378e+10	45	2	4	Metabolic pathways;Microbial metabolism in diverse environments;Degradation of aromatic compounds;Toluene degradation	66.2		DDA for preferred ion	1.15549e+10	2.56149e+07	8.76932e+07	56.3219	76.7936	23.1172	0.002	0.008	-8.82	-7.04	7.29549e-05	0.000241759	0.000160595	0.000491284
(4beta,12R)-8-Oxo-12,13-epoxytrichothec-9-en-4-yl (2Z)-2-butenoate	C19 H24 O5	Full match	No results	Partial match	Full match	332.162	27.965	9.4492e+09	16	0	4	Metabolic pathways;Biosynthesis of secondary metabolites;Diterpenoid biosynthesis;Plant hormone signal transduction			DDA for preferred ion	8.98069e+09	4.08615e+06	2.51112e+07	6.92301	17.6625	61.3171	0	0.003	-11.1	-8.48	2.24705e-06	8.46222e-06	1.3411e-05	3.35925e-05
(+)-Nootkatone	C15 H22 O	Full match	No results	No results	Full match	218.167	23.505	8.6765e+09	34	0	4	Metabolic pathways;Biosynthesis of secondary metabolites;Biosynthesis of various secondary metabolites - part 1;Sesquiterpenoid and triterpenoid biosynthesis			No MS2	8.3377e+09	5.48344e+06	2.75144e+07	28.4683	49.7675	74.6597	0.001	0.003	-10.57	-8.24	2.0484e-05	0.000103373	5.9283e-05	0.000237158
LW8000000	C8 H8 O5	Full match	No results	Partial match	Full match	184.037	44.918	7.19386e+09	13	0	4	Metabolic pathways;Microbial metabolism in diverse environments;Tyrosine metabolism;Aminobenzoate degradation			DDA for preferred ion	5.28921e+09	5.62166e+09	5.10127e+09	7.85985	87.2493	62.1221	1.063	0.964	0.09	-0.05	0.58704	0.933907	0.647434	0.957389
2-Methylnaphthalene	C11 H10	Full match	No results	No results	Full match	142.078	27.961	6.30261e+09	11	0	4	Microbial metabolism in diverse environments;Degradation of aromatic compounds;Naphthalene degradation;Naphthalene family			DDA for other ion	5.92843e+09	2.95627e+06	2.02154e+07	8.50872	29.0556	81.0491	0	0.003	-10.97	-8.2	1.84871e-05	7.82771e-05	5.47342e-05	0.000189133
3-Hydroxy-2-methylpyridine	C6 H7 N O	Full match	Full match	No results	Partial match	109.053	2.554	1.78173e+09	36	5	4	Metabolic pathways;Microbial metabolism in diverse environments;Aminobenzoate degradation;Tryptophan metabolism	100		DDA for preferred ion	1.44506e+09	1.10681e+09	1.39479e+09	15.8331	22.3958	5.49904	0.766	0.965	-0.38	-0.05	0.122255	0.886432	0.147562	0.915308
2-Methyl-butyric acid 5,7-dihydroxy-4-oxo-2-phenyl-chroman-3-yl ester	C20 H20 O6	Full match	No results	Partial match	Full match	356.125	24.086	1.6753e+09	39	0	4	Metabolic pathways;Biosynthesis of secondary metabolites;Biosynthesis of various secondary metabolites - part 2;Aflatoxin biosynthesis			DDA for preferred ion	1.4695e+09	1.25747e+06	1.23871e+06	41.3905	1.75441	38.3454	0.001	0.001	-10.19	-10.21	1.31756e-06	1.23336e-06	1.02488e-05	1.02031e-05
2-MeO-E1	C19 H24 O3	Full match	No results	Partial match	Full match	300.172	21.781	1.4945e+09	39	0	4	Metabolic pathways;Microbial metabolism in diverse environments;Steroid hormone biosynthesis;Steroid degradation			DDA for preferred ion	9.29844e+08	1.59246e+06	2.37562e+06	81.5373	35.031	24.673	0.002	0.003	-9.19	-8.61	0.000320586	0.000405652	0.000564147	0.000769066
NP-019811	C6 H7 N O2	Full match	Full match	Partial match	Partial match	125.048	2.393	1.38252e+09	40	1	4	Biosynthesis of secondary metabolites;Microbial metabolism in diverse environments;Aminobenzoate degradation;Tropane, piperidine and pyridine alkaloid biosynthesis	96.9		DDA for preferred ion	5.92867e+08	7.44509e+08	1.2795e+09	25.514	13.0655	11.4595	1.256	2.158	0.33	1.11	0.873896	0.00871328	0.921689	0.0123635
3-[2-[[3-(2-carboxyethyl)-5-[(Z)-(5-hydroxy-3-methyl-4-vinyl-pyrrol-2-ylidene)methyl]-4-methyl-2H-pyrrol-2-yl]methyl]-5-[(Z)-(5-hydroxy-4-methyl-3-vinyl-pyrrol-2-ylidene)methyl]-4-methyl-1H-pyrrol-3-yl]propanoic acid	C33 H36 N4 O6	Full match	No results	No results	Full match	584.262	29.422	1.36389e+09	11	0	4	Metabolic pathways;Biosynthesis of secondary metabolites;Bile secretion;Porphyrin and chlorophyll metabolism			DDA for preferred ion	9.67541e+08	1.79471e+06	1.64103e+06	52.9846	0.776228	37.0358	0.002	0.002	-9.07	-9.2	6.14764e-06	4.43508e-06	2.53224e-05	2.15313e-05
D-(-)-Quinic acid	C7 H12 O6	Full match	Full match	Full match	Full match	192.063	2.438	1.22986e+09	12	2	4	Metabolic pathways;Biosynthesis of secondary metabolites;Phenylalanine, tyrosine and tryptophan biosynthesis;Acarbose and validamycin biosynthesis	98.6	74.7	DDA for preferred ion	2.89832e+07	5.2237e+08	9.55668e+08	16.3645	24.843	20.2381	18.023	32.973	4.17	5.04	3.76187e-06	1.59996e-06	1.84522e-05	1.15255e-05
3-Ethyl-o-xylene	C10 H14	Full match	No results	Partial match	Full match	134.109	27.96	1.20153e+09	26	0	4	Metabolic pathways;Microbial metabolism in diverse environments;Degradation of aromatic compounds;Xylene degradation			No MS2	1.11721e+09	728013	5.51459e+06	4.25623	98.5295	42.69	0.001	0.005	-10.58	-7.66	2.14401e-05	7.77366e-05	6.15325e-05	0.000188106
3-(Carboxymethyl)-1-adamantanecarboxylic acid	C13 H18 O4	Full match	No results	Partial match	Full match	238.12	26.955	1.08818e+09	19	0	4	Metabolic pathways;Microbial metabolism in diverse environments;Degradation of aromatic compounds;Steroid degradation			DDA for preferred ion	6.38672e+08	2.61725e+06	3.35097e+07	38.5242	21.7632	67.3645	0.004	0.052	-7.93	-4.25	9.04794e-06	0.000579565	3.28113e-05	0.00105295
2,7-Dimethoxynaphthalene	C12 H12 O2	Full match	No results	No results	Full match	188.084	23.487	1.05037e+09	39	0	4	Metabolic pathways;Microbial metabolism in diverse environments;Degradation of aromatic compounds;Dioxin degradation			No MS2	8.83025e+08	5.0411e+06	5.29747e+06	26.9533	11.1	39.0079	0.006	0.006	-7.45	-7.38	2.60778e-06	2.19737e-06	1.46691e-05	1.37228e-05
NP-013210	C12 H14 O3	Full match	Full match	Partial match	Partial match	206.094	30.716	1.01374e+09	58	1	4	Metabolic pathways;Biosynthesis of secondary metabolites;Ubiquinone and other terpenoid-quinone biosynthesis;Novobiocin biosynthesis	83.7		DDA for other ion	7.69463e+08	2.17851e+06	1.93216e+06	41.8959	7.90543	32.2839	0.003	0.003	-8.46	-8.64	1.634e-06	1.58631e-06	1.14387e-05	1.15223e-05
MI5600000	C7 H8	Full match	No results	Partial match	Full match	92.0627	28.82	9.00871e+08	15	0	4	Metabolic pathways;Microbial metabolism in diverse environments;Degradation of aromatic compounds;Toluene degradation			DDA for other ion	7.75951e+08	9.95008e+06	8.20248e+06	11.9606	10.6771	26.5981	0.013	0.011	-6.29	-6.56	4.47244e-07	3.39751e-07	6.37257e-06	5.65263e-06
3,3a-Dihydrocyclopenta[b]chromen-1(2H)-one	C12 H10 O2	Full match	No results	No results	Full match	186.068	31.767	8.52988e+08	45	0	4	Metabolic pathways;Microbial metabolism in diverse environments;Degradation of aromatic compounds;Dioxin degradation			DDA for other ion	7.91585e+08	1.76929e+06	2.21162e+06	14.5857	8.28349	48.1478	0.002	0.003	-8.81	-8.48	7.09748e-07	8.86055e-07	7.91509e-06	8.9426e-06
Ferulic acid	C10 H10 O4	Full match	Full match	Full match	Full match	194.057	13.437	8.45435e+08	80	4	4	Metabolic pathways;Biosynthesis of secondary metabolites;Biosynthesis of phenylpropanoids;Phenylpropanoid biosynthesis	98.6	66.8	DDA for preferred ion	7.85344e+08	1.43482e+08	8.34492e+07	6.80908	10.6096	29.0509	0.183	0.106	-2.45	-3.23	5.47671e-05	1.37206e-05	0.000126776	4.78407e-05
5-Nitro-o-toluidine	C7 H8 N2 O2	Full match	Full match	No results	Full match	152.059	2.394	8.4162e+08	58	1	4	Metabolic pathways;Microbial metabolism in diverse environments;Nicotinate and nicotinamide metabolism;Nitrotoluene degradation	69.4		DDA for preferred ion	2.03046e+07	5.42405e+08	7.76209e+08	9.06814	17.3072	10.6708	26.713	38.228	4.74	5.26	2.13235e-07	1.33735e-07	4.30174e-06	3.44332e-06
Butylated hydroxytoluene	C15 H24 O	Full match	No results	Partial match	Full match	220.182	31.776	8.34314e+08	67	0	4	Biosynthesis of secondary metabolites;Sesquiterpenoid and triterpenoid biosynthesis;Insect hormone biosynthesis;Terpenoid backbone biosynthesis			No MS2	6.35699e+08	1.24696e+06	2.09184e+06	35.6422	9.39255	27.7839	0.002	0.003	-8.99	-8.25	5.61126e-07	8.86583e-07	7.0809e-06	8.9426e-06
hydroxypyridone	C5 H5 N O2	Full match	No results	Partial match	Full match	111.032	2.472	6.80014e+08	23	0	4	Metabolic pathways;Microbial metabolism in diverse environments;Nicotinate and nicotinamide metabolism;Arginine and proline metabolism			DDA for other ion	1.60668e+08	4.33659e+08	6.09618e+08	9.02709	10.8347	8.0447	2.699	3.794	1.43	1.92	2.79109e-05	4.99568e-06	7.48985e-05	2.32786e-05
Toluene	C7 H8	Full match	No results	Full match	Full match	92.0629	44.87	6.67614e+08	15	0	4	Metabolic pathways;Microbial metabolism in diverse environments;Degradation of aromatic compounds;Toluene degradation			No MS2	3.63263e+08	9.82212e+07	9.42286e+07	68.4517	15.8208	50.8747	0.27	0.259	-1.89	-1.95	0.0912987	0.0513254	0.111602	0.0650926
Cynaropicrin	C19 H22 O6	Full match	No results	Partial match	Full match	346.141	15.215	5.47169e+08	35	0	4	Biosynthesis of secondary metabolites;Biosynthesis of plant hormones;Diterpenoid biosynthesis;Carotenoid biosynthesis			DDA for preferred ion	4.92532e+08	1.10698e+06	1.30273e+06	39.0689	9.07342	41.8027	0.002	0.003	-8.8	-8.56	2.0495e-06	2.75505e-06	1.27968e-05	1.58045e-05
Phenanthrene	C14 H10	Full match	No results	No results	Full match	178.078	27.959	5.23735e+08	11	0	4	Metabolic pathways;Microbial metabolism in diverse environments;Degradation of aromatic compounds;Polycyclic aromatic hydrocarbon degradation			No MS2	4.84054e+08	1.53731e+06	2.61995e+06	8.48709	1.54571	61.7638	0.003	0.005	-8.3	-7.53	2.54351e-06	4.9576e-06	1.44126e-05	2.31423e-05
2-Methoxyestradiol	C19 H26 O3	Full match	Full match	Partial match	Partial match	302.188	27.68	4.54769e+08	51	1	4	Metabolic pathways;Biosynthesis of secondary metabolites;Steroid hormone biosynthesis;Carotenoid biosynthesis	74.8		DDA for preferred ion	4.0869e+08	476667	477876	52.1544	1.5364	112.114	0.001	0.001	-9.74	-9.74	0.000100036	0.000166602	0.000207448	0.000357855
Ethoxydiphenylacetic acid	C16 H16 O3	Full match	No results	No results	Full match	256.109	28.16	4.13237e+08	53	0	4	Metabolic pathways;Biosynthesis of secondary metabolites;Ubiquinone and other terpenoid-quinone biosynthesis;Stilbenoid, diarylheptanoid and gingerol biosynthesis			DDA for other ion	3.0102e+08	829257	831399	44.507	11.7345	33.6065	0.003	0.003	-8.5	-8.5	2.16046e-06	2.43515e-06	1.31673e-05	1.4582e-05
DMPA	C16 H16 O3	Full match	No results	No results	Full match	256.109	36.103	4.0258e+08	53	0	4	Metabolic pathways;Biosynthesis of secondary metabolites;Ubiquinone and other terpenoid-quinone biosynthesis;Stilbenoid, diarylheptanoid and gingerol biosynthesis			No MS2	3.80512e+08	1.37773e+06	2.53951e+06	3.79197	22.8406	85.2451	0.004	0.007	-8.11	-7.23	3.63247e-05	7.83958e-05	9.17875e-05	0.000189295
5-Hydroxyindole-3-acetic acid	C10 H9 N O3	Full match	Full match	No results	Full match	191.058	13.013	3.2629e+08	49	2	4	Metabolic pathways;Tryptophan metabolism;Drug metabolism - cytochrome P450;Serotonergic synapse	62.5	61.6	DDA for preferred ion	3.247e+08	1.42456e+08	1.54946e+08	9.05578	6.98399	61.6749	0.439	0.477	-1.19	-1.07	0.108323	0.126696	0.131341	0.152898
1-Hydroxyhexane-1,2,6-tricarboxylate	C9 H14 O7	Full match	No results	No results	Full match	234.074	2.496	3.22949e+08	3	0	4	Metabolic pathways;Microbial metabolism in diverse environments;2-Oxocarboxylic acid metabolism;Methane metabolism			DDA for preferred ion	4.03287e+07	2.41346e+08	2.40242e+08	13.8132	16.3543	25.6113	5.984	5.957	2.58	2.57	5.93205e-05	7.10056e-05	0.000135268	0.000174669
1912506	C15 H14 O2	Full match	No results	No results	Full match	226.099	23.503	2.87093e+08	41	0	4	Metabolic pathways;Microbial metabolism in diverse environments;Bisphenol degradation;Two-component system			No MS2	2.50633e+08	1.96485e+06	1.9825e+06	29.3524	1.71058	24.943	0.008	0.008	-7	-6.98	1.04344e-06	9.35624e-07	9.28081e-06	9.06326e-06
Furfural	C5 H4 O2	Full match	No results	No results	Full match	96.0216	2.376	2.78917e+08	9	0	4	Metabolic pathways;Microbial metabolism in diverse environments;Chlorocyclohexane and chlorobenzene degradation;Furfural degradation			No MS2	3.36039e+07	2.26089e+08	2.22528e+08	37.122	15.6836	1.63978	6.728	6.622	2.75	2.73	0.000143817	0.000167929	0.000280702	0.000360257
2210033	C12 H14 O3	Full match	No results	Partial match	Full match	206.094	19.598	2.65464e+08	58	0	4	Metabolic pathways;Biosynthesis of secondary metabolites;Ubiquinone and other terpenoid-quinone biosynthesis;Novobiocin biosynthesis			No MS2	2.06834e+08	3.96396e+06	4.20248e+06	51.8772	59.6329	3.93729	0.019	0.02	-5.71	-5.62	0.000389475	0.000800478	0.000670569	0.00140263
Dispiro[tricyclo[3.3.1.1~3,7~]decane-2,2'-[1,3]dithietane-4',2''-tricyclo[3.3.1.1~3,7~]decane]	C20 H28 S2	Full match	No results	No match	Full match	332.162	35.708	2.64507e+08	1	0	4	Metabolic pathways;Biosynthesis of secondary metabolites;Diterpenoid biosynthesis;Plant hormone signal transduction			No MS2	2.52054e+08	986572	977533	15.9446	1.74524	14.8316	0.004	0.004	-8	-8.01	1.90747e-09	2.32441e-09	1.70695e-07	1.99492e-07
(1R,2R,5S,8S,9S,10R)-5-Hydroxy-11-methyl-6-methylene-16-oxo-15-oxapentacyclo[9.3.2.1~5,8~.0~1,10~.0~2,8~]heptadecane-9-carboxylic acid	C19 H24 O5	Full match	No results	Full match	Full match	332.162	16.359	2.5289e+08	16	0	4	Metabolic pathways;Biosynthesis of secondary metabolites;Diterpenoid biosynthesis;Plant hormone signal transduction			No MS2	2.13933e+08	1.03051e+06	1.1434e+06	24.6462	4.36934	41.4894	0.005	0.005	-7.7	-7.55	1.08375e-06	1.28289e-06	9.43362e-06	1.03611e-05
1-Naphthaleneacetic acid	C12 H10 O2	Full match	No results	No results	Full match	186.068	27.95	2.34421e+08	45	0	4	Metabolic pathways;Microbial metabolism in diverse environments;Degradation of aromatic compounds;Dioxin degradation			No MS2	2.11476e+08	1.91905e+06	5.1506e+06	9.39986	3.30135	62.9212	0.009	0.024	-6.78	-5.36	8.99586e-06	4.38952e-05	3.26628e-05	0.000117728
Methyl 4,6-decadiynoate	C11 H14 O2	Full match	No results	No results	Full match	178.099	14.343	2.23052e+08	65	0	4	Metabolic pathways;Biosynthesis of secondary metabolites;Ubiquinone and other terpenoid-quinone biosynthesis;Phenylpropanoid biosynthesis			DDA for preferred ion	2.13546e+08	775594	3.02155e+06	19.1265	17.5153	66.2239	0.004	0.014	-8.11	-6.14	9.63715e-06	5.30676e-05	3.4455e-05	0.000137396
2-[(5R,8S,8aS)-3,8-dimethyl-2-oxo-1,2,4,5,6,7,8,8a-octahydroazulen-5-yl]prop-2-enoic acid	C15 H20 O3	Full match	Full match	No results	Partial match	248.141	21.438	2.18385e+08	77	6	4	Metabolic pathways;Biosynthesis of secondary metabolites;Biosynthesis of various secondary metabolites - part 1;Carotenoid biosynthesis	77.7		DDA for other ion	1.80198e+08	4.1662e+06	1.73112e+07	51.6412	6.2281	32.9552	0.023	0.096	-5.43	-3.38	0.000152588	0.00172901	0.000295627	0.00280387
Biphenyl	C12 H10	Full match	No results	No results	Full match	154.078	36.11	2.14052e+08	5	0	4	Metabolic pathways;Microbial metabolism in diverse environments;Degradation of aromatic compounds;Dioxin degradation			No MS2	1.98365e+08	1.39564e+06	832407	6.57358	19.8153	62.8432	0.007	0.004	-7.15	-7.9	6.46935e-06	4.41574e-06	2.61427e-05	2.14655e-05
riboprine	C15 H21 N5 O4	Full match	No results	No results	Full match	335.159	13.081	2.10977e+08	15	0	4	Metabolic pathways;Biosynthesis of secondary metabolites;Acarbose and validamycin biosynthesis;Zeatin biosynthesis			DDA for preferred ion	1.15869e+08	7.09096e+07	1.57829e+08	10.0829	17.0454	36.2362	0.612	1.362	-0.71	0.45	0.052267	0.62361	0.065657	0.669747
Cianidanol	C15 H14 O6	Full match	No results	No results	Full match	290.079	32.036	2.08914e+08	31	0	4	Metabolic pathways;Biosynthesis of secondary metabolites;Biosynthesis of phenylpropanoids;Flavonoid biosynthesis			No MS2	1.54635e+08	654671	625841	57.184	10.9664	43.0651	0.004	0.004	-7.88	-7.95	3.24123e-05	3.11385e-05	8.41025e-05	8.96407e-05
Nicotinamide	C6 H6 N2 O	Full match	Full match	Full match	Partial match	122.048	3.483	1.89781e+08	15	1	4	Metabolic pathways;Nicotinate and nicotinamide metabolism;Vitamin digestion and absorption;Longevity regulating pathway - worm	88.6		DDA for preferred ion	1.85246e+08	4.43999e+07	8.15156e+07	11.6554	6.19956	15.3959	0.24	0.44	-2.06	-1.18	2.15198e-05	0.000458754	6.16754e-05	0.000857177
1,3,4,5-Tetrahydroxycyclohexanecarboxylic acid	C7 H12 O6	Full match	No results	Full match	Full match	192.063	4.544	1.71328e+08	12	0	4	Metabolic pathways;Biosynthesis of secondary metabolites;Phenylalanine, tyrosine and tryptophan biosynthesis;Acarbose and validamycin biosynthesis			DDA for preferred ion	4.3559e+07	2.63596e+07	1.11845e+08	11.6311	93.6368	62.4552	0.605	2.568	-0.72	1.36	0.998379	0.463709	1	0.512416
Diethyl phthalate	C12 H14 O4	Full match	No results	No results	Full match	222.089	27.261	1.60651e+08	65	0	4	Metabolic pathways;Biosynthesis of secondary metabolites;Ubiquinone and other terpenoid-quinone biosynthesis;Phenylpropanoid biosynthesis			No MS2	1.56869e+08	3.58953e+06	4.59394e+06	27.9665	22.0408	12.2879	0.023	0.029	-5.45	-5.09	2.9066e-06	5.73822e-06	1.56985e-05	2.55349e-05
109424	C6 H4 O3	Full match	No results	No results	Full match	124.016	3.507	1.59813e+08	7	0	4	Metabolic pathways;Microbial metabolism in diverse environments;Aminobenzoate degradation;Chlorocyclohexane and chlorobenzene degradation			No MS2	9.53683e+07	6.38066e+07	1.496e+08	3.83155	8.17433	25.2596	0.669	1.569	-0.58	0.65	0.0775031	0.127006	0.0955748	0.153222
R41207	C13 H10 O3	Full match	No results	No results	Full match	214.062	31.771	1.55788e+08	48	0	4	Metabolic pathways;Microbial metabolism in diverse environments;Polycyclic aromatic hydrocarbon degradation;Bisphenol degradation			No MS2	1.34533e+08	892532	951541	16.0303	4.23939	57.8786	0.007	0.007	-7.24	-7.14	8.87949e-06	8.60572e-06	3.23524e-05	3.40013e-05
Linoleic Acid	C18 H32 O2	Full match	Full match	Full match	Not the top hit	280.24	41.062	1.50619e+08	38	4	4	Metabolic pathways;Biosynthesis of plant secondary metabolites;Linoleic acid metabolism;Biosynthesis of unsaturated fatty acids	99.8		DDA for preferred ion	1.00931e+08	3.20914e+07	3.53233e+07	48.108	82.0059	71.812	0.318	0.35	-1.65	-1.51	0.516063	0.360259	0.575425	0.406549
1796169	C9 H14 O7	Full match	No results	No results	Full match	234.074	2.406	1.43979e+08	3	0	4	Metabolic pathways;Microbial metabolism in diverse environments;2-Oxocarboxylic acid metabolism;Methane metabolism			DDA for other ion	3.23237e+06	9.04287e+07	1.19327e+08	26.9567	6.98635	18.7607	27.976	36.916	4.81	5.21	1.74169e-06	1.23925e-06	1.17468e-05	1.022e-05
115842	C6 H5 N O3	Full match	No results	Partial match	Full match	139.027	3.485	1.36297e+08	21	0	4	Metabolic pathways;Microbial metabolism in diverse environments;Aminobenzoate degradation;Nicotinate and nicotinamide metabolism			DDA for preferred ion	5.92811e+07	7.97381e+07	1.09591e+08	10.0782	23.0419	35.7532	1.345	1.849	0.43	0.89	0.324844	0.110928	0.373886	0.13499
5-Hydroxyindoleacetate	C10 H9 N O3	Full match	No results	No results	Full match	191.058	2.571	1.35158e+08	49	0	4	Metabolic pathways;Tryptophan metabolism;Drug metabolism - cytochrome P450;Serotonergic synapse			No MS2	8.43326e+07	8.50415e+07	1.09378e+08	7.82692	16.7668	29.71	1.008	1.297	0.01	0.38	0.989081	0.431828	1	0.480696
Pyrrole-2-carboxylic acid	C5 H5 N O2	Full match	Full match	Partial match	Partial match	111.032	3.817	1.32401e+08	23	1	4	Metabolic pathways;Microbial metabolism in diverse environments;Nicotinate and nicotinamide metabolism;Arginine and proline metabolism	90.2		DDA for preferred ion	9.81221e+07	3.53515e+07	1.2481e+08	22.8954	10.8986	19.9649	0.36	1.272	-1.47	0.35	0.0033585	0.386443	0.00479188	0.433729
Nitrosobis(2-oxopropyl)amine	C6 H10 N2 O3	Full match	No results	No results	Full match	158.069	2.347	1.23007e+08	17	0	4	Metabolic pathways;Microbial metabolism in diverse environments;Glycine, serine and threonine metabolism;C5-Branched dibasic acid metabolism			No MS2	1.4014e+06	7.3098e+07	8.34681e+07	18.6589	34.3558	2.93406	52.161	59.56	5.7	5.9	1.13403e-06	1.16811e-06	9.54301e-06	9.92658e-06
Pyrrole 2-carboxylate	C5 H5 N O2	Full match	No results	Partial match	Full match	111.032	5.044	1.19715e+08	23	0	4	Metabolic pathways;Microbial metabolism in diverse environments;Nicotinate and nicotinamide metabolism;Arginine and proline metabolism			DDA for preferred ion	2.70661e+07	3.62229e+07	4.31952e+07	14.6378	54.2492	66.2543	1.338	1.596	0.42	0.67	0.282772	0.136908	0.328216	0.164426
(2E,6E,8E)-2,6,8-Decatrienoic acid	C10 H14 O2	Full match	No results	No results	Full match	166.099	25.575	1.1686e+08	89	0	4	Metabolic pathways;Biosynthesis of secondary metabolites;Monoterpenoid biosynthesis;Limonene and pinene degradation			DDA for preferred ion	6.48246e+07	8.76061e+06	3.74231e+07	44.4103	24.433	49.0355	0.135	0.577	-2.89	-0.79	0.00134044	0.197192	0.00203795	0.232169
pretyrosine	C10 H13 N O5	Full match	No results	Full match	Full match	227.079	2.459	1.1638e+08	9	0	4	Metabolic pathways;Biosynthesis of secondary metabolites;Biosynthesis of amino acids;Phenylalanine, tyrosine and tryptophan biosynthesis			No MS2	2.7493e+07	6.13067e+07	8.80295e+07	15.6962	32.7023	35.6281	2.23	3.202	1.16	1.68	0.0457277	0.0102193	0.0578135	0.0143228
porphobilinogen	C10 H14 N2 O4	Full match	No results	Full match	Full match	226.095	2.447	1.14591e+08	28	0	4	Metabolic pathways;Biosynthesis of secondary metabolites;Microbial metabolism in diverse environments;Porphyrin and chlorophyll metabolism			No MS2	1.15367e+06	5.64086e+07	1.10813e+08	43.6065	30.3771	10.9148	48.895	96.053	5.61	6.59	1.16626e-05	4.61836e-06	3.94562e-05	2.20563e-05
(+)-Gibberellic acid	C19 H22 O6	Full match	No results	Full match	Full match	346.141	16.876	1.14539e+08	35	0	4	Biosynthesis of secondary metabolites;Biosynthesis of plant hormones;Diterpenoid biosynthesis;Carotenoid biosynthesis			No MS2	9.67524e+07	1.12195e+06	4.98604e+07	45.8723	16.1825	62.66	0.012	0.515	-6.43	-0.96	0.000367286	0.302543	0.000636173	0.346019
86893	C9 H12 O6	Full match	No results	No results	Full match	216.063	2.505	1.13701e+08	7	0	4	Metabolic pathways;Microbial metabolism in diverse environments;2-Oxocarboxylic acid metabolism;Methane metabolism			DDA for preferred ion	1.06214e+06	8.80365e+07	4.51335e+07	36.901	15.7182	62.0904	82.886	42.493	6.37	5.41	3.31686e-05	8.38433e-05	8.57163e-05	0.000199659
2-Hydroxyethyl (2-hydroxyethyl)carbamate	C5 H11 N O4	Full match	No results	Partial match	Full match	149.069	2.343	1.06691e+08	10	0	4	Metabolic pathways;Biosynthesis of secondary metabolites;Cyanoamino acid metabolism;Cationic antimicrobial peptide (CAMP) resistance			No MS2	3.44316e+06	5.04934e+07	6.86454e+07	6.52905	46.9016	13.4136	14.665	19.937	3.87	4.32	2.24342e-05	2.01265e-05	6.33405e-05	6.38377e-05
NP-001346	C11 H15 N5 O3 S	Full match	Full match	Full match	Full match	297.089	6.092	1.00613e+08	4	2	4	Metabolic pathways;Biosynthesis of plant secondary metabolites;Cysteine and methionine metabolism;Zeatin biosynthesis	99.7		DDA for preferred ion	8.8712e+07	5.03022e+06	5.38865e+06	22.3187	90.2852	30.08	0.057	0.061	-4.14	-4.04	0.00379585	0.00166541	0.00537773	0.00271091
(Boc-aminooxy)acetic Acid	C7 H13 N O5	Full match	No results	Partial match	Full match	191.079	2.351	8.88146e+07	7	0	4	Metabolic pathways;Biosynthesis of secondary metabolites;Phenylalanine, tyrosine and tryptophan biosynthesis;Acarbose and validamycin biosynthesis			No MS2	2.01732e+06	6.77232e+07	7.32507e+07	31.1524	18.1494	18.8033	33.571	36.311	5.07	5.18	3.51032e-06	3.3912e-06	1.76248e-05	1.80389e-05
Diethyl phenylmalonate	C13 H16 O4	Full match	No results	Partial match	Full match	236.105	14.845	8.57642e+07	45	0	4	Metabolic pathways;Biosynthesis of secondary metabolites;Ubiquinone and other terpenoid-quinone biosynthesis;Novobiocin biosynthesis			No MS2	8.33194e+07	960600	1.44417e+06	4.77328	29.3834	67.9118	0.012	0.017	-6.44	-5.85	0.000342221	0.000291468	0.000597695	0.000578209
KG7537500	C19 H26 O3	Full match	No results	Partial match	Full match	302.188	19.713	8.06607e+07	51	0	4	Metabolic pathways;Biosynthesis of secondary metabolites;Steroid hormone biosynthesis;Carotenoid biosynthesis			No MS2	6.93781e+07	986730	978510	65.0055	4.19475	19.9279	0.014	0.014	-6.14	-6.15	0.000461976	0.000523984	0.000779396	0.000963537
Perezone	C15 H20 O3	Full match	No results	No results	Full match	248.141	32.365	7.74471e+07	77	0	4	Metabolic pathways;Biosynthesis of secondary metabolites;Biosynthesis of various secondary metabolites - part 1;Carotenoid biosynthesis			DDA for preferred ion	7.36992e+07	112952	281599	5.28969	27.8394	59.1558	0.002	0.004	-9.35	-8.03	2.02189e-06	4.6908e-06	1.26701e-05	2.23312e-05
Thymidine	C10 H14 N2 O5	Full match	Full match	Full match	Not the top hit	242.09	3.807	7.56801e+07	15	2	4	Metabolic pathways;Biosynthesis of secondary metabolites;Biosynthesis of various secondary metabolites - part 3;Pyrimidine metabolism	97.1		DDA for preferred ion	1.28319e+07	1.41902e+07	3.8809e+07	22.4023	18.3015	42.0666	1.106	3.024	0.15	1.6	0.995717	0.00416646	1	0.006258
Uracil	C4 H4 N2 O2	Full match	No results	Full match	Full match	112.028	2.555	7.18327e+07	28	0	4	Metabolic pathways;Pantothenate and CoA biosynthesis;beta-Alanine metabolism;Pyrimidine metabolism			No MS2	5.75274e+07	4.0793e+07	4.59515e+07	13.6707	17.0305	12.2637	0.709	0.799	-0.5	-0.32	0.0134873	0.20208	0.0179668	0.237634
4-(4-Hydroxy-3-methoxyphenyl)butanoic acid	C11 H14 O4	Full match	No results	Partial match	Full match	210.089	16.609	6.98228e+07	35	0	4	Metabolic pathways;Biosynthesis of secondary metabolites;Biosynthesis of phenylpropanoids;Phenylpropanoid biosynthesis			DDA for preferred ion	5.80155e+07	6.01364e+06	2.22551e+07	12.2595	56.5085	48.0886	0.104	0.384	-3.27	-1.38	0.00248281	0.0549423	0.00360877	0.0694037
6-(2-Furyl)-3,3,5,5-tetramethyldihydro-2H-pyran-2,4(3H)-dione	C13 H16 O4	Full match	No results	Partial match	Full match	236.105	35.014	6.91569e+07	45	0	4	Metabolic pathways;Biosynthesis of secondary metabolites;Ubiquinone and other terpenoid-quinone biosynthesis;Novobiocin biosynthesis			DDA for preferred ion	6.32127e+07	722017	637806	9.51441	13.5653	124.105	0.011	0.01	-6.45	-6.63	0.000766687	0.00128127	0.00122516	0.00213462
Cytidine	C9 H13 N3 O5	Full match	No results	Full match	Full match	243.085	2.339	6.65539e+07	29	0	4	Metabolic pathways;Cyanoamino acid metabolism;ABC transporters;Pyrimidine metabolism			No MS2	164152	2.63617e+07	6.41468e+07	2.51803	17.441	34.9197	160.593	390.777	7.33	8.61	8.85184e-07	5.36764e-07	8.65487e-06	7.28727e-06
MNA	C7 H8 N2 O2	Full match	No results	No results	Full match	152.059	3.491	6.65533e+07	58	0	4	Metabolic pathways;Microbial metabolism in diverse environments;Nicotinate and nicotinamide metabolism;Nitrotoluene degradation			No MS2	2.97975e+07	3.30949e+07	6.44566e+07	8.9114	12.2085	19.8047	1.111	2.163	0.15	1.11	0.511471	0.00342283	0.570651	0.00522721
3305	C7 H10 O2	Full match	No results	Partial match	Full match	126.068	9.485	6.63732e+07	45	0	4	Metabolic pathways;Microbial metabolism in diverse environments;Degradation of aromatic compounds;Toluene degradation			DDA for preferred ion	5.59606e+07	4.73394e+07	6.3026e+07	42.1456	8.38006	20.4943	0.846	1.126	-0.24	0.17	0.932223	0.627318	0.972374	0.673385
4-Morpholin-4-yl-4-oxo-butyric acid	C8 H13 N O4	Full match	No results	Partial match	Full match	187.084	2.37	6.34517e+07	19	0	4	Metabolic pathways;Lysine degradation;Two-component system;Quorum sensing			No MS2	1.13937e+07	5.78126e+07	2.8307e+07	24.8289	28.4742	10.9707	5.074	2.484	2.34	1.31	0.000558678	0.00632073	0.000920426	0.009179
4-(4-Ethoxyphenyl)-4-oxobutanoic acid	C12 H14 O4	Full match	Full match	No results	Not the top hit	222.089	14.348	6.29273e+07	65	1	4	Metabolic pathways;Biosynthesis of secondary metabolites;Ubiquinone and other terpenoid-quinone biosynthesis;Phenylpropanoid biosynthesis	62.8		DDA for preferred ion	6.14463e+07	8.25929e+06	7.3828e+06	2.02099	9.50694	104.91	0.134	0.12	-2.9	-3.06	0.161984	0.0604028	0.193055	0.0759031
L-2-FURYLALANINE	C7 H9 N O3	Full match	No results	No results	Full match	155.058	3.511	5.96485e+07	26	0	4	Metabolic pathways;Biosynthesis of secondary metabolites;Carbapenem biosynthesis;Phenazine biosynthesis			No MS2	7.61099e+06	1.74016e+07	4.15844e+07	23.3531	1.05092	36.3335	2.286	5.464	1.19	2.45	0.0173004	0.000448581	0.0228123	0.000841038
4-Butyl-3-methylphthalic acid	C13 H16 O4	Full match	Invalid mass	Partial match	Full match	236.105	15.511	5.50657e+07	45	2	4	Metabolic pathways;Biosynthesis of secondary metabolites;Ubiquinone and other terpenoid-quinone biosynthesis;Novobiocin biosynthesis		63.1	DDA for preferred ion	2.67379e+07	5.74854e+06	1.68445e+07	46.2608	18.6048	84.962	0.215	0.63	-2.22	-0.67	0.0375235	0.337111	0.0479156	0.382367
13-Hydroxyoctadecadienoic acid	C18 H32 O3	Full match	No results	No results	Full match	296.235	38.544	5.25523e+07	34	0	4	Metabolic pathways;Linoleic acid metabolism;Cutin, suberine and wax biosynthesis;PPAR signaling pathway			No MS2	4.09096e+07	1.97119e+07	2.54842e+07	41.4003	34.8666	7.22275	0.482	0.623	-1.05	-0.68	0.0875645	0.5248	0.107243	0.573106
Didemethylisoproturon	C10 H14 N2 O	Full match	Full match	No results	Not the top hit	178.11	40.432	4.96333e+07	58	3	4	Metabolic pathways;Microbial metabolism in diverse environments;Drug metabolism - cytochrome P450;Nicotinate and nicotinamide metabolism	74.4		DDA for preferred ion	4.88384e+07	1.69919e+07	1.10977e+07	80.6885	32.0549	50.0476	0.348	0.227	-1.52	-2.14	0.991788	0.965483	1	0.981874
(4Z)-1a,5-Dimethyl-8-methylene-2,3,6,7,7a,8,10a,10b-octahydrooxireno[9,10]cyclodeca[1,2-b]furan-9(1aH)-one	C15 H20 O3	Full match	No results	No results	Full match	248.141	33.568	4.94071e+07	77	0	4	Metabolic pathways;Biosynthesis of secondary metabolites;Biosynthesis of various secondary metabolites - part 1;Carotenoid biosynthesis			No MS2	4.11697e+07	1.14999e+06	3.67812e+06	18.0265	40.2723	45.1239	0.028	0.089	-5.16	-3.48	0.000101538	0.000498908	0.000209945	0.00092228
4-phthalimidobutyric acid	C12 H11 N O4	Full match	No results	No results	Full match	233.069	2.566	4.65879e+07	41	0	4	Metabolic pathways;Microbial metabolism in diverse environments;Degradation of aromatic compounds;Dioxin degradation			DDA for other ion	2.10585e+07	2.55055e+07	4.21105e+07	10.9375	17.1962	27.192	1.211	2	0.28	1	0.216485	0.0231451	0.254578	0.0308461
AMINOCARB PHENOL	C9 H13 N O	Full match	No results	No results	Full match	151.1	2.551	4.64424e+07	58	0	4	Metabolic pathways;Biosynthesis of alkaloids derived from shikimate pathway;Tyrosine metabolism;Phenylalanine metabolism			DDA for preferred ion	9.32405e+06	7.27133e+06	2.76973e+07	30.8979	22.6907	38.6771	0.78	2.971	-0.36	1.57	0.610463	0.00808616	0.670847	0.0115328
Benzil	C14 H10 O2	Full match	No results	No results	Full match	210.068	24.169	4.5729e+07	30	0	4	Metabolic pathways;Microbial metabolism in diverse environments;Degradation of aromatic compounds;Polycyclic aromatic hydrocarbon degradation			No MS2	4.47061e+07	599701	597024	30.0307	0.432174	39.3152	0.013	0.013	-6.22	-6.23	9.94553e-06	8.09196e-06	3.51996e-05	3.2572e-05
MFCD00198520	C19 H26 O3	Full match	No results	Partial match	Full match	302.188	29.974	4.36986e+07	51	0	4	Metabolic pathways;Biosynthesis of secondary metabolites;Steroid hormone biosynthesis;Carotenoid biosynthesis			DDA for preferred ion	4.19519e+07	888722	863651	38.9199	2.41677	19.8955	0.021	0.021	-5.56	-5.6	1.25789e-05	1.12404e-05	4.15071e-05	4.13133e-05
N,N'-(Methylenedi-4,1-cyclohexanediyl)bis[2-cyano-3-(3,4-dihydroxyphenyl)acrylamide]	C33 H36 N4 O6	Full match	No results	No results	Full match	584.263	34.884	4.33407e+07	10	0	4	Metabolic pathways;Biosynthesis of secondary metabolites;Bile secretion;Porphyrin and chlorophyll metabolism			DDA for preferred ion	2.68865e+07	30874.4	54508	63.3572	3.50323	4.97867	0.001	0.002	-9.77	-8.95	4.16271e-06	7.12109e-06	1.96059e-05	2.97239e-05
Carbaryl	C12 H11 N O2	Full match	No results	No results	Full match	201.079	24.344	4.12725e+07	72	0	4	Metabolic pathways;Microbial metabolism in diverse environments;Degradation of aromatic compounds;Dioxin degradation			No MS2	1.60042e+07	3.3508e+07	3.68001e+07	12.9061	10.2036	18.4175	2.094	2.299	1.07	1.2	0.00295488	0.00140019	0.00424489	0.00231515
butyl acrylate	C7 H12 O2	Full match	No results	Partial match	Full match	128.084	32.497	4.0882e+07	55	0	4	Metabolic pathways;Microbial metabolism in diverse environments;Benzoate degradation;Limonene and pinene degradation			No MS2	3.01493e+07	7.20202e+06	2.76779e+07	35.158	22.1321	21.8757	0.239	0.918	-2.07	-0.12	0.00167076	0.994258	0.00249633	0.999999
(3aS,10aR)-8,9,10,10a-Tetrahydro-4H-naphtho[1,8a-b]furan-2,6(3H,5H)-dione	C12 H14 O3	Full match	No results	Partial match	Full match	206.094	24.887	4.08495e+07	58	0	4	Metabolic pathways;Biosynthesis of secondary metabolites;Ubiquinone and other terpenoid-quinone biosynthesis;Novobiocin biosynthesis			DDA for preferred ion	2.68653e+07	1.86981e+06	2.1065e+07	47.8208	18.6869	83.2952	0.07	0.784	-3.84	-0.35	0.0146766	0.734089	0.0194926	0.775735
2-(Aminooxy)phenol	C6 H7 N O2	Full match	No results	Partial match	Full match	125.048	3.486	3.99831e+07	40	0	4	Biosynthesis of secondary metabolites;Microbial metabolism in diverse environments;Aminobenzoate degradation;Tropane, piperidine and pyridine alkaloid biosynthesis			No MS2	2.17223e+07	2.71559e+07	3.94152e+07	5.82897	18.639	28.7574	1.25	1.815	0.32	0.86	0.445794	0.137196	0.502301	0.164743
(E)-Ferulic acid	C10 H10 O4	Full match	No results	Full match	Full match	194.057	17.101	3.81247e+07	80	0	4	Metabolic pathways;Biosynthesis of secondary metabolites;Biosynthesis of phenylpropanoids;Phenylpropanoid biosynthesis			DDA for preferred ion	2.80254e+07	8.02108e+06	8.55705e+06	52.8964	9.83068	76.9351	0.286	0.305	-1.8	-1.71	0.158774	0.278945	0.189522	0.32078
(-)-Caryophyllene oxide	C15 H24 O	Full match	Full match	Partial match	Full match	220.183	26.045	3.7977e+07	67	2	4	Biosynthesis of secondary metabolites;Sesquiterpenoid and triterpenoid biosynthesis;Insect hormone biosynthesis;Terpenoid backbone biosynthesis	66.9		DDA for preferred ion	3.78525e+07	2.66252e+06	1.89005e+07	24.6872	14.2627	50.8919	0.07	0.499	-3.83	-1	0.000261527	0.250888	0.000470884	0.29084
2878846	C20 H26 O3	Full match	No results	No results	Full match	314.188	35.871	3.64497e+07	36	0	4	Metabolic pathways;Biosynthesis of secondary metabolites;Diterpenoid biosynthesis;Retinol metabolism			No MS2	2.29921e+07	692116	783914	53.7929	21.8052	24.4941	0.03	0.034	-5.05	-4.87	9.60357e-05	0.00012353	0.000200518	0.000276025
Valiolone	C7 H12 O6	Full match	No results	Partial match	Full match	192.063	3.522	3.61031e+07	12	0	4	Metabolic pathways;Biosynthesis of secondary metabolites;Phenylalanine, tyrosine and tryptophan biosynthesis;Acarbose and validamycin biosynthesis			DDA for preferred ion	1.20035e+07	2.95701e+07	2.69286e+07	6.58149	15.7088	21.9715	2.463	2.243	1.3	1.17	0.00145597	0.0076694	0.00220037	0.0109789
3-Tropanol	C8 H15 N O	Full match	No results	Not the top hit	Full match	141.115	15.772	3.5466e+07	44	0	4	Metabolic pathways;Biosynthesis of secondary metabolites;Tropane, piperidine and pyridine alkaloid biosynthesis;Biosynthesis of alkaloids derived from ornithine, lysine and nicotinic acid			No MS2	2.57026e+06	5.0164e+06	2.09403e+07	44.3934	25.0425	74.0736	1.952	8.147	0.96	3.03	0.352227	0.0236393	0.403409	0.0314505
Cathine	C9 H13 N O	Full match	No results	No results	Full match	151.1	15.362	3.5344e+07	58	0	4	Metabolic pathways;Biosynthesis of alkaloids derived from shikimate pathway;Tyrosine metabolism;Phenylalanine metabolism			No MS2	3.5283e+07	9.71556e+06	8.83651e+06	5.74444	30.2118	26.6254	0.275	0.25	-1.86	-2	0.00233186	0.000747706	0.00340182	0.00131939
2-Hydroxyethyl 3,4,5-trihydroxybenzoate	C9 H10 O6	Full match	No results	Partial match	Full match	214.047	2.553	3.08127e+07	6	0	4	Metabolic pathways;Microbial metabolism in diverse environments;Degradation of aromatic compounds;Phenylalanine metabolism			No MS2	3.98924e+06	2.14715e+07	2.96398e+07	22.4536	10.6768	21.0994	5.382	7.43	2.43	2.89	0.000114771	5.17257e-05	0.00023252	0.000134383
Stearic acid	C18 H36 O2	Full match	No results	Full match	Full match	284.271	44.932	3.0557e+07	13	0	4	Biosynthesis of plant secondary metabolites;Biosynthesis of unsaturated fatty acids;Fatty acid biosynthesis;Phototransduction - fly			No MS2	2.82912e+07	1.03086e+06	1.0664e+06	80.4164	2.52267	156.398	0.036	0.038	-4.78	-4.73	0.214898	0.620395	0.252773	0.666685
5-Methoxytryptamine	C11 H14 N2 O	Full match	No results	Full match	Full match	190.11	13.258	3.0518e+07	58	0	4	Biosynthesis of secondary metabolites;Tryptophan metabolism;Tropane, piperidine and pyridine alkaloid biosynthesis;Biosynthesis of alkaloids derived from ornithine, lysine and nicotinic acid			No MS2	2.84376e+07	5.49264e+06	1.04545e+07	24.6474	10.6859	27.8537	0.193	0.368	-2.37	-1.44	0.000573145	0.00616571	0.000942358	0.00896808
2-(propanoylamino)-4,5,6,7-tetrahydro-1-benzothiophene-3-carboxamide	C12 H16 N2 O2 S	Full match	No results	No results	Not the top hit	252.093	21.638	2.96977e+07	42	0	4	Microbial metabolism in diverse environments;Polycyclic aromatic hydrocarbon degradation;Metabolism of xenobiotics by cytochrome P450;Chemical carcinogenesis			No MS2	7.69599e+06	2.24045e+06	1.21229e+07	83.7418	26.7484	81.5243	0.291	1.575	-1.78	0.66	0.224116	0.753308	0.263004	0.793765
2-Methyl-2-propanyl 4-{[4-(1H-tetrazol-1-yl)phenyl]sulfonyl}-1-piperazinecarboxylate	C16 H22 N6 O4 S	Full match	No results	No results	Full match	394.141	31.086	2.84003e+07	3	0	4	Biosynthesis of secondary metabolites;Biosynthesis of phenylpropanoids;Parkinson disease;Isoflavonoid biosynthesis			No MS2	2.68666e+07	703231	673165	43.8768	1.79735	41.9179	0.026	0.025	-5.26	-5.32	0.00017436	0.000104702	0.000331079	0.000239944
3,4-Dimethoxyhydrocinnamic acid	C11 H14 O4	Full match	No results	Partial match	Full match	210.089	11.7	2.66569e+07	35	0	4	Metabolic pathways;Biosynthesis of secondary metabolites;Biosynthesis of phenylpropanoids;Phenylpropanoid biosynthesis			DDA for preferred ion	1.88537e+07	1.31998e+06	4.9646e+06	36.7004	7.42229	70.8092	0.07	0.263	-3.84	-1.93	0.00452097	0.0370249	0.00635229	0.0478535
5a-Amino-7-phenyl-4,5,5a,8-tetrahydro-8aH-[1,2,5]oxadiazolo[3,4-e]indol-8a-ol 6-oxide	C14 H14 N4 O3	Full match	No results	No results	Not the top hit	286.105	11.818	2.61209e+07	28	0	4	Biosynthesis of phenylpropanoids;Taste transduction;Phosphotransferase system (PTS);Glycolysis / Gluconeogenesis			DDA for preferred ion	1.54072e+07	430120	1.03233e+06	53.0913	55.2997	56.7971	0.028	0.067	-5.16	-3.9	0.000849935	0.00451254	0.00134458	0.00672756
Estriol	C18 H24 O3	Full match	No results	No results	Full match	288.172	24.093	2.54463e+07	37	0	4	Metabolic pathways;Steroid hormone biosynthesis;Ovarian steroidogenesis;Progesterone, androgen and estrogen receptor agonists/antagonists			No MS2	2.53004e+07	668831	914832	42.1036	9.31141	38.6662	0.026	0.036	-5.24	-4.79	8.43619e-05	0.000159962	0.000180333	0.000345439
Nikethamide	C10 H14 N2 O	Full match	No results	No results	Full match	178.111	9.697	2.16567e+07	58	0	4	Metabolic pathways;Microbial metabolism in diverse environments;Drug metabolism - cytochrome P450;Nicotinate and nicotinamide metabolism			No MS2	4.09538e+06	2.2131e+06	2.04741e+07	11.5204	29.8527	19.2441	0.54	4.999	-0.89	2.32	0.0707735	0.000269815	0.0876637	0.000540587
N~6~-(Carboxymethyl)-L-lysine	C8 H16 N2 O4	Full match	No results	No results	Full match	204.111	43.079	2.12738e+07	28	0	4	Metabolic pathways;Biosynthesis of secondary metabolites;Microbial metabolism in diverse environments;Biosynthesis of various secondary metabolites - part 3			No MS2	2.07452e+07	1.89019e+07	1.9046e+07	7.8835	7.70226	84.7313	0.911	0.918	-0.13	-0.12	0.99991	0.470433	1	0.518955
Ephedrine	C10 H15 N O	Full match	No results	No results	Full match	165.115	8.38	2.10146e+07	50	0	4	Metabolic pathways;Biosynthesis of alkaloids derived from shikimate pathway;Tyrosine metabolism;Phenylalanine metabolism			No MS2	2.64762e+06	5.53435e+06	1.83422e+07	62.0671	28.6398	60.9484	2.09	6.928	1.06	2.79	0.360471	0.0698404	0.412368	0.0871135
5,6-dihydroxy-2-indolecarboxylic acid	C9 H7 N O4	Full match	No results	Partial match	Full match	193.037	10.281	2.04814e+07	29	0	4	Metabolic pathways;Biosynthesis of secondary metabolites;Tyrosine metabolism;Novobiocin biosynthesis			DDA for preferred ion	951521	1.99634e+06	1.08198e+07	31.4422	52.8717	68.2087	2.098	11.371	1.07	3.51	0.212557	0.00673098	0.2502	0.00972665
7-Amino[1,2,3]thiadiazolo[5,4-d]pyrimidin-5(2H)-one	C4 H3 N5 O S	Full match	Invalid mass	No match	Full match	169.005	4.36	2.02784e+07	1	1	4	Metabolic pathways;Neuroactive ligand-receptor interaction;Cysteine and methionine metabolism;Taurine and hypotaurine metabolism		65.8	DDA for other ion	1.8084e+07	1.10974e+07	3.74806e+06	11.9378	15.9762	65.8671	0.614	0.207	-0.7	-2.27	0.600805	0.0115439	0.661124	0.0160282
4-Amino-N'-(2,4-dimethoxybenzylidene)-1,2,5-oxadiazole-3-carbohydrazonamide	C12 H14 N6 O3	Full match	No results	No match	Not the top hit	290.113	15.664	1.94566e+07	7	0	4	Metabolic pathways;Microbial metabolism in diverse environments;Biosynthesis of amino acids;Lysine biosynthesis			No MS2	9.89581e+06	488382	2.74409e+06	16.6138	1.65409	133.404	0.049	0.277	-4.34	-1.85	0.0151546	0.369881	0.0200984	0.41651
MFCD00001599	C12 H8 O2	Full match	No results	No results	Full match	184.053	11.415	1.94432e+07	16	0	4	Metabolic pathways;Microbial metabolism in diverse environments;Degradation of aromatic compounds;Dioxin degradation			DDA for preferred ion	122707	56656.5	52061.9	170.034	9.08333	18.3647	0.462	0.424	-1.11	-1.24	0.269025	0.240831	0.313052	0.279867
(2E)-4-[2-(Methacryloyloxy)ethoxy]-4-oxo-2-butenoic acid	C10 H12 O6	Full match	No results	Partial match	Full match	228.063	3.515	1.782e+07	6	0	4	Metabolic pathways;Microbial metabolism in diverse environments;Degradation of aromatic compounds;Xylene degradation			No MS2	1.69415e+07	1.35559e+07	1.03894e+07	3.99313	28.9314	62.3985	0.8	0.613	-0.32	-0.71	0.736355	0.218465	0.795023	0.255494
Mevalonic acid-5P	C6 H13 O7 P	Full match	No results	Full match	Full match	228.04	4.211	1.74076e+07	5	0	4	Metabolic pathways;Biosynthesis of secondary metabolites;Pantothenate and CoA biosynthesis;Terpenoid backbone biosynthesis			No MS2	4.48043e+06	1.23629e+07	7.94317e+06	8.97718	23.366	11.7503	2.759	1.773	1.46	0.83	0.000352452	0.00755665	0.000613301	0.010826
2-Isopropyl-5-methylbenzoic acid	C11 H14 O2	Full match	No results	No results	Full match	178.099	16.253	1.66823e+07	65	0	4	Metabolic pathways;Biosynthesis of secondary metabolites;Ubiquinone and other terpenoid-quinone biosynthesis;Phenylpropanoid biosynthesis			No MS2	1.36344e+07	155990	481732	61.4183	33.1075	101.588	0.011	0.035	-6.45	-4.82	0.0023351	0.0141942	0.00340621	0.0194523
7-Methoxycoumarin-4-acetic acid	C12 H10 O5	Full match	No results	No results	Full match	234.053	13.418	1.66739e+07	25	0	4	Metabolic pathways;Microbial metabolism in diverse environments;Degradation of aromatic compounds;Dioxin degradation			No MS2	4.24462e+06	1.65884e+07	7.48666e+06	7.55131	3.1487	30.8204	3.908	1.764	1.97	0.82	0.000455916	0.0746245	0.000770234	0.0927498
3,5-ditert-butyl-4-hydroxybenzaldehyde	C15 H22 O2	Full match	No results	Partial match	Full match	234.162	32.07	1.63391e+07	53	0	4	Metabolic pathways;Biosynthesis of secondary metabolites;Biosynthesis of various secondary metabolites - part 1;Sesquiterpenoid and triterpenoid biosynthesis			No MS2	1.36833e+07	180044	247259	31.237	52.7177	8.71503	0.013	0.018	-6.25	-5.79	3.85056e-05	9.44989e-05	9.59437e-05	0.000220347
17-(Hydroxymethyl)-12-methyl-8-oxapentacyclo[14.2.1.0~1,13~.0~4,12~.0~5,9~]nonadeca-5(9),6,10-trien-17-ol	C20 H26 O3	Full match	No results	No results	Full match	314.188	25.728	1.28812e+07	36	0	4	Metabolic pathways;Biosynthesis of secondary metabolites;Diterpenoid biosynthesis;Retinol metabolism			DDA for preferred ion	5.09144e+06	5.95374e+06	4.75648e+06	29.9471	4.9931	73.623	1.169	0.934	0.23	-0.1	0.998448	0.99972	1	0.999999
6-(2-Morpholin-4-yl-ethyl)-6H-indolo[2,3-b]quinoxaline	C20 H20 N4 O	Full match	No results	No match	Not the top hit	332.163	35.387	1.24731e+07	47	0	4	Metabolic pathways;Biosynthesis of secondary metabolites;Diterpenoid biosynthesis;Plant hormone signal transduction			No MS2	2.62791e+06	67125.3	228631	96.3541	72.0307	34.4439	0.026	0.087	-5.29	-3.52	0.000972895	0.00395893	0.00151928	0.00596399
2-(5-Methyl-2-phenyl-2H-1,2,3-triazol-4-yl)-5-(1-naphthyl)-1,3,4-oxadiazole	C21 H15 N5 O	Full match	No results	No results	Not the top hit	353.127	28.055	1.17316e+07	33	0	4	Metabolic pathways;Biosynthesis of secondary metabolites;Biosynthesis of alkaloids derived from shikimate pathway;Isoquinoline alkaloid biosynthesis			No MS2	1.04074e+07	100879	172102	51.3745	28.065	27.1819	0.01	0.017	-6.69	-5.92	4.61275e-05	0.000122177	0.000110616	0.000273334
2-(Hydroxymethyl)phenyl hexopyranoside	C13 H18 O7	Full match	No results	No results	Not the top hit	286.105	9.926	1.11624e+07	28	0	4	Biosynthesis of phenylpropanoids;Taste transduction;Phosphotransferase system (PTS);Glycolysis / Gluconeogenesis			DDA for preferred ion	7.22798e+06	220770	1.30878e+06	58.1492	14.0879	57.4505	0.031	0.181	-5.03	-2.47	0.000690839	0.0260154	0.00111513	0.0344028
dimethylformamide	C3 H7 N O	Full match	No results	Partial match	Full match	73.0529	2.337	8.73085e+06	27	0	4	Metabolic pathways;Pantothenate and CoA biosynthesis;Glycine, serine and threonine metabolism;beta-Alanine metabolism			No MS2	671599	5.62509e+06	3.94722e+06	35.0044	30.5021	15.1503	8.376	5.877	3.07	2.56	0.00015427	0.000668374	0.00029847	0.00119317
Octahydro-1-benzofuran	C8 H14 O	Full match	No results	No results	Full match	126.105	13.942	7.90928e+09	60	0	3	Metabolic pathways;Biosynthesis of secondary metabolites;Prodigiosin biosynthesis			DDA for preferred ion	4.07477e+07	2.60587e+08	6.79076e+09	48.4425	126.19	70.142	6.395	166.654	2.68	7.38	0.0762579	0.00423733	0.0941104	0.00635334
3957	C8 H14 O2	Full match	No results	Partial match	Full match	142.099	17.127	6.891e+09	70	0	3	Biosynthesis of secondary metabolites;alpha-Linolenic acid metabolism;Drug metabolism - cytochrome P450			DDA for preferred ion	6.15646e+09	1.05776e+07	1.08483e+08	38.1494	7.93354	72.9148	0.002	0.018	-9.18	-5.83	8.5802e-05	0.000658969	0.000182974	0.00117925
.DELTA.9-TETRAHYDROCANNABINOLIC ACID	C22 H30 O4	Full match	No results	No results	Full match	358.214	22.421	5.90575e+09	24	0	3	Metabolic pathways;Biosynthesis of secondary metabolites;Biosynthesis of various secondary metabolites - part 1			DDA for preferred ion	3.06528e+09	2.9491e+06	4.86031e+06	61.0417	9.16293	39.5385	0.001	0.002	-10.02	-9.3	3.33692e-06	4.48003e-06	1.70457e-05	2.16564e-05
oxazolidinone	C3 H5 N O2	Full match	No results	Partial match	Full match	87.0321	2.348	2.77903e+09	23	0	3	Metabolic pathways;Cysteine and methionine metabolism;Pyrimidine metabolism			DDA for preferred ion	8.12022e+06	1.79623e+09	2.22244e+09	1.59648	27.6277	17.4099	221.204	273.692	7.79	8.1	9.8318e-08	7.80702e-08	2.81232e-06	2.50118e-06
Benzyl methacrylate	C11 H12 O2	Full match	Full match	No results	Partial match	176.084	31.748	2.25241e+09	47	1	3	Microbial metabolism in diverse environments;Degradation of aromatic compounds;Naphthalene degradation	84.7		DDA for other ion	2.10441e+09	5.1441e+06	5.09963e+06	9.93927	23.3699	34.1084	0.002	0.002	-8.68	-8.69	4.48084e-07	4.54631e-07	6.37675e-06	6.68554e-06
3-(17-Hydroxy-10,13-dimethyl-3-oxo-2,3,8,9,10,11,12,13,14,15,16,17-dodecahydro-1H-cyclopenta[a]phenanthren-17-yl)propanoic acid	C22 H30 O4	Full match	No results	No results	Full match	358.214	28.114	1.92126e+09	24	0	3	Metabolic pathways;Biosynthesis of secondary metabolites;Biosynthesis of various secondary metabolites - part 1			No MS2	1.7293e+09	1.30035e+06	1.11203e+07	21.8003	22.0484	106.367	0.001	0.006	-10.38	-7.28	3.66491e-05	0.000321265	9.24002e-05	0.000629444
6,7-dihydro-5H-dibenzo[d,f][1,3]diazepin-6-one	C13 H10 N2 O	Full match	Full match	No results	Partial match	210.079	31.991	1.91676e+09	45	3	3	Metabolic pathways;Biosynthesis of secondary metabolites;Phenazine biosynthesis	93.7		DDA for preferred ion	4.2504e+07	1.85859e+09	1.26087e+09	6.5543	3.93014	30.069	43.727	29.665	5.45	4.89	6.42025e-07	8.94212e-07	7.56189e-06	8.96911e-06
Safynol	C13 H12 O2	Full match	No results	No results	Full match	200.083	17.116	1.40671e+09	34	0	3	Microbial metabolism in diverse environments;Polycyclic aromatic hydrocarbon degradation;Bisphenol degradation			DDA for preferred ion	1.19046e+09	954722	6.13495e+06	54.2904	19.7276	44.7425	0.001	0.005	-10.28	-7.6	8.88631e-06	4.94869e-05	3.23612e-05	0.000129599
methoxyresorcinol	C7 H8 O3	Full match	No results	No results	Full match	140.047	7.697	1.34035e+09	34	0	3	Microbial metabolism in diverse environments;Naphthalene degradation;Nitrotoluene degradation			DDA for preferred ion	2.75497e+08	1.25193e+09	7.14273e+08	18.8522	4.85863	23.3113	4.544	2.593	2.18	1.37	0.000137853	0.00310364	0.000270798	0.00477854
Valerophenone	C11 H14 O	Full match	No results	No results	Full match	162.104	26.785	1.14162e+09	27	0	3	Metabolic pathways;Biosynthesis of secondary metabolites;Ubiquinone and other terpenoid-quinone biosynthesis			DDA for preferred ion	9.17268e+08	5.3656e+06	6.8179e+06	14.2647	1.8491	16.5753	0.006	0.007	-7.42	-7.07	2.60901e-09	5.53521e-09	2.13909e-07	3.86832e-07
2454	C11 H12 O3	Full match	No results	No results	Full match	192.078	19.585	1.02287e+09	61	0	3	Microbial metabolism in diverse environments;Phenylpropanoid biosynthesis;Naphthalene degradation			DDA for preferred ion	8.83454e+08	3.93753e+06	4.64438e+06	44.3321	23.791	10.3257	0.004	0.005	-7.81	-7.57	3.5049e-06	4.76585e-06	1.76037e-05	2.25116e-05
Adenine	C5 H5 N5	Full match	Full match	Full match	Partial match	135.055	2.538	1.00667e+09	13	1	3	Metabolic pathways;Purine metabolism;Zeatin biosynthesis	98		DDA for preferred ion	4.32978e+08	4.23024e+08	8.63798e+08	23.3164	0.759546	24.7249	0.977	1.995	-0.03	1	0.870168	0.0312824	0.918549	0.0408307
trans-3-Hexenoic acid	C6 H10 O2	Full match	Full match	No results	Not the top hit	114.068	10.779	8.8828e+08	69	4	3	Microbial metabolism in diverse environments;Degradation of aromatic compounds;Caprolactam degradation	91.7		DDA for preferred ion	1.94627e+07	4.25139e+07	7.86816e+08	35.6182	103.556	68.8383	2.184	40.427	1.13	5.34	0.238523	0.0114163	0.279196	0.0158646
n-butyl methacrylate	C8 H14 O2	Full match	No results	Partial match	Full match	142.099	13.718	8.74543e+08	70	0	3	Biosynthesis of secondary metabolites;alpha-Linolenic acid metabolism;Drug metabolism - cytochrome P450			DDA for preferred ion	7.73835e+08	7.35392e+06	8.63868e+06	41.2309	5.6612	20.2653	0.01	0.011	-6.72	-6.49	4.43708e-06	6.72969e-06	2.04727e-05	2.86107e-05
2,4-Quinolinediol	C9 H7 N O2	Full match	Full match	Partial match	Partial match	161.048	12.115	7.95147e+08	57	3	3	Metabolic pathways;Biosynthesis of alkaloids derived from shikimate pathway;Tryptophan metabolism	94.3		DDA for preferred ion	6.03882e+08	9.73123e+07	7.67432e+07	23.0032	5.15272	47.1465	0.161	0.127	-2.63	-2.98	0.00184483	0.000473736	0.00273427	0.000881297
Fexofenadine	C32 H39 N O4	Full match	Full match	No results	Full match	501.287	33.984	7.48693e+08	4	2	3	Biosynthesis of secondary metabolites;Bile secretion;Indole diterpene alkaloid biosynthesis	64		DDA for preferred ion	6.38697e+08	258364	3.75889e+06	13.8586	1.59792	87.9818	0	0.006	-11.27	-7.41	2.37954e-05	0.000196478	6.60653e-05	0.000410991
N-{4-[(4,6-Dimethyl-2-pyrimidinyl)sulfamoyl]phenyl}-1-adamantanecarboxamide	C23 H28 N4 O3 S	Full match	No results	No results	Full match	440.187	20.701	7.27283e+08	9	0	3	Metabolic pathways;Biosynthesis of secondary metabolites;Staurosporine biosynthesis			DDA for preferred ion	6.73878e+08	2.14699e+06	2.41233e+06	67.6847	7.80062	33.0765	0.003	0.004	-8.29	-8.13	0.00015759	0.000204717	0.000303834	0.000425435
N,N-Dimethylaniline	C8 H11 N	Full match	Full match	Partial match	Partial match	121.089	2.575	7.20234e+08	40	3	3	Metabolic pathways;Phenylalanine metabolism;Drug metabolism - cytochrome P450	96.9		DDA for preferred ion	2.83841e+07	3.05172e+08	5.72549e+08	20.5972	38.5249	21.3233	10.752	20.171	3.43	4.33	0.00015499	3.42661e-05	0.00029957	9.6784e-05
(4R,5R,6R,7R)-4,6,7,8-Tetrahydroxy-5-methoxy-2-oxooctanoic acid	C9 H16 O8	Full match	No results	No results	Full match	252.084	2.447	7.1034e+08	1	0	3	Metabolic pathways;ABC transporters;Purine metabolism			DDA for preferred ion	2.41474e+07	6.4259e+08	5.18074e+08	10.4638	15.2795	34.3804	26.611	21.455	4.73	4.42	6.83478e-06	9.29597e-06	2.71027e-05	3.59894e-05
olivetolic acid	C12 H16 O4	Full match	No results	No results	Full match	224.104	13.97	6.51579e+08	28	0	3	Metabolic pathways;Biosynthesis of secondary metabolites;Biosynthesis of various secondary metabolites - part 1			DDA for preferred ion	6.11763e+08	2.45418e+06	1.64376e+07	10.322	42.6507	47.2792	0.004	0.027	-7.96	-5.22	3.99612e-06	5.30722e-05	1.90846e-05	0.000137396
5-Acetamidopentanoic acid	C7 H13 N O3	Full match	No results	Full match	Full match	159.09	2.867	6.34563e+08	31	0	3	Metabolic pathways;Tropane, piperidine and pyridine alkaloid biosynthesis;Lysine degradation			DDA for preferred ion	3.76718e+08	4.86726e+08	5.16212e+08	12.3521	10.4968	12.744	1.292	1.37	0.37	0.45	0.0745114	0.00915625	0.0920479	0.0129483
2796	C8 H14 O2	Full match	No results	Partial match	Full match	142.099	23.959	6.33313e+08	70	0	3	Biosynthesis of secondary metabolites;alpha-Linolenic acid metabolism;Drug metabolism - cytochrome P450			DDA for preferred ion	6.02925e+08	4.91772e+06	3.0075e+06	4.33014	66.0085	64.9242	0.008	0.005	-6.94	-7.65	0.000170046	0.000254871	0.00032409	0.000514369
(1S,16R,18S)-6-Hydroxy-16,18-dimethyl-2,9-dioxo-17-oxapentacyclo[11.4.1.0~1,10~.0~3,8~.0~12,16~]octadeca-3,5,7,10-tetraene-18-carbaldehyde	C20 H18 O5	Full match	No results	Partial match	Full match	338.115	24.089	6.24331e+08	45	0	3	Biosynthesis of secondary metabolites;Stilbenoid, diarylheptanoid and gingerol biosynthesis;Isoflavonoid biosynthesis			DDA for preferred ion	6.11567e+08	1.32683e+06	1.30704e+06	31.1548	1.75441	37.9205	0.002	0.002	-8.85	-8.87	1.18622e-06	1.098e-06	9.69446e-06	9.60321e-06
BENZO-12-CROWN-4	C12 H16 O4	Full match	No results	No results	Full match	224.105	19.577	5.45214e+08	28	0	3	Metabolic pathways;Biosynthesis of secondary metabolites;Biosynthesis of various secondary metabolites - part 1			No MS2	5.04661e+08	5.28964e+06	5.97506e+06	42.1184	46.3998	5.63213	0.01	0.012	-6.58	-6.4	3.66284e-05	6.32211e-05	9.2364e-05	0.000158441
2-Methoxynaphthalene	C11 H10 O	Full match	No results	No results	Full match	158.073	33.88	5.25734e+08	19	0	3	Microbial metabolism in diverse environments;Degradation of aromatic compounds;Naphthalene degradation			No MS2	4.33393e+08	3.48918e+06	3.22523e+06	13.2379	12.0724	27.3976	0.008	0.007	-6.96	-7.07	3.92258e-07	3.13254e-07	5.91418e-06	5.42802e-06
Osthol	C15 H16 O3	Full match	No results	No results	Full match	244.11	23.531	5.11903e+08	56	0	3	Metabolic pathways;Microbial metabolism in diverse environments;Bisphenol degradation			No MS2	4.72798e+08	2.57699e+06	3.11199e+06	21.6579	35.8217	12.1368	0.005	0.007	-7.52	-7.25	9.06151e-07	8.76262e-07	8.73763e-06	8.89099e-06
NSC 1775	C16 H18 O2	Full match	No results	No results	Full match	242.13	23.514	4.84083e+08	20	0	3	Metabolic pathways;Biosynthesis of secondary metabolites;Ubiquinone and other terpenoid-quinone biosynthesis			No MS2	4.19347e+08	1.02759e+07	1.02306e+07	37.6191	78.2274	10.8291	0.025	0.024	-5.35	-5.36	0.00282137	0.00846717	0.00406703	0.0120376
2707	C8 H14 O	Full match	No results	No results	Full match	126.105	31.805	4.65125e+08	60	0	3	Metabolic pathways;Biosynthesis of secondary metabolites;Prodigiosin biosynthesis			No MS2	4.44681e+08	9.55995e+06	1.71828e+07	3.98227	53.9059	65.1333	0.021	0.039	-5.54	-4.69	0.00071712	0.00136839	0.00115349	0.00226613
1,3,11-Tridecatriene-5,7,9-triyne	C13 H10	Full match	No results	No results	Full match	166.078	28.817	4.5608e+08	8	0	3	Metabolic pathways;Microbial metabolism in diverse environments;Polycyclic aromatic hydrocarbon degradation			DDA for other ion	4.4324e+08	1.36324e+06	1.62349e+06	8.98456	17.6702	31.4144	0.003	0.004	-8.34	-8.09	2.99435e-07	3.13076e-07	5.08624e-06	5.42802e-06
2-Amino-1,4-bis(aminooxy)-1,4-butanedione	C4 H9 N3 O4	Full match	No results	No results	Full match	163.06	2.076	4.46492e+08	7	0	3	Metabolic pathways;Biosynthesis of secondary metabolites;Biosynthesis of various secondary metabolites - part 3			DDA for preferred ion	1.31167e+07	3.90689e+08	4.13564e+08	77.1914	16.9779	1.69051	29.786	31.53	4.9	4.98	0.000300163	0.000254551	0.000532029	0.000513936
6,8-Dihydroxy-3-[(2S)-2-hydroxy-4-oxopentyl]-1H-isochromen-1-one	C14 H14 O6	Full match	No results	No results	Full match	278.079	34.595	4.42428e+08	14	0	3	Metabolic pathways;Biosynthesis of secondary metabolites;Biosynthesis of enediyne antibiotics			DDA for other ion	1.60822e+08	1.3488e+06	2.7233e+06	64.648	29.4033	51.9964	0.008	0.017	-6.9	-5.88	4.14818e-05	8.83914e-05	0.000101617	0.000208224
Boldione	C19 H24 O2	Full match	No results	Full match	Full match	284.177	27.68	4.3033e+08	33	0	3	Metabolic pathways;Microbial metabolism in diverse environments;Steroid degradation			No MS2	3.85751e+08	956792	959219	50.7009	2.27395	36.6234	0.002	0.002	-8.66	-8.65	1.00137e-05	8.74083e-06	3.53018e-05	3.43363e-05
Benzyl vinyl ether	C9 H10 O	Full match	No results	No results	Full match	134.073	27.964	3.97397e+08	50	0	3	Biosynthesis of secondary metabolites;Biosynthesis of plant secondary metabolites;Phenylpropanoid biosynthesis			No MS2	3.6538e+08	4.45e+06	6.78352e+06	7.04954	15.4253	47.8891	0.012	0.019	-6.36	-5.75	7.90513e-06	1.11893e-05	2.98317e-05	4.11535e-05
2'-Deoxyadenosine	C10 H13 N5 O3	Full match	Full match	Full match	Full match	251.102	2.539	3.92698e+08	26	2	3	Metabolic pathways;ABC transporters;Purine metabolism	99.2		DDA for preferred ion	5.57929e+07	1.81629e+08	3.67738e+08	32.0815	13.8163	13.7141	3.255	6.591	1.7	2.72	0.00262468	0.000156115	0.00379992	0.000338127
MFCD02056780	C19 H22 O5	Full match	No results	Partial match	Full match	330.146	28.614	3.90052e+08	35	0	3	Biosynthesis of secondary metabolites;Diterpenoid biosynthesis;Carotenoid biosynthesis			No MS2	3.65759e+08	979435	1.00518e+06	6.75929	6.76234	34.8599	0.003	0.003	-8.54	-8.51	1.04468e-07	1.24658e-07	2.92844e-06	3.3017e-06
(17beta)-3-(Ethynyloxy)estra-1,3,5(10)-trien-17-ol	C20 H24 O2	Full match	No results	No results	Full match	296.177	25.628	3.44057e+08	33	0	3	Metabolic pathways;Biosynthesis of secondary metabolites;Biosynthesis of various secondary metabolites - part 1			No MS2	2.54505e+08	3.20114e+06	2.74176e+06	39.4465	6.88536	66.1548	0.013	0.011	-6.31	-6.54	4.48366e-05	5.69291e-05	0.00010805	0.000145723
Biacetyl	C4 H6 O2	Full match	No results	Not the top hit	Full match	86.037	3.834	3.08206e+08	31	0	3	Microbial metabolism in diverse environments;Aminobenzoate degradation;Butanoate metabolism			No MS2	3.89455e+07	1.75586e+08	1.19024e+08	11.1017	35.9635	20.4571	4.509	3.056	2.17	1.61	0.000267144	0.00149432	0.000479936	0.00245585
dihydromethysticin	C15 H16 O5	Full match	No results	No results	Full match	276.099	28.632	2.90626e+08	38	0	3	Metabolic pathways;Biosynthesis of secondary metabolites;Biosynthesis of various secondary metabolites - part 1			No MS2	2.65888e+08	1.31978e+06	1.44699e+06	8.06553	1.40062	22.2999	0.005	0.005	-7.65	-7.52	6.01943e-09	8.51026e-09	4.03384e-07	5.40678e-07
MFCD11045308	C29 H44 O2	Full match	No results	No results	Full match	424.334	37.98	2.82486e+08	3	0	3	Metabolic pathways;Biosynthesis of secondary metabolites;Ubiquinone and other terpenoid-quinone biosynthesis			DDA for preferred ion	120815	4.63362e+07	2.05149e+07	169.383	64.3222	143.039	383.53	169.804	8.58	7.41	0.0803693	0.0731939	0.0988767	0.0910411
MFCD00640545	C12 H18 N6 S	Full match	No results	No results	Full match	278.13	28.815	2.69476e+08	2	0	3	Biosynthesis of secondary metabolites;Pantothenate and CoA biosynthesis;Carbapenem biosynthesis			No MS2	2.06262e+08	1.46877e+06	5.57426e+06	24.7506	5.80488	84.2338	0.007	0.027	-7.13	-5.21	0.000206478	0.000851462	0.000383094	0.0014818
5-(1,3-Benzodioxol-5-yl)-N-(3-methyl-1-phenyl-1H-pyrazol-5-yl)-1,2-oxazole-3-carboxamide	C21 H16 N4 O4	Full match	No results	No match	Full match	388.116	14.325	2.52772e+08	10	0	3	Metabolic pathways;Biosynthesis of secondary metabolites;Aflatoxin biosynthesis			DDA for preferred ion	2.20253e+08	693368	477968	55.2374	11.5908	33.7785	0.003	0.002	-8.31	-8.85	1.71946e-05	1.4298e-05	5.2019e-05	4.92604e-05
Arecoline	C8 H13 N O2	Full match	Full match	No results	Full match	155.095	7.655	2.36232e+08	38	2	3	Biosynthesis of secondary metabolites;Tropane, piperidine and pyridine alkaloid biosynthesis;Biosynthesis of alkaloids derived from ornithine, lysine and nicotinic acid	87.5		DDA for preferred ion	1.92724e+08	5.37516e+07	7.63717e+07	15.2629	9.54023	32.7578	0.279	0.396	-1.84	-1.34	0.000490464	0.00533035	0.000821133	0.00784479
16-(Hydroxymethyl)-13-methoxy-12,20-dimethyl-11,14-dioxo-5-oxa-8,17,20-triazahexacyclo[15.3.1.0~3,19~.0~4,8~.0~9,18~.0~10,15~]henicosa-10(15),12-diene-21-carbonitrile	C22 H26 N4 O5	Full match	No results	No results	Full match	426.189	16.598	2.31589e+08	14	0	3	Metabolic pathways;Biosynthesis of secondary metabolites;Carotenoid biosynthesis			DDA for preferred ion	2.20118e+08	1.00022e+06	1.77554e+06	40.7004	2.93431	44.7867	0.005	0.008	-7.78	-6.95	6.8288e-06	1.60299e-05	2.70937e-05	5.3797e-05
Bay 36-7620	C19 H18 O2	Full match	No results	No results	Not the top hit	278.13	32.746	2.27156e+08	21	0	3	Biosynthesis of secondary metabolites;Pantothenate and CoA biosynthesis;Carbapenem biosynthesis			No MS2	2.1718e+08	882907	1.49753e+06	5.0486	2.39014	35.2307	0.004	0.007	-7.94	-7.18	4.13192e-07	5.91252e-07	6.07615e-06	7.55455e-06
1-O-Phosphonopentitol	C5 H13 O8 P	Full match	No results	No results	Full match	232.035	2.372	2.25202e+08	7	0	3	Metabolic pathways;Pentose and glucuronate interconversions;Mannose type O-glycan biosynthesis			DDA for other ion	7.95916e+06	4.78214e+07	1.36049e+08	8.71905	30.2206	56.2712	6.008	17.093	2.59	4.1	0.00257632	0.000355433	0.00373469	0.000685819
Boc-Glu-OH	C10 H17 N O6	Full match	No results	Partial match	Full match	247.105	2.335	2.16842e+08	7	0	3	Metabolic pathways;Biosynthesis of secondary metabolites;Cyanoamino acid metabolism			No MS2	4.07075e+06	1.36422e+08	1.3053e+08	20.5263	31.8344	21.4707	33.513	32.065	5.07	5	3.91985e-06	4.66416e-06	1.88709e-05	2.22389e-05
1-Octyn-3-ol	C8 H14 O	Full match	No results	No results	Full match	126.104	17.153	2.1308e+08	60	0	3	Metabolic pathways;Biosynthesis of secondary metabolites;Prodigiosin biosynthesis			DDA for preferred ion	1.93983e+08	3.1462e+06	3.77489e+06	27.9492	15.4427	53.6328	0.016	0.019	-5.95	-5.68	4.35204e-05	4.67729e-05	0.000105432	0.000123884
4-Morpholinepropionic acid	C7 H13 N O3	Full match	No results	Partial match	Full match	159.089	4.67	2.12797e+08	31	0	3	Metabolic pathways;Tropane, piperidine and pyridine alkaloid biosynthesis;Lysine degradation			DDA for preferred ion	1.80861e+08	4.8237e+07	1.3841e+07	10.8141	21.3726	79.79	0.267	0.077	-1.91	-3.71	0.0882093	0.0027726	0.10797	0.00430999
2-(2-Butoxyethoxy)-5,8-dihydroxy-1,4-naphthoquinone	C16 H18 O6	Full match	No results	No results	Full match	306.11	10.827	2.08511e+08	14	0	3	Metabolic pathways;Biosynthesis of secondary metabolites;Biosynthesis of enediyne antibiotics			DDA for preferred ion	1.65707e+08	1.97044e+06	1.58393e+06	15.9409	13.8718	20.9425	0.012	0.01	-6.39	-6.71	2.19646e-07	1.78574e-07	4.35484e-06	3.99737e-06
6-Phenylhexanoic acid	C12 H16 O2	Full match	No results	No results	Full match	192.115	27.053	2.0525e+08	44	0	3	Metabolic pathways;Biosynthesis of secondary metabolites;Ubiquinone and other terpenoid-quinone biosynthesis			DDA for other ion	1.81859e+08	4.17483e+06	5.81302e+06	37.6038	6.18397	37.2293	0.023	0.032	-5.44	-4.97	3.54773e-05	5.36869e-05	9.02159e-05	0.000138759
lactucin	C15 H16 O5	Full match	No results	No results	Full match	276.099	34.546	2.04222e+08	38	0	3	Metabolic pathways;Biosynthesis of secondary metabolites;Biosynthesis of various secondary metabolites - part 1			DDA for preferred ion	1.67353e+08	506777	501440	16.4362	4.91172	34.0201	0.003	0.003	-8.37	-8.38	4.48914e-07	3.68817e-07	6.37675e-06	5.90481e-06
Idebenone	C19 H30 O5	Full match	No results	No results	Not the top hit	338.209	26.856	1.98638e+08	21	0	3	Metabolic pathways;Biosynthesis of secondary metabolites;Biosynthesis of various secondary metabolites - part 1			No MS2	1.81369e+08	84106	306433	72.9018	13.1222	27.7572	0	0.002	-11.07	-9.21	6.56439e-05	0.000225002	0.000147285	0.000462353
N~1~,N~3~-Diisobutyl-N~5~-(4-nitrophenyl)-1,3,5-benzenetricarboxamide	C23 H28 N4 O5	Full match	No results	No results	Full match	440.205	18.75	1.96587e+08	4	0	3	Metabolic pathways;Biosynthesis of secondary metabolites;Diterpenoid biosynthesis			DDA for preferred ion	1.82835e+08	68613	2.4791e+06	22.5588	37.7587	70.2833	0	0.014	-11.38	-6.2	2.47133e-05	0.000370911	6.80346e-05	0.000711761
mephenesin	C10 H14 O3	Full match	No results	No results	Full match	182.094	15.691	1.92447e+08	56	0	3	Metabolic pathways;Biosynthesis of secondary metabolites;Monoterpenoid biosynthesis			No MS2	1.27744e+08	6.22181e+06	8.87815e+06	45.6303	11.8301	100.284	0.049	0.069	-4.36	-3.85	0.00314353	0.0102085	0.0045018	0.0143122
N-Acetylnorvaline	C7 H13 N O3	Full match	No results	Partial match	Full match	159.09	2.324	1.85668e+08	31	0	3	Metabolic pathways;Tropane, piperidine and pyridine alkaloid biosynthesis;Lysine degradation			DDA for preferred ion	1.37673e+07	1.54942e+08	1.35673e+08	14.9963	11.1945	19.2184	11.254	9.855	3.49	3.3	2.79623e-06	4.49393e-06	1.53871e-05	2.17022e-05
2-tert-Butyl-1-(2-pyrrolidin-1-yl-ethyl)-1H-1,3a,8-triaza-cyclopenta[a]indene	C19 H26 N4	Full match	No results	No match	Not the top hit	310.215	34.232	1.85491e+08	20	0	3	Metabolic pathways;Biosynthesis of secondary metabolites;alpha-Linolenic acid metabolism			DDA for preferred ion	1.64927e+08	2.86987e+07	6.05083e+07	14.2746	10.5862	30.482	0.174	0.367	-2.52	-1.45	8.36767e-05	0.00446432	0.000179284	0.00666447
Lisuride	C20 H26 N4 O	Full match	No results	No results	Full match	338.209	27.833	1.81103e+08	21	0	3	Metabolic pathways;Biosynthesis of secondary metabolites;Biosynthesis of various secondary metabolites - part 1			No MS2	1.76151e+08	153813	1.09644e+06	47.5489	14.6025	63.4864	0.001	0.006	-10.16	-7.33	2.16566e-05	0.000116253	6.19677e-05	0.000261982
4-Methoxy-2,8-diphenylhexahydro[1,3]dioxolo[4,5]pyrano[3,2-d][1,3]dioxine	C21 H22 O6	Full match	No results	No results	Full match	370.141	17.719	1.79133e+08	41	0	3	Metabolic pathways;Biosynthesis of secondary metabolites;Biosynthesis of various secondary metabolites - part 2			DDA for preferred ion	1.56847e+08	994480	962948	23.2353	3.38954	42.3032	0.006	0.006	-7.3	-7.35	3.17208e-06	2.41351e-06	1.65652e-05	1.4487e-05
Adipoin	C6 H10 O2	Full match	No results	No results	Full match	114.068	6.848	1.78914e+08	69	0	3	Microbial metabolism in diverse environments;Degradation of aromatic compounds;Caprolactam degradation			DDA for preferred ion	6.60417e+07	1.7125e+08	8.85593e+07	23.9187	6.47222	37.2211	2.593	1.341	1.37	0.42	0.00666526	0.126499	0.00916169	0.152698
2,6-Diamino-4-methyleneheptanedioic acid	C8 H14 N2 O4	Full match	No results	No results	Full match	202.095	2.42	1.68053e+08	16	0	3	Metabolic pathways;Biosynthesis of secondary metabolites;Clavulanic acid biosynthesis			DDA for preferred ion	1.59658e+07	7.8156e+07	1.47425e+08	11.2085	11.5812	11.333	4.895	9.234	2.29	3.21	7.15742e-06	1.02527e-06	2.78849e-05	9.34005e-06
Thymine	C5 H6 N2 O2	Full match	Full match	Full match	Full match	126.043	3.763	1.58122e+08	22	3	3	Metabolic pathways;Histidine metabolism;Pyrimidine metabolism	86.1		DDA for preferred ion	8.54936e+07	3.21539e+07	9.83374e+07	4.37542	15.945	35.2053	0.376	1.15	-1.41	0.2	0.00433117	0.45067	0.00609787	0.499286
12-oxo Phytodienoic Acid	C18 H28 O3	Full match	Full match	Partial match	Full match	292.203	34.555	1.58007e+08	21	4	3	Metabolic pathways;Biosynthesis of secondary metabolites;alpha-Linolenic acid metabolism	77.1		DDA for preferred ion	6.41241e+07	3.93429e+07	5.44354e+07	2.86719	2.53695	72.2471	0.614	0.849	-0.7	-0.24	0.339825	0.914691	0.390058	0.940913
Benzyl 4-{N-[3-(1H-indol-3-yl)acryloyl]-L-seryl}-1,4-diazepane-1-carboxylate	C27 H30 N4 O5	Full match	No results	No results	Full match	490.22	30.75	1.56756e+08	2	0	3	Metabolic pathways;Biosynthesis of secondary metabolites;Biosynthesis of various secondary metabolites - part 1			DDA for preferred ion	1.30699e+08	55878.9	212151	19.8255	44.4449	45.2241	0	0.002	-11.19	-9.27	8.39177e-07	1.75051e-06	8.40093e-06	1.20669e-05
biliverdin	C33 H34 N4 O6	Full match	No results	No results	Full match	582.247	33.53	1.55561e+08	5	0	3	Metabolic pathways;Biosynthesis of secondary metabolites;Porphyrin and chlorophyll metabolism			DDA for preferred ion	3.57174e+07	2.12691e+07	1.16295e+08	43.7572	17.6861	26.4641	0.595	3.256	-0.75	1.7	0.651084	0.00558031	0.711967	0.00817903
2-(alpha-D-mannosyl)-D-glyceric acid	C9 H16 O9	Full match	No results	Partial match	Full match	268.079	2.376	1.53339e+08	7	0	3	Metabolic pathways;Phosphotransferase system (PTS);Fructose and mannose metabolism			No MS2	915368	8.28636e+07	1.2036e+08	29.7678	11.7328	21.5731	90.525	131.488	6.5	7.04	8.37448e-07	6.00079e-07	8.38935e-06	7.59052e-06
epsilon-Caprolactone	C6 H10 O2	Full match	No results	No results	Full match	114.068	33.889	1.4974e+08	69	0	3	Microbial metabolism in diverse environments;Degradation of aromatic compounds;Caprolactam degradation			No MS2	1.35494e+08	1.5392e+06	6.59092e+06	8.00755	49.8689	64.5656	0.011	0.049	-6.46	-4.36	0.000154462	0.000998449	0.000298667	0.00170744
1-[(3-Methylbutanoyl)oxy]-2,5-pyrrolidinedione	C9 H13 N O4	Full match	No results	No results	Full match	199.084	29.719	1.44915e+08	6	0	3	Metabolic pathways;Biosynthesis of secondary metabolites;Biosynthesis of various secondary metabolites - part 2			No MS2	1.39292e+08	3.76667e+06	1.87721e+06	17.0281	5.09733	45.9672	0.027	0.013	-5.21	-6.21	8.98961e-06	3.78257e-06	3.26628e-05	1.93886e-05
deoxyuridine	C9 H12 N2 O5	Full match	Invalid mass	Full match	Full match	228.075	2.399	1.43927e+08	14	1	3	Metabolic pathways;ABC transporters;Pyrimidine metabolism		68.2	DDA for other ion	1.30137e+06	5.29136e+07	1.0229e+08	86.3405	7.57434	25.3307	40.66	78.602	5.35	6.3	0.000347913	0.000125411	0.000606266	0.000279461
AF4878000	C11 H12 O3	Full match	No results	No results	Full match	192.078	29.327	1.40672e+08	61	0	3	Microbial metabolism in diverse environments;Phenylpropanoid biosynthesis;Naphthalene degradation			No MS2	1.12993e+08	1.72899e+06	1.78095e+06	50.8596	22.2086	5.08744	0.015	0.016	-6.03	-5.99	3.65849e-05	4.46793e-05	9.23177e-05	0.000119283
2-Furoic acid	C5 H4 O3	Full match	Full match	No results	Not the top hit	112.016	3.891	1.34992e+08	9	2	3	Metabolic pathways;Microbial metabolism in diverse environments;Furfural degradation	85.9		DDA for preferred ion	1.05343e+08	1.23979e+08	1.0387e+08	15.9184	3.46314	14.1026	1.177	0.986	0.24	-0.02	0.622767	0.317779	0.683242	0.362288
(1R)-1-(6-Amino-3-pyridinyl)-1,4-anhydro-2-deoxy-D-erythro-pentitol	C10 H14 N2 O3	Full match	No results	No results	Full match	210.1	9.051	1.28404e+08	34	0	3	Metabolic pathways;Microbial metabolism in diverse environments;Nicotinate and nicotinamide metabolism			DDA for preferred ion	1.24411e+08	1.06345e+07	9.75673e+06	4.82655	35.6322	73.9575	0.085	0.078	-3.55	-3.67	0.00324701	0.00189099	0.00464229	0.00303867
Benzophenone	C13 H10 O	Full match	No results	No results	Full match	182.073	28.964	1.26308e+08	14	0	3	Metabolic pathways;Microbial metabolism in diverse environments;Polycyclic aromatic hydrocarbon degradation			No MS2	1.12151e+08	568047	550406	7.37041	2.67809	42.3025	0.005	0.005	-7.63	-7.67	1.55302e-06	1.18259e-06	1.11289e-05	9.98602e-06
2-Amino-9-(2-deoxypentofuranosyl)-7,9-dihydro-3H-purine-6,8-dione	C10 H13 N5 O5	Full match	No results	Partial match	Full match	283.091	2.54	1.25671e+08	25	0	3	Metabolic pathways;ABC transporters;Purine metabolism			No MS2	2.93101e+07	5.19088e+07	1.21219e+08	21.1041	8.78531	22.8291	1.771	4.136	0.82	2.05	0.02526	0.000455239	0.0328125	0.000851854
glycyl-prolyl-glycinamide	C9 H16 N4 O3	Full match	No results	No results	Full match	228.122	2.33	1.23972e+08	6	0	3	Metabolic pathways;Biosynthesis of secondary metabolites;Clavulanic acid biosynthesis			No MS2	1.45681e+06	1.192e+08	5.63009e+07	54.1032	14.0234	16.3037	81.823	38.647	6.35	5.27	2.31896e-05	5.50311e-05	6.48743e-05	0.000141639
D-Xylonic acid	C5 H10 O6	Full match	No results	Full match	Full match	166.048	14.566	1.20732e+08	9	0	3	Metabolic pathways;Pentose and glucuronate interconversions;Ascorbate and aldarate metabolism			DDA for preferred ion	1.92304e+07	3.19843e+07	6.97178e+07	9.51256	39.7275	35.6864	1.663	3.625	0.73	1.86	0.32333	0.00368551	0.372318	0.00558708
Fluorene	C13 H10	Full match	No results	No results	Full match	166.078	36.12	1.20408e+08	8	0	3	Metabolic pathways;Microbial metabolism in diverse environments;Polycyclic aromatic hydrocarbon degradation			No MS2	1.18848e+08	976197	899749	5.16542	40.2698	35.6156	0.008	0.008	-6.93	-7.05	3.0814e-06	3.56011e-06	1.6311e-05	1.86503e-05
Ethyl 1,3-dihydroxy-2-naphthoate	C13 H12 O4	Full match	No results	No results	Full match	232.073	27.909	1.20106e+08	43	0	3	Metabolic pathways;Biosynthesis of secondary metabolites;Biosynthesis of enediyne antibiotics			No MS2	1.05987e+08	356218	8.32114e+06	31.9764	1.39544	96.5416	0.003	0.079	-8.22	-3.67	0.00347143	0.0400488	0.0049458	0.051544
1-(4-Hydroxy-1,3-dihydro-2-benzofuran-1-yl)-2,3-butanediol	C12 H16 O4	Full match	No results	No results	Full match	224.105	24.897	1.17572e+08	28	0	3	Metabolic pathways;Biosynthesis of secondary metabolites;Biosynthesis of various secondary metabolites - part 1			DDA for preferred ion	6.98439e+07	815513	5.12198e+07	19.1681	35.7151	89.9327	0.012	0.733	-6.42	-0.45	0.00085097	0.654174	0.00134592	0.699552
Nipam	C6 H11 N O	Full match	No results	No results	Full match	113.084	2.347	1.16883e+08	50	0	3	Metabolic pathways;Microbial metabolism in diverse environments;Caprolactam degradation			No MS2	3.88736e+06	2.23295e+07	5.82942e+07	24.4764	77.6977	70.8643	5.744	14.996	2.52	3.91	0.0202684	0.00546025	0.0265399	0.00801587
(3aR,5R,6S,6aR)-5-[(R)-Acetoxy(cyano)methyl]-2,2-dimethyltetrahydrofuro[2,3-d][1,3]dioxol-6-yl acetate	C13 H17 N O7	Full match	No results	Partial match	Full match	299.1	2.569	1.16415e+08	5	0	3	Metabolic pathways;Biosynthesis of secondary metabolites;Caffeine metabolism			DDA for preferred ion	8.14079e+06	6.74866e+07	2.30288e+07	4.2754	35.596	21.1519	8.29	2.829	3.05	1.5	5.02709e-05	0.00455109	0.000118385	0.00677917
carnosine	C9 H14 N4 O3	Full match	No results	No results	Full match	226.107	2.357	1.15948e+08	16	0	3	Metabolic pathways;Histidine metabolism;beta-Alanine metabolism			No MS2	5.63859e+06	1.08337e+08	1.0788e+08	5.98065	3.88263	8.54082	19.214	19.132	4.26	4.26	5.47996e-10	6.5635e-10	6.01306e-08	7.1885e-08
MAO	C12 H16 O S2	Full match	No results	No match	Not the top hit	240.063	2.377	1.13811e+08	9	0	3	Metabolic pathways;Biosynthesis of secondary metabolites;Ubiquinone and other terpenoid-quinone biosynthesis			No MS2	2.46073e+07	9.532e+07	8.98657e+07	21.4191	7.10935	16.5315	3.874	3.652	1.95	1.87	9.22216e-05	9.62985e-05	0.000193875	0.000223639
(9S,13S)-12-Oxophytodienoic acid	C18 H28 O3	Full match	No results	Partial match	Full match	292.203	34.232	1.11829e+08	21	0	3	Metabolic pathways;Biosynthesis of secondary metabolites;alpha-Linolenic acid metabolism			DDA for preferred ion	1.00245e+08	2.57365e+07	5.0108e+07	7.8594	10.7484	20.1832	0.257	0.5	-1.96	-1	4.61107e-05	0.00269806	0.00011061	0.00420392
(2R)-2-{2-[(2-Hydroxyethyl)amino]-2-oxoethyl}-4-pentenoic acid	C9 H15 N O4	Full match	No results	No results	Full match	201.1	10.168	1.10017e+08	8	0	3	Metabolic pathways;Biosynthesis of secondary metabolites;Biosynthesis of various secondary metabolites - part 2			DDA for preferred ion	8.94437e+06	1.16308e+07	3.74992e+07	12.7622	3.50352	88.0108	1.3	4.192	0.38	2.07	0.809979	0.0265152	0.865622	0.0350195
phenacemide	C9 H10 N2 O2	Full match	No results	No results	Full match	178.074	7.659	1.0751e+08	39	0	3	Metabolic pathways;Biosynthesis of secondary metabolites;Prodigiosin biosynthesis			No MS2	6.51898e+06	9.55908e+07	3.62241e+07	9.32093	11.3266	42.3962	14.663	5.557	3.87	2.47	2.59548e-05	0.000177526	7.08119e-05	0.000377317
Azobenzene	C12 H10 N2	Full match	Full match	No results	Partial match	182.084	10.993	1.03647e+08	35	1	3	Biosynthesis of secondary metabolites;Biosynthesis of alkaloids derived from shikimate pathway;Phenazine biosynthesis	66.8		DDA for preferred ion	1.20279e+07	4.07549e+07	9.78767e+07	52.4275	6.76317	15.5302	3.388	8.137	1.76	3.02	0.0137708	0.00069223	0.0183311	0.00123186
4-Methylcyclohexyl 5-{(2S)-2-acetamido-3-[(2-hydroxyethyl)amino]-3-oxopropyl}-7-(5-cyano-1-pentyn-1-yl)-2-(3-cyanopropyl)-1-benzofuran-3-carboxylate	C33 H40 N4 O6	Full match	No results	No results	Full match	588.293	27.103	9.94127e+07	17	0	3	Metabolic pathways;Biosynthesis of secondary metabolites;Porphyrin and chlorophyll metabolism			DDA for preferred ion	6.73314e+07	96664.6	101092	28.4089	3.29002	16.7596	0.001	0.002	-9.44	-9.38	2.14165e-08	2.26928e-08	1.03732e-06	1.12895e-06
ibufenac	C12 H16 O2	Full match	No results	No results	Full match	192.115	21.4	9.47666e+07	44	0	3	Metabolic pathways;Biosynthesis of secondary metabolites;Ubiquinone and other terpenoid-quinone biosynthesis			No MS2	7.22752e+07	3.08235e+06	4.4555e+06	73.7323	8.9986	31.5721	0.043	0.062	-4.55	-4.02	0.00984589	0.0265408	0.0132848	0.035047
1-Methyl-5-oxospiro[bicyclo[2.2.1]heptane-7,2'-oxiran]-2-yl benzoate	C16 H16 O4	Full match	No results	No results	Full match	272.104	29.448	9.24559e+07	63	0	3	Biosynthesis of secondary metabolites;Ubiquinone and other terpenoid-quinone biosynthesis;Isoflavonoid biosynthesis			No MS2	7.27876e+07	1.62481e+06	1.3194e+06	16.4236	7.03172	26.0173	0.022	0.018	-5.49	-5.79	7.16169e-07	5.78528e-07	7.95162e-06	7.52141e-06
1,3,5-Cycloheptanetrione	C7 H8 O3	Full match	No results	No results	Full match	140.047	13.596	9.14633e+07	34	0	3	Microbial metabolism in diverse environments;Naphthalene degradation;Nitrotoluene degradation			No MS2	6.27553e+07	9.5309e+06	8.69064e+06	23.9217	76.0178	4.66558	0.152	0.138	-2.72	-2.85	0.0145108	0.0486022	0.0192777	0.0617778
(9S,10E,12Z,15Z)-9-Hydroperoxy-10,12,15-octadecatrienoic acid	C18 H30 O4	Full match	No results	Full match	Full match	310.214	34.718	8.97369e+07	20	0	3	Metabolic pathways;Biosynthesis of secondary metabolites;alpha-Linolenic acid metabolism			DDA for preferred ion	1.68503e+07	7.49287e+06	2.09642e+07	27.47	15.7974	100.897	0.445	1.244	-1.17	0.32	0.259524	0.562664	0.302499	0.610502
Uridine	C9 H12 N2 O6	Full match	Full match	Full match	Full match	244.069	2.544	8.84975e+07	15	1	3	Metabolic pathways;ABC transporters;Pyrimidine metabolism	74.4		DDA for preferred ion	6.78752e+07	2.88116e+07	4.65877e+07	27.2685	11.3288	20.0575	0.424	0.686	-1.24	-0.54	0.00597963	0.16898	0.00827428	0.200766
2-Hydroxy-2,3-dihydro-1H,9H-pyrazolo[1,2-a]indazol-9-one	C10 H10 N2 O2	Full match	No results	No results	Full match	190.074	6.524	8.67944e+07	87	0	3	Metabolic pathways;Biosynthesis of secondary metabolites;Prodigiosin biosynthesis			DDA for preferred ion	8.44253e+07	2.66974e+07	4.07981e+07	5.36736	19.2892	47.0032	0.316	0.483	-1.66	-1.05	0.00686894	0.121153	0.00942665	0.146675
ethyl 4-hydroxy-2-methyl-5-pyrimidinecarboxylate	C8 H10 N2 O3	Full match	No results	No results	Full match	182.069	2.553	8.41663e+07	23	0	3	Metabolic pathways;Biosynthesis of secondary metabolites;Biosynthesis of enediyne antibiotics			No MS2	5.46578e+07	4.05749e+07	7.84524e+07	3.94985	21.0276	17.3197	0.742	1.435	-0.43	0.52	0.322564	0.157138	0.371553	0.187432
2-(3,4-Dimethoxyphenyl)acetohydrazide	C10 H14 N2 O3	Full match	No results	No results	Full match	210.1	2.394	8.27302e+07	34	0	3	Metabolic pathways;Microbial metabolism in diverse environments;Nicotinate and nicotinamide metabolism			No MS2	1.43037e+07	3.95249e+07	4.13684e+07	16.1155	13.1806	47.5515	2.763	2.892	1.47	1.53	0.0154862	0.00465462	0.0205215	0.0069218
N-{1-(4-Methoxyphenyl)-3-oxo-3-[2-(2-pyridinylmethylene)hydrazino]-1-propen-2-yl}benzamide	C23 H20 N4 O3	Full match	No results	No results	Not the top hit	400.152	22.913	8.15807e+07	40	0	3	Metabolic pathways;Biosynthesis of secondary metabolites;Biosynthesis of various secondary metabolites - part 2			DDA for preferred ion	6.33104e+07	1.42956e+06	1.32278e+06	53.609	2.38368	23.0253	0.023	0.021	-5.47	-5.58	0.000111188	7.92677e-05	0.000226419	0.000190961
3-azido-3-phenyl-quinoline-2,4-dione	C15 H10 N4 O2	Full match	No results	No results	Not the top hit	278.079	14.621	8.04001e+07	18	0	3	Metabolic pathways;Biosynthesis of secondary metabolites;Biosynthesis of enediyne antibiotics			DDA for preferred ion	6.58406e+07	2.28357e+06	1.34162e+07	55.3193	55.6907	58.6328	0.035	0.204	-4.85	-2.29	0.00552847	0.0658812	0.00768129	0.0823922
(3S,6S,9S,14aR)-6,9-Dibenzyl-3-{6-[(2S)-2-oxiranyl]-6-oxohexyl}decahydropyrrolo[1,2-a][1,4,7,10]tetraazacyclododecine-1,4,7,10-tetrone	C33 H40 N4 O6	Full match	No results	No results	Full match	588.294	22.699	7.95077e+07	17	0	3	Metabolic pathways;Biosynthesis of secondary metabolites;Porphyrin and chlorophyll metabolism			DDA for preferred ion	6.44399e+07	106646	113416	29.9218	2.29849	35.8706	0.002	0.002	-9.24	-9.15	7.77777e-07	6.96647e-07	8.15915e-06	8.09064e-06
{[3-(Ethoxycarbonyl)-2-phenyl-1-benzofuran-5-yl]oxy}acetic acid	C19 H16 O6	Full match	No results	Partial match	Full match	340.094	30.905	7.84987e+07	22	0	3	Metabolic pathways;Biosynthesis of secondary metabolites;Aflatoxin biosynthesis			No MS2	7.70214e+07	498841	471359	21.069	1.94631	49.1433	0.006	0.006	-7.27	-7.35	7.34964e-06	5.28209e-06	2.83106e-05	2.40767e-05
2-Indolylformic acid	C9 H7 N O2	Full match	No results	Partial match	Full match	161.048	11.142	7.70961e+07	57	0	3	Metabolic pathways;Biosynthesis of alkaloids derived from shikimate pathway;Tryptophan metabolism			No MS2	6.67747e+07	4.86136e+07	5.4961e+07	36.1097	11.1853	9.86948	0.728	0.823	-0.46	-0.28	0.571263	0.983565	0.631647	0.994474
QJ0190010	C11 H8 O	Full match	No results	No results	Full match	156.057	19.83	7.30707e+07	5	0	3	Microbial metabolism in diverse environments;Degradation of aromatic compounds;Naphthalene degradation			DDA for preferred ion	3.02555e+07	668001	664799	63.8322	2.548	14.0724	0.022	0.022	-5.5	-5.51	2.18722e-05	2.10177e-05	6.23903e-05	6.60506e-05
Ethyl (3aS,4S,9bS)-6-nitro-2,3,3a,4,5,9b-hexahydrofuro[3,2-c]quinoline-4-carboxylate	C14 H16 N2 O5	Full match	No results	No results	Full match	292.107	16.056	7.09493e+07	13	0	3	Metabolic pathways;Biosynthesis of secondary metabolites;Phenazine biosynthesis			DDA for preferred ion	1.21326e+07	660572	2.76376e+07	4.94875	33.0575	90.0714	0.054	2.278	-4.2	1.19	0.00365033	0.409191	0.00518307	0.457337
Crocetin	C20 H24 O4	Full match	No results	No results	Full match	328.167	31.973	6.96941e+07	26	0	3	Metabolic pathways;Biosynthesis of secondary metabolites;Biosynthesis of various secondary metabolites - part 1			No MS2	6.38177e+07	1.87584e+06	2.18903e+06	12.0847	8.63953	30.2541	0.029	0.034	-5.09	-4.87	1.38315e-06	1.83934e-06	1.04434e-05	1.24168e-05
glutamic acid dianion	C5 H7 N O4	Full match	No results	Partial match	Full match	145.038	5.248	6.91301e+07	24	0	3	Metabolic pathways;Histidine metabolism;Alanine, aspartate and glutamate metabolism			No MS2	3.02601e+07	6.37015e+07	5.84296e+07	17.4129	48.6684	76.1806	2.105	1.931	1.07	0.95	0.857259	0.962829	0.907664	0.980467
pemoline	C9 H8 N2 O2	Full match	No results	No results	Full match	176.058	10.366	6.80339e+07	48	0	3	Metabolic pathways;Biosynthesis of secondary metabolites;Prodigiosin biosynthesis			No MS2	4.09074e+07	1.98686e+06	1.60135e+06	39.1956	22.9126	33.6748	0.049	0.039	-4.36	-4.68	4.02683e-05	4.06668e-05	9.93868e-05	0.000111079
Indican	C14 H17 N O6	Full match	No results	No results	Full match	295.105	2.547	6.71099e+07	21	0	3	Metabolic pathways;Biosynthesis of secondary metabolites;Cyanoamino acid metabolism			No MS2	2.78283e+07	4.58317e+07	6.54051e+07	6.32734	15.2634	3.15869	1.647	2.35	0.72	1.23	0.000640611	6.77532e-05	0.00104185	0.000168021
3515	C8 H14 O	Full match	No results	No results	Full match	126.105	10.192	6.57642e+07	60	0	3	Metabolic pathways;Biosynthesis of secondary metabolites;Prodigiosin biosynthesis			DDA for other ion	2.30366e+07	7.41518e+06	5.98898e+07	31.8917	29.6031	69.4679	0.322	2.6	-1.64	1.38	0.365556	0.636928	0.417676	0.682802
N-(4-Carboxyphenyl)hexopyranosylamine	C13 H17 N O7	Full match	No results	Partial match	Full match	299.1	2.393	6.54748e+07	5	0	3	Metabolic pathways;Biosynthesis of secondary metabolites;Caffeine metabolism			No MS2	6.18409e+06	4.53544e+07	5.95132e+07	14.1408	17.8367	14.989	7.334	9.624	2.87	3.27	9.44665e-06	4.99274e-06	3.39054e-05	2.32762e-05
Scoparone	C11 H10 O4	Full match	No results	No results	Full match	206.057	34.068	6.50275e+07	58	0	3	Microbial metabolism in diverse environments;Degradation of aromatic compounds;Naphthalene degradation			No MS2	6.24055e+07	1.173e+06	2.45957e+06	35.4293	6.09802	39.1329	0.019	0.039	-5.73	-4.67	2.45711e-05	7.89839e-05	6.77193e-05	0.000190402
Umbelliferone	C9 H6 O3	Full match	No results	Full match	Full match	162.032	8.141	6.40125e+07	22	0	3	Biosynthesis of secondary metabolites;Biosynthesis of phenylpropanoids;Phenylpropanoid biosynthesis			DDA for preferred ion	2.32167e+06	5.84659e+07	1.98786e+06	20.1771	12.3309	29.4107	25.183	0.856	4.65	-0.22	5.72137e-06	0.551569	2.41076e-05	0.599573
5-[Benzyl(methyl)sulfamoyl]-N-(1-benzyl-4-piperidinyl)-2-(4-morpholinyl)benzamide	C31 H38 N4 O4 S	Full match	No results	No match	Full match	562.26	30.261	6.36823e+07	5	0	3	Metabolic pathways;Biosynthesis of secondary metabolites;Porphyrin and chlorophyll metabolism			DDA for preferred ion	3.39898e+07	46318.3	45810	67.1401	3.22899	21.958	0.001	0.001	-9.52	-9.54	5.366e-06	4.75451e-06	2.31146e-05	2.25003e-05
6,8-Dioxabicyclo[3.2.1]octane	C6 H10 O2	Full match	No results	No results	Full match	114.068	36.761	6.22968e+07	69	0	3	Microbial metabolism in diverse environments;Degradation of aromatic compounds;Caprolactam degradation			DDA for preferred ion	2.04408e+06	6.69327e+06	4.90256e+07	20.7468	64.4865	73.2822	3.274	23.984	1.71	4.58	0.216067	0.0186779	0.254107	0.0251691
cannabidiolic acid	C22 H30 O4	Full match	No results	No results	Full match	358.214	37.584	6.0841e+07	26	0	3	Metabolic pathways;Biosynthesis of secondary metabolites;Biosynthesis of various secondary metabolites - part 1			DDA for preferred ion	3.74795e+07	119207	156010	69.6689	24.7094	123.059	0.003	0.004	-8.3	-7.91	0.000849674	0.00169779	0.00134431	0.00275811
Succinylacetone	C7 H10 O4	Full match	No results	Partial match	Full match	158.058	6.543	5.85543e+07	29	0	3	Biosynthesis of secondary metabolites;2-Oxocarboxylic acid metabolism;Valine, leucine and isoleucine biosynthesis			DDA for preferred ion	5.81273e+07	2.78193e+06	2.23557e+06	4.63643	24.7677	45.5729	0.048	0.038	-4.39	-4.7	8.66203e-05	4.97344e-05	0.000184318	0.000130154
AS8925000	C11 H16 O4	Full match	No results	Partial match	Full match	212.105	14.441	5.79952e+07	32	0	3	Metabolic pathways;Biosynthesis of secondary metabolites;Monoterpenoid biosynthesis			No MS2	4.12873e+07	4.22591e+06	3.30086e+06	23.1425	12.4248	37.3559	0.102	0.08	-3.29	-3.64	8.25961e-05	4.94142e-05	0.000177297	0.000129454
2-Oxabicyclo[3.2.2]nonane	C8 H14 O	Full match	No results	No results	Full match	126.105	12.462	5.61091e+07	60	0	3	Metabolic pathways;Biosynthesis of secondary metabolites;Prodigiosin biosynthesis			DDA for preferred ion	1.89913e+07	1.04926e+07	4.9377e+07	15.7741	62.2415	68.5042	0.552	2.6	-0.86	1.38	0.390263	0.755042	0.444268	0.795306
Pentanoic acid, 5-(hexahydro-5-hydroxy-4-(3-hydroxy-4-methyl-1-octen-6-ynyl)-2(1H)-pentalenylidene)-	C22 H32 O4	Full match	No results	No results	Full match	360.229	29.252	5.58351e+07	17	0	3	Metabolic pathways;Biosynthesis of secondary metabolites;Biosynthesis of various secondary metabolites - part 1			No MS2	4.67342e+07	509399	479214	21.2042	2.03898	38.8682	0.011	0.01	-6.52	-6.61	3.32558e-06	2.33272e-06	1.70175e-05	1.41936e-05
flamenol	C7 H8 O3	Full match	No results	No results	Full match	140.047	10.01	4.93392e+07	34	0	3	Microbial metabolism in diverse environments;Naphthalene degradation;Nitrotoluene degradation			DDA for preferred ion	4.91763e+06	3.16699e+07	2.48458e+07	13.8859	17.9558	44.8759	6.44	5.052	2.69	2.34	0.000304475	0.000442425	0.000538564	0.000830629
Pentonic acid	C5 H10 O6	Full match	No results	Full match	Full match	166.047	38.089	4.90728e+07	8	0	3	Metabolic pathways;Pentose and glucuronate interconversions;Ascorbate and aldarate metabolism			DDA for preferred ion	2.96123e+07	1.38269e+07	9.83622e+06	56.9161	40.1509	18.2255	0.467	0.332	-1.1	-1.59	0.159712	0.0544554	0.190579	0.0688361
ENADENINE	C10 H13 N5	Full match	No results	No results	Full match	203.117	10.887	4.90307e+07	17	0	3	Biosynthesis of secondary metabolites;Plant hormone signal transduction;Zeatin biosynthesis			No MS2	1.12213e+07	1.20854e+07	2.79335e+07	48.93	39.5732	54.1354	1.077	2.489	0.11	1.32	0.957552	0.209179	0.989929	0.245357
(17beta)-2-Ethoxyestra-1(10),2,4-triene-3,6,17-triol	C20 H28 O4	Full match	No results	Partial match	Full match	332.199	35.991	4.63081e+07	50	0	3	Metabolic pathways;Biosynthesis of secondary metabolites;Diterpenoid biosynthesis			DDA for preferred ion	1.62756e+07	56138.4	208425	73.6244	77.8792	86.7076	0.003	0.013	-8.18	-6.29	0.000358417	0.00117072	0.000622276	0.00196945
dimethyl itaconate	C7 H10 O4	Full match	No results	Partial match	Full match	158.058	9.499	4.51632e+07	29	0	3	Biosynthesis of secondary metabolites;2-Oxocarboxylic acid metabolism;Valine, leucine and isoleucine biosynthesis			No MS2	4.05608e+07	2.04459e+06	969931	12.3815	35.7122	7.19117	0.05	0.024	-4.31	-5.39	7.64889e-06	1.88169e-06	2.91269e-05	1.25298e-05
Kynurenic acid	C10 H7 N O3	Full match	Full match	Full match	Partial match	189.042	13.48	4.43364e+07	40	4	3	Metabolic pathways;Tryptophan metabolism;Metabolism of xenobiotics by cytochrome P450	82.6		DDA for preferred ion	2.37273e+07	2.26086e+07	2.77669e+07	13.8114	4.4875	30.7618	0.953	1.17	-0.07	0.23	0.785627	0.300346	0.842456	0.343667
13(S)-HpOTrE	C18 H30 O4	Full match	No results	Not the top hit	Full match	310.214	35.228	4.428e+07	20	0	3	Metabolic pathways;Biosynthesis of secondary metabolites;alpha-Linolenic acid metabolism			No MS2	2.18459e+07	1.9529e+06	1.1141e+07	46.6925	61.5184	38.8249	0.089	0.51	-3.48	-0.97	0.00178952	0.134319	0.00265873	0.161486
Monobenzone	C13 H12 O2	Full match	No results	No results	Full match	200.084	27.918	4.36644e+07	34	0	3	Microbial metabolism in diverse environments;Polycyclic aromatic hydrocarbon degradation;Bisphenol degradation			No MS2	3.87761e+07	781418	5.95299e+06	23.9036	29.3114	97.0108	0.02	0.154	-5.63	-2.7	0.0046452	0.0522576	0.00652186	0.0662061
(4aS,12bS)-4a,8,12b-Trihydroxy-3-methyl-4a,5,6,12b-tetrahydro-1,7,12(4H)-tetraphenetrione	C19 H16 O6	Full match	No results	Partial match	Full match	340.094	35.003	4.3029e+07	22	0	3	Metabolic pathways;Biosynthesis of secondary metabolites;Aflatoxin biosynthesis			DDA for preferred ion	3.5793e+07	250423	228947	46.8052	3.18858	33.1836	0.007	0.006	-7.16	-7.29	1.48882e-05	1.08362e-05	4.67677e-05	4.02254e-05
2-(Carboxymethyl)-3,5-dimethoxybenzoic acid	C11 H12 O6	Full match	No results	Partial match	Full match	240.063	2.739	4.30057e+07	9	0	3	Metabolic pathways;Biosynthesis of secondary metabolites;Ubiquinone and other terpenoid-quinone biosynthesis			DDA for preferred ion	2.53977e+07	4.28603e+07	2.57754e+07	14.3964	6.71803	36.1972	1.688	1.015	0.75	0.02	0.137159	0.987698	0.164725	0.997005
2-(2,4,5-Trimethylbenzyl)-1H-indene-1,3(2H)-dione	C19 H18 O2	Full match	No results	No results	Full match	278.13	37.397	4.058e+07	19	0	3	Biosynthesis of secondary metabolites;Pantothenate and CoA biosynthesis;Carbapenem biosynthesis			DDA for preferred ion	3.16546e+07	356175	436152	15.1762	1.42876	122.823	0.011	0.014	-6.47	-6.18	0.000586173	0.0015664	0.00096173	0.00256253
Norbelladine	C15 H17 N O3	Full match	No results	No results	Full match	259.121	32.39	3.88945e+07	68	0	3	Biosynthesis of secondary metabolites;Biosynthesis of alkaloids derived from shikimate pathway;Isoquinoline alkaloid biosynthesis			DDA for preferred ion	2.01251e+07	1.38625e+07	2.41701e+07	36.3419	12.1897	69.4252	0.689	1.201	-0.54	0.26	0.927336	0.948674	0.968172	0.969685
Methyl 3-oxo-3,4-dihydro-2H-1,4-benzoxazine-6-carboxylate	C10 H9 N O4	Full match	No results	Partial match	Full match	207.053	44.655	3.88318e+07	34	0	3	Metabolic pathways;Tryptophan metabolism;Metabolism of xenobiotics by cytochrome P450			No MS2	5.13984e+06	7.13913e+06	5.35618e+06	30.4703	103.43	8.67471	1.389	1.042	0.47	0.06	0.215616	0.993498	0.253597	0.999834
Safingol	C18 H39 N O2	Full match	No results	Full match	Full match	301.298	36.274	3.73019e+07	4	0	3	Metabolic pathways;Sphingolipid metabolism;Sphingolipid signaling pathway			No MS2	3.10528e+07	1.24168e+07	2.10141e+07	16.6908	77.2145	45.1566	0.4	0.677	-1.32	-0.56	0.429336	0.809229	0.485509	0.845334
(3alpha,5alpha,6beta)-3,6-Dihydroxyestran-17-one	C18 H28 O3	Full match	No results	Partial match	Full match	292.203	24.541	3.72138e+07	21	0	3	Metabolic pathways;Biosynthesis of secondary metabolites;alpha-Linolenic acid metabolism			DDA for preferred ion	3.38701e+07	612294	6.03532e+06	16.2249	75.1617	58.1257	0.018	0.178	-5.79	-2.49	0.000330941	0.0358368	0.000580274	0.0464284
2-Hydroxy-6-methylbenzenesulfonic acid	C7 H8 O4 S	Full match	Invalid mass	No results	Full match	188.014	7.311	3.65146e+07	8	1	3	Microbial metabolism in diverse environments;Degradation of aromatic compounds;Toluene degradation		60.6	DDA for preferred ion	811197	2.39732e+07	3.34796e+07	61.3164	19.7532	5.75769	29.553	41.272	4.89	5.37	6.75307e-05	4.30627e-05	0.000150895	0.000115898
1-BOC-3-aminopiperidine	C9 H15 N O4	Full match	No results	No results	Full match	201.1	2.827	3.64957e+07	8	0	3	Metabolic pathways;Biosynthesis of secondary metabolites;Biosynthesis of various secondary metabolites - part 2			No MS2	1.78701e+07	9.41322e+06	1.76786e+07	11.3076	57.0268	76.788	0.527	0.989	-0.92	-0.02	0.749127	0.950626	0.807268	0.971071
N-Acetylaspartylglutamic acid	C11 H16 N2 O8	Full match	No results	No results	Full match	304.09	8.638	3.6422e+07	5	0	3	Metabolic pathways;Neuroactive ligand-receptor interaction;Alanine, aspartate and glutamate metabolism			No MS2	3.55423e+07	2.17263e+06	1.26254e+07	7.81579	37.649	87.0155	0.061	0.355	-4.03	-1.49	0.0827924	0.192617	0.101721	0.226964
N-(3-Propyl[1,2,4]triazolo[3,4-b][1,3,4]thiadiazol-6-yl)propanamide	C9 H13 N5 O S	Full match	No results	No results	Full match	239.084	6.841	3.57239e+07	2	0	3	Metabolic pathways;Biosynthesis of secondary metabolites;Phenazine biosynthesis			No MS2	3.26648e+07	747634	738529	19.9048	1.65129	52.6913	0.023	0.023	-5.45	-5.47	1.88453e-05	2.1542e-05	5.55618e-05	6.73494e-05
Atrazine	C8 H14 Cl N5	Full match	No results	Full match	Full match	215.094	29.567	3.54628e+07	3	0	3	Metabolic pathways;Microbial metabolism in diverse environments;Atrazine degradation			No MS2	2.90675e+07	2.93571e+07	3.39274e+07	6.99825	7.10996	17.3578	1.01	1.167	0.01	0.22	0.993245	0.908484	1	0.93584
5-(2-Ethyl-1H-imidazol-1-yl)-5-oxopentanoic acid	C10 H14 N2 O3	Full match	No results	No results	Full match	210.1	11.768	3.53719e+07	34	0	3	Metabolic pathways;Microbial metabolism in diverse environments;Nicotinate and nicotinamide metabolism			DDA for preferred ion	3.15503e+07	8.79381e+06	5.65046e+06	15.9726	25.6763	29.5031	0.279	0.179	-1.84	-2.48	0.00247376	0.000334848	0.00359668	0.000651755
(+/-)-pantetheine	C11 H22 N2 O4 S	Full match	No results	No results	Full match	278.13	10.292	3.51723e+07	4	0	3	Biosynthesis of secondary metabolites;Pantothenate and CoA biosynthesis;Carbapenem biosynthesis			DDA for preferred ion	3.43456e+07	5.19741e+06	1.13136e+07	5.52877	10.7014	72.3398	0.151	0.329	-2.72	-1.6	0.00268533	0.138896	0.00388199	0.166671
2-Aminocyclohexanone	C6 H11 N O	Full match	No results	No results	Full match	113.084	3.54	3.4896e+07	50	0	3	Metabolic pathways;Microbial metabolism in diverse environments;Caprolactam degradation			DDA for other ion	2.34507e+07	5.26719e+06	4.9858e+06	24.5764	19.0653	26.2997	0.225	0.213	-2.15	-2.23	0.000447253	0.000258184	0.00075708	0.000520482
p-Cresylsulfate	C7 H8 O4 S	Full match	No results	No results	Full match	188.014	13.661	3.46434e+07	8	0	3	Microbial metabolism in diverse environments;Degradation of aromatic compounds;Toluene degradation			No MS2	3.36746e+07	753780	720847	41.8647	8.58449	61.018	0.022	0.021	-5.48	-5.55	0.000285024	0.000242129	0.000508078	0.000491765
MFCD05864856	C28 H42 O2	Full match	No results	No results	Full match	410.318	40.129	3.43464e+07	8	0	3	Metabolic pathways;Biosynthesis of secondary metabolites;Ubiquinone and other terpenoid-quinone biosynthesis			DDA for preferred ion	4.06384e+06	3.52047e+06	1.10535e+07	25.564	73.1981	77.8624	0.866	2.72	-0.21	1.44	0.724294	0.0539453	0.783615	0.0682089
Ozagrel	C13 H12 N2 O2	Full match	No results	No results	Full match	228.09	9.019	3.31555e+07	74	0	3	Metabolic pathways;Biosynthesis of secondary metabolites;Phenazine biosynthesis			No MS2	5.27776e+06	9.58592e+06	1.73766e+07	24.2956	5.19394	43.2775	1.816	3.292	0.86	1.72	0.0730938	0.00187499	0.0904185	0.00301528
CM0120000	C9 H15 N O	Full match	No results	No results	Full match	153.115	17.236	2.87428e+07	18	0	3	Biosynthesis of secondary metabolites;Tropane, piperidine and pyridine alkaloid biosynthesis;Biosynthesis of alkaloids derived from ornithine, lysine and nicotinic acid			No MS2	2.58852e+07	1.86634e+07	4.01706e+06	15.3148	15.5858	42.0264	0.721	0.155	-0.47	-2.69	0.547546	0.000502575	0.607712	0.000928356
L-Ethionine	C6 H13 N O2 S	Full match	No results	No results	Full match	163.067	2.558	2.86378e+07	23	0	3	Biosynthesis of secondary metabolites;2-Oxocarboxylic acid metabolism;Glucosinolate biosynthesis			No MS2	2.04885e+06	1.40401e+06	1.35303e+07	17.7547	24.1508	61.4196	0.685	6.604	-0.55	2.72	0.422656	0.00206109	0.478804	0.00328931
2-{[3-(Methoxycarbonyl)-2-methyl-1-benzofuran-5-yl]oxy}propanoic acid	C14 H14 O6	Full match	No results	No results	Full match	278.079	28.512	2.81682e+07	12	0	3	Metabolic pathways;Biosynthesis of secondary metabolites;Biosynthesis of enediyne antibiotics			No MS2	1.72298e+07	936416	5.51446e+06	33.0502	2.19046	71.2335	0.054	0.32	-4.2	-1.64	0.000418932	0.0419333	0.000715079	0.0538043
2-Amino-4-(2-methoxyphenyl)-4a,5,6,7-tetrahydro-1,3,3(4H)-naphthalenetricarbonitrile	C20 H18 N4 O	Full match	No results	No match	Not the top hit	330.147	27.625	2.75865e+07	49	0	3	Biosynthesis of secondary metabolites;Diterpenoid biosynthesis;Carotenoid biosynthesis			DDA for other ion	2.45142e+07	153013	206591	79.6436	33.4821	40.9715	0.006	0.008	-7.32	-6.89	0.00508291	0.00887586	0.00709432	0.0125808
yatein	C22 H24 O7	Full match	No results	No results	Full match	400.152	32.366	2.59828e+07	40	0	3	Metabolic pathways;Biosynthesis of secondary metabolites;Biosynthesis of various secondary metabolites - part 2			No MS2	2.53967e+07	112230	181398	4.18746	27.8394	72.3578	0.004	0.007	-7.82	-7.13	9.82652e-06	2.41675e-05	3.49102e-05	7.3555e-05
Kynurenine	C10 H12 N2 O3	Full match	No results	Full match	Full match	208.085	2.53	2.51316e+07	64	0	3	Metabolic pathways;Tryptophan metabolism;African trypanosomiasis			No MS2	1.14415e+07	1.31002e+07	1.87828e+07	5.73896	13.6132	18.0651	1.145	1.642	0.2	0.72	0.506782	0.00434137	0.565635	0.00649414
Precocene II	C13 H16 O3	Full match	No results	No results	Full match	220.11	28.164	2.48372e+07	39	0	3	Metabolic pathways;Biosynthesis of secondary metabolites;Ubiquinone and other terpenoid-quinone biosynthesis			No MS2	2.09945e+07	634000	909249	44.5698	57.0017	19.9374	0.03	0.043	-5.05	-4.53	0.000372416	0.000563881	0.000644069	0.00102827
(2R)-2,3-Dihydro-2-methyl-5-methoxy-benzopyran-4-one	C11 H12 O3	Full match	Invalid mass	No results	Full match	192.079	14.107	2.38647e+07	61	1	3	Microbial metabolism in diverse environments;Phenylpropanoid biosynthesis;Naphthalene degradation		61.3	DDA for preferred ion	1.98364e+07	7.15964e+06	1.53596e+07	21.1701	13.3319	20.7337	0.361	0.774	-1.47	-0.37	0.00146112	0.403622	0.00220725	0.451525
rac 8-Prenylnaringenin	C20 H20 O5	Full match	No results	Partial match	Full match	340.131	23.859	2.2629e+07	38	0	3	Biosynthesis of secondary metabolites;Flavonoid biosynthesis;Isoflavonoid biosynthesis			No MS2	1.97016e+07	665089	675178	46.4089	2.54445	42.3783	0.034	0.034	-4.89	-4.87	0.000317753	0.000201849	0.000559488	0.000420787
N-[1-(4-Morpholinyl)-1-(2-thienyl)-2-propanyl]methanesulfonamide	C12 H20 N2 O3 S2	Full match	No results	No results	Not the top hit	304.092	10.938	2.18126e+07	5	0	3	Metabolic pathways;Neuroactive ligand-receptor interaction;Alanine, aspartate and glutamate metabolism			No MS2	1.40931e+07	482239	2.0322e+06	40.7799	7.45813	93.2558	0.034	0.144	-4.87	-2.79	0.0013592	0.0246781	0.00206432	0.0327435
procodazole	C10 H10 N2 O2	Full match	No results	No results	Full match	190.074	8.353	2.01107e+07	87	0	3	Metabolic pathways;Biosynthesis of secondary metabolites;Prodigiosin biosynthesis			No MS2	1.29036e+06	2.0793e+06	1.08027e+07	76.0747	44.865	74.2237	1.611	8.372	0.69	3.07	0.832441	0.0669766	0.885989	0.0836908
[Similar to: PEG n7; ΔMass: 16.9000 Da]	C6 H18 N9 O4 P S	Full match	Invalid mass	No results	No match	343.094	10.823	1.99359e+07	13	4	3	Metabolic pathways;Biosynthesis of secondary metabolites;Staurosporine biosynthesis		78.5	DDA for preferred ion	1.34314e+07	445089	397096	24.9039	0.363753	35.7585	0.033	0.03	-4.92	-5.08	9.77374e-06	5.78323e-06	3.47985e-05	2.56925e-05
TOFA	C19 H32 O4	Full match	No results	No results	Full match	324.23	37.466	1.93572e+07	11	0	3	Metabolic pathways;Biosynthesis of secondary metabolites;Biosynthesis of various secondary metabolites - part 1			DDA for preferred ion	5.15768e+06	1.81888e+06	6.86302e+06	19.0452	44.7033	66.9969	0.353	1.331	-1.5	0.41	0.105261	0.268511	0.127797	0.309655
4-(Boc-amino)pyridine	C10 H14 N2 O2	Full match	No results	No results	Full match	194.106	2.553	1.91708e+07	53	0	3	Metabolic pathways;Microbial metabolism in diverse environments;Nicotinate and nicotinamide metabolism			No MS2	4.87874e+06	1.05843e+07	1.87324e+07	6.02707	25.2141	15.6439	2.169	3.84	1.12	1.94	0.00254214	0.000282916	0.00368953	0.000563525
11H-[1,3]Dioxolo[4,5-h]pyrrolo[2,1-c][1,4]benzodiazepine	C13 H10 N2 O2	Full match	No results	No results	Full match	226.074	18.157	1.82209e+07	39	0	3	Metabolic pathways;Biosynthesis of secondary metabolites;Phenazine biosynthesis			DDA for preferred ion	8.14398e+06	9.78079e+06	1.2045e+07	8.37408	7.04048	31.2214	1.201	1.479	0.26	0.56	0.555854	0.0431729	0.615909	0.0553271
2442	C7 H12 O3	Full match	No results	No results	Full match	144.079	5.476	1.71584e+07	34	0	3	Metabolic pathways;Microbial metabolism in diverse environments;Methane metabolism			No MS2	1.36785e+07	850426	2.15578e+06	21.0753	112.404	61.5716	0.062	0.158	-4.01	-2.67	0.0273669	0.0353967	0.0354208	0.0458948
N-Hydroxysuccinimide	C4 H5 N O3	Full match	No results	Partial match	Full match	115.027	2.567	1.58645e+07	14	0	3	Metabolic pathways;Microbial metabolism in diverse environments;Nicotinate and nicotinamide metabolism			No MS2	1.39052e+07	1.02194e+07	5.64831e+06	11.6041	24.6088	17.6621	0.735	0.406	-0.44	-1.3	0.0971758	0.00188917	0.118422	0.00303618
Sulfolane	C4 H8 O2 S	Full match	No results	Partial match	Full match	120.025	3.454	1.55065e+07	16	0	3	Metabolic pathways;Cysteine and methionine metabolism;Sulfur metabolism			No MS2	1.27558e+07	1.19825e+06	1.48501e+06	24.976	12.9247	3.46666	0.094	0.116	-3.41	-3.1	5.663e-06	1.27535e-05	2.39166e-05	4.52212e-05
6-(4-Nitrophenyl)benzimidazo[1,2-c]quinazoline	C20 H12 N4 O2	Full match	No results	No match	Not the top hit	340.094	28.346	1.40673e+07	22	0	3	Metabolic pathways;Biosynthesis of secondary metabolites;Aflatoxin biosynthesis			No MS2	1.36386e+07	470581	450092	49.5179	3.90708	40.9369	0.035	0.033	-4.86	-4.92	0.000496067	0.000295405	0.000829662	0.00058507
Ureidosuccinic acid	C5 H8 N2 O5	Full match	No results	Full match	Full match	176.043	2.462	1.17472e+07	10	0	3	Metabolic pathways;Alanine, aspartate and glutamate metabolism;Pyrimidine metabolism			No MS2	1.1566e+07	1.58203e+06	2.20071e+06	5.18783	29.0275	35.8377	0.137	0.19	-2.87	-2.39	0.000214527	0.00101174	0.000395626	0.00172776
MFCD00211150	C22 H25 N O2	Full match	No results	No results	Full match	335.188	35.87	1.1258e+07	17	0	3	Biosynthesis of secondary metabolites;Tropane, piperidine and pyridine alkaloid biosynthesis;Biosynthesis of alkaloids derived from ornithine, lysine and nicotinic acid			No MS2	826548	241479	5.31136e+06	11.2466	1.66627	93.2121	0.292	6.426	-1.78	2.68	0.262405	0.221495	0.305615	0.258872
2-(4-Butyl-1-piperazinyl)-6-methyl-4-phenylquinazoline	C23 H28 N4	Full match	No results	No results	Not the top hit	360.23	33.846	1.08062e+07	20	0	3	Metabolic pathways;Biosynthesis of secondary metabolites;Biosynthesis of various secondary metabolites - part 1			No MS2	5.23771e+06	44643.4	115127	62.9799	6.71673	64.1288	0.009	0.022	-6.87	-5.51	6.6613e-05	0.000276436	0.000149117	0.000552345
7-Ethoxyresorufin	C14 H11 N O3	Full match	No results	No results	Full match	241.074	13.539	1.05419e+07	41	0	3	Biosynthesis of secondary metabolites;Biosynthesis of alkaloids derived from shikimate pathway;Acridone alkaloid biosynthesis			No MS2	1.05204e+07	107564	125342	2.04711	5.88338	45.8244	0.01	0.012	-6.61	-6.39	3.05542e-06	3.29783e-06	1.62058e-05	1.77415e-05
Maclurin	C13 H10 O6	Full match	No results	No results	Full match	262.048	32.059	1.03756e+07	12	0	3	Metabolic pathways;Microbial metabolism in diverse environments;Polycyclic aromatic hydrocarbon degradation			No MS2	7.57001e+06	47663.7	54712.9	22.8828	1.86729	17.829	0.006	0.007	-7.31	-7.11	6.62518e-08	9.06414e-08	2.18497e-06	2.72593e-06
(2S,3R,4R)-4-(1,3-Benzodioxol-5-yl)-N-benzyl-2-ethoxy-3-{2-[2-(2-hydroxyethoxy)ethoxy]ethyl}-3,4-dihydro-2H-pyran-6-carboxamide	C28 H35 N O8	Full match	No results	No results	Full match	513.236	9.296	9.49566e+06	6	0	3	Metabolic pathways;Biosynthesis of secondary metabolites;Biosynthesis of various secondary metabolites - part 2			No MS2	7.39203e+06	364134	371047	81.8015	3.61183	49.7465	0.049	0.05	-4.34	-4.32	0.0916955	0.0738364	0.112069	0.0918014
Tangeritin	C20 H20 O7	Full match	No results	Partial match	Full match	372.121	35.19	7.38854e+06	33	0	3	Metabolic pathways;Biosynthesis of secondary metabolites;Aflatoxin biosynthesis			No MS2	3.56087e+06	954672	4.45822e+06	25.791	35.9758	70.8046	0.268	1.252	-1.9	0.32	0.11178	0.972353	0.135398	0.986469
ethyl 1-[4-({[4-(tert-butyl)anilino]carbonyl}amino)phenyl]-3,5-dimethyl-1H-pyrazole-4-carboxylate	C25 H30 N4 O3	Full match	No results	No results	Not the top hit	434.23	28.831	3.33289e+10	12	0	2	Metabolic pathways;Glutathione metabolism			DDA for preferred ion	3.07884e+10	1.14961e+07	1.43646e+08	13.0357	37.1778	65.2766	0	0.005	-11.39	-7.74	8.58159e-06	4.83985e-05	3.15489e-05	0.00012727
7,11-Bis[4-(dimethylamino)phenyl]-2,4-diazaspiro[5.5]undecane-1,3,5,9-tetrone	C25 H28 N4 O4	Full match	No results	No results	Not the top hit	448.21	28.741	2.22058e+10	19	0	2	Steroid hormone biosynthesis;Bile secretion			DDA for preferred ion	1.91188e+10	2.11981e+06	1.22718e+07	10.4966	5.18988	57.6569	0	0.001	-13.14	-10.61	9.9326e-07	1.97908e-06	9.05473e-06	1.29376e-05
N-Methyl-2-pyrrolidone	C5 H9 N O	Full match	Full match	Partial match	Full match	99.0688	5.77	6.99588e+09	33	8	2	Biosynthesis of secondary metabolites;Cyanoamino acid metabolism	99.9		DDA for preferred ion	8.72045e+07	4.44907e+09	5.1581e+09	118.433	5.52399	18.8478	51.019	59.149	5.67	5.89	0.00228091	0.00152878	0.00333114	0.00250686
Heliettin	C19 H22 O4	Full match	No results	No results	Full match	314.151	27.946	6.04364e+09	21	0	2	Biosynthesis of secondary metabolites;Diterpenoid biosynthesis			No MS2	5.76342e+09	1.70242e+06	1.71491e+07	7.97365	47.7419	64.7999	0	0.003	-11.73	-8.39	5.02516e-06	2.91872e-05	2.21869e-05	8.5295e-05
8-[(2E)-3,7-Dimethyl-2,6-octadien-1-yl]-6,7-dihydroxy-2H-chromen-2-one	C19 H22 O4	Full match	No results	No results	Full match	314.151	21.412	3.64099e+09	21	0	2	Biosynthesis of secondary metabolites;Diterpenoid biosynthesis			DDA for preferred ion	2.32699e+09	1.89018e+06	6.08769e+06	77.7881	3.97009	75.9236	0.001	0.003	-10.27	-8.58	0.000219129	0.000544373	0.00040305	0.000996535
2-(9-Hydroxynonyl)phenol	C15 H24 O2	Full match	No results	Partial match	Full match	236.177	34.643	2.98919e+09	44	0	2	Sesquiterpenoid and triterpenoid biosynthesis;Insect hormone biosynthesis			DDA for preferred ion	2.34909e+09	1.1256e+07	1.60644e+07	30.2108	43.3712	58.0158	0.005	0.007	-7.71	-7.19	2.17412e-05	4.11808e-05	6.21372e-05	0.000112065
3-Butenylbenzene	C10 H12	Full match	Invalid mass	No results	Full match	132.094	27.955	2.49138e+09	18	3	2	Microbial metabolism in diverse environments;Naphthalene degradation		75.5	DDA for preferred ion	2.41535e+09	5.70341e+06	1.11141e+07	6.19189	65.4552	65.3466	0.002	0.005	-8.73	-7.76	5.99626e-05	0.000191971	0.000136499	0.000403577
1,2-Benzoquinone	C6 H4 O2	Full match	Invalid mass	No results	Full match	108.021	3.504	2.39427e+09	6	1	2	Microbial metabolism in diverse environments;Aminobenzoate degradation		73.2	DDA for other ion	6.60657e+08	1.08868e+09	1.99376e+09	2.7966	25.63	38.5821	1.648	3.018	0.72	1.59	0.112969	0.0175948	0.136771	0.0237838
cadalene	C15 H18	Full match	No results	No results	Full match	198.141	23.508	2.16999e+09	3	0	2	Biosynthesis of secondary metabolites;Biosynthesis of enediyne antibiotics			DDA for preferred ion	1.76319e+09	997600	5.37286e+06	20.5038	59.3934	83.1884	0.001	0.003	-10.79	-8.36	4.22697e-05	0.000116848	0.0001031	0.000263097
Nigakilactone C	C24 H34 O7	Full match	No results	No results	Full match	434.23	12.766	1.75863e+09	7	0	2	Metabolic pathways;Glutathione metabolism			DDA for other ion	1.27079e+09	1.3477e+06	2.14502e+06	20.0277	4.41285	82.8715	0.001	0.002	-9.88	-9.21	3.96761e-06	7.90115e-06	1.89979e-05	3.19706e-05
3-Acetylpyridine	C7 H7 N O	Full match	Full match	No results	Not the top hit	121.053	3.749	1.71152e+09	28	2	2	Microbial metabolism in diverse environments;Aminobenzoate degradation	84.8		DDA for preferred ion	6.57188e+06	1.59077e+09	9.38998e+06	6.77145	8.29109	108.171	242.057	1.429	7.92	0.51	7.53262e-05	0.216246	0.000164801	0.25308
4,6-Dimethyl-2(1H)-pyrimidinone	C6 H8 N2 O	Full match	Full match	No results	Partial match	124.064	4.843	1.44333e+09	35	1	2	Metabolic pathways;Histidine metabolism	90.3		DDA for preferred ion	1.19857e+09	7.06701e+08	1.3841e+09	5.38143	2.64934	15.7124	0.59	1.155	-0.76	0.21	0.00139068	0.825201	0.00210799	0.859521
Indole-3-lactic acid	C11 H11 N O3	Full match	Full match	Partial match	Partial match	205.074	13.919	1.25658e+09	67	2	2	Metabolic pathways;Tryptophan metabolism	75.4		DDA for preferred ion	6.74901e+08	1.0413e+09	6.62972e+08	30.2683	18.3728	79.0688	1.543	0.982	0.63	-0.03	0.927781	0.717005	0.968567	0.759492
6-O-DEMETHYLNAPROXEN	C13 H12 O3	Full match	No results	No results	Full match	216.078	28.725	1.20072e+09	38	0	2	Microbial metabolism in diverse environments;Bisphenol degradation			DDA for preferred ion	8.43908e+08	2.06301e+06	4.10605e+06	39.497	24.9029	51.0276	0.002	0.005	-8.68	-7.68	4.59633e-06	1.10234e-05	2.091e-05	4.0689e-05
5-hydroxy-4-methoxy-5,6-dihydro-2H-pyran-2-one	C6 H8 O4	Full match	Full match	Partial match	Partial match	144.042	4.26	8.60607e+08	41	2	2	Microbial metabolism in diverse environments;Nicotinate and nicotinamide metabolism	72.8		DDA for preferred ion	5.89465e+08	1.77111e+07	3.14852e+06	29.8432	39.2178	115.359	0.03	0.005	-5.06	-7.55	0.00209005	0.000441395	0.00307105	0.000829014
(3aR,6aS)-6-Isocyano-2,5-dioxo-3a,6a-diphenyloctahydropyrrolo[3,2-b]pyrrole-3-carbonitrile	C20 H14 N4 O2	Full match	No results	No results	Not the top hit	342.11	17.949	8.58391e+08	41	0	2	Biosynthesis of secondary metabolites;Biosynthesis of type II polyketide products			DDA for preferred ion	5.37548e+08	1.38862e+06	1.26478e+06	61.4075	9.01399	26.8394	0.003	0.002	-8.6	-8.73	1.12895e-05	8.5218e-06	3.84777e-05	3.37651e-05
butenylbenzene	C10 H12	Full match	Invalid mass	No results	Full match	132.094	23.491	8.5683e+08	18	1	2	Microbial metabolism in diverse environments;Naphthalene degradation		73.2	DDA for preferred ion	8.15007e+08	1.13891e+07	4.23332e+06	20.3291	63.2923	86.3698	0.014	0.005	-6.16	-7.59	0.000545062	0.000441284	0.000901232	0.000828911
euparin	C13 H12 O3	Full match	No results	No results	Full match	216.078	23.46	8.37108e+08	39	0	2	Microbial metabolism in diverse environments;Bisphenol degradation			DDA for preferred ion	7.36316e+08	1.37802e+06	1.94533e+06	26.5077	1.66997	90.6838	0.002	0.003	-9.06	-8.56	1.73015e-05	3.35422e-05	5.22356e-05	9.51605e-05
Piperazin-2-carboxamid	C5 H11 N3 O	Full match	No results	No results	Full match	129.09	2.438	8.11375e+08	11	0	2	Metabolic pathways;Arginine and proline metabolism			DDA for preferred ion	1.95788e+07	7.15324e+08	7.63459e+08	4.31875	3.99393	26.3388	36.536	38.994	5.19	5.29	7.70135e-07	8.22324e-07	8.13325e-06	8.63316e-06
3212	C9 H14 O	Full match	No results	Partial match	Full match	138.104	27.276	7.67527e+08	31	0	2	Biosynthesis of secondary metabolites;alpha-Linolenic acid metabolism			DDA for preferred ion	6.71047e+08	3.46477e+06	4.87955e+06	9.31294	38.4975	32.4824	0.005	0.007	-7.6	-7.1	1.93434e-06	3.66587e-06	1.23213e-05	1.89638e-05
CHEMBRDG-BB 5325517	C16 H22 O3	Full match	No results	No results	Full match	262.157	29.059	7.081e+08	19	0	2	Biosynthesis of secondary metabolites;Ubiquinone and other terpenoid-quinone biosynthesis			DDA for other ion	6.92553e+08	247079	298520	44.1395	4.62722	46.5207	0	0	-11.45	-11.18	1.25371e-06	1.45471e-06	1.00095e-05	1.10076e-05
1-Naphthol	C10 H8 O	Full match	Full match	No results	Partial match	144.057	19.826	7.04728e+08	16	3	2	Metabolism of xenobiotics by cytochrome P450;Naphthalene family	81.4		DDA for preferred ion	6.34921e+08	2.25341e+06	2.57411e+06	75.8118	6.14636	41.5573	0.004	0.004	-8.14	-7.95	0.000969106	0.00102062	0.00151449	0.0017415
ES0890000	C10 H8 O	Full match	No results	No results	Full match	144.057	31.756	6.99178e+08	16	0	2	Metabolism of xenobiotics by cytochrome P450;Naphthalene family			DDA for preferred ion	6.90422e+08	3.45149e+06	2.78273e+06	7.0881	9.67578	44.133	0.005	0.004	-7.64	-7.95	6.86589e-07	7.00269e-07	7.787e-06	8.10429e-06
4,6-dimethylpyrimidin-2-ol	C6 H8 N2 O	Full match	No results	No results	Full match	124.064	4.154	6.92875e+08	35	0	2	Metabolic pathways;Histidine metabolism			DDA for preferred ion	6.30947e+08	3.81794e+08	5.32041e+08	4.1027	5.82463	17.2389	0.605	0.843	-0.72	-0.25	0.00208383	0.443745	0.00306313	0.49258
2,4-Diaminotoluene	C7 H10 N2	Full match	Full match	No results	Full match	122.085	14.778	6.89241e+08	39	4	2	Microbial metabolism in diverse environments;Nitrotoluene degradation	88.9		DDA for preferred ion	2.22146e+06	8.95366e+07	5.62598e+08	14.6876	68.549	69.1773	40.305	253.256	5.33	7.98	0.0056691	0.000736179	0.00786312	0.00130249
epi-Tulipinolide	C17 H22 O4	Full match	No results	No results	Full match	290.151	22.196	5.6212e+08	13	0	2	Biosynthesis of secondary metabolites;Stilbenoid, diarylheptanoid and gingerol biosynthesis			DDA for preferred ion	4.958e+08	668895	1.03325e+06	48.6212	11.1974	80.1154	0.001	0.002	-9.53	-8.91	2.21933e-05	4.56801e-05	6.29268e-05	0.00012145
2781	C9 H16 O2	Full match	No results	No results	Full match	156.115	29.096	5.2465e+08	41	0	2	Pathways in cancer;Hepatocellular carcinoma			DDA for preferred ion	3.63102e+08	3.34546e+06	2.60685e+06	37.2946	29.9743	34.3749	0.009	0.007	-6.76	-7.12	7.12328e-06	5.58953e-06	2.78109e-05	2.51016e-05
N6-Acetyl-L-lysine	C8 H16 N2 O3	Full match	Full match	Full match	Full match	188.116	2.422	5.1651e+08	28	5	2	Metabolic pathways;Lysine degradation	99.7		DDA for preferred ion	807663	1.00116e+08	4.16817e+08	49.0193	15.8066	16.6748	123.957	516.079	6.95	9.01	3.69149e-06	9.82712e-07	1.81933e-05	9.16391e-06
2491	C5 H6 O2	Full match	No results	No results	Full match	98.0371	2.387	4.72246e+08	43	0	2	Microbial metabolism in diverse environments;Furfural degradation			DDA for preferred ion	2.89124e+07	2.31306e+08	3.44942e+08	8.61732	49.0692	14.2419	8	11.931	3	3.58	0.000154544	9.19237e-05	0.000298785	0.000215197
2-Amino-1,3,4-octadecanetriol	C18 H39 N O3	Full match	No results	No results	Full match	317.293	35.034	4.68439e+08	2	0	2	Metabolic pathways;Sphingolipid metabolism			DDA for preferred ion	1.7346e+08	8.51149e+07	2.36315e+08	5.52785	101.303	51.1004	0.491	1.362	-1.03	0.45	0.8774	0.680187	0.924919	0.72452
Nitrosobenzene	C6 H5 N O	Full match	No results	No results	Full match	107.037	11.639	4.63186e+08	8	0	2	Microbial metabolism in diverse environments;Aminobenzoate degradation			DDA for other ion	2.90905e+08	4.99333e+07	2.06509e+07	31.1148	42.23	52.4362	0.172	0.071	-2.54	-3.82	0.00565862	0.000643608	0.00785007	0.00115514
Cis-3-Methyl-4-octanolide	C9 H16 O2	Full match	No results	No results	Full match	156.115	31.779	4.59237e+08	41	0	2	Pathways in cancer;Hepatocellular carcinoma			DDA for preferred ion	4.13977e+08	2.61516e+06	2.99459e+06	8.45203	11.3915	8.65564	0.006	0.007	-7.31	-7.11	3.8058e-11	8.13341e-11	6.49464e-09	1.26659e-08
Loratadine impurity H	C8 H13 N O3	Full match	No results	No results	Full match	171.089	8.121	4.20439e+08	28	0	2	Quorum sensing;Biofilm formation - Pseudomonas aeruginosa			DDA for preferred ion	6.00551e+06	3.64603e+07	1.32035e+07	7.09817	136.068	43.8872	6.071	2.199	2.6	1.14	0.0259841	0.681484	0.0337114	0.725743
(E)-Chalcone	C15 H12 O	Full match	No results	No results	Full match	208.088	23.514	4.17389e+08	23	0	2	Microbial metabolism in diverse environments;Polycyclic aromatic hydrocarbon degradation			No MS2	2.82545e+08	1.5676e+06	1.61143e+06	40.2209	10.8372	13.8863	0.006	0.006	-7.49	-7.45	9.91943e-07	9.7278e-07	9.05473e-06	9.11073e-06
YQ3683000	C11 H18 O2	Full match	No results	No results	Full match	182.131	31.764	3.94531e+08	18	0	2	Microbial metabolism in diverse environments;Naphthalene degradation			No MS2	3.29135e+08	2.38597e+06	1.06975e+06	20.6853	7.5348	83.9369	0.007	0.003	-7.11	-8.27	3.41376e-05	2.07861e-05	8.76576e-05	6.54627e-05
2,6-Diaminotoluene	C7 H10 N2	Full match	Full match	No results	Partial match	122.084	10.9	3.90217e+08	39	2	2	Microbial metabolism in diverse environments;Nitrotoluene degradation	77.5		DDA for preferred ion	3.41837e+08	1.05655e+07	2.19811e+07	9.39239	6.14839	43.0096	0.031	0.064	-5.02	-3.96	2.18257e-05	4.6719e-05	6.23179e-05	0.000123763
4-Methyl-5-thiazoleethanol	C6 H9 N O S	Full match	Full match	Full match	Full match	143.04	4.11	3.83959e+08	5	1	2	Metabolic pathways;Thiamine metabolism	93.6		DDA for preferred ion	2.7796e+08	1.31139e+08	2.97306e+08	5.16046	15.1055	62.8768	0.472	1.07	-1.08	0.1	0.283733	0.720876	0.329201	0.763211
3-Aminopyridin-2-ol	C5 H6 N2 O	Full match	No results	No results	Full match	110.048	3.547	3.78245e+08	39	0	2	Metabolic pathways;Histidine metabolism			DDA for preferred ion	2.61176e+08	8.48201e+07	1.54079e+08	24.9303	8.38456	15.2472	0.325	0.59	-1.62	-0.76	0.000254348	0.00747768	0.000459141	0.0107202
2,3-Dihydro-1,3-benzoxazole	C7 H7 N O	Full match	No results	No results	Full match	121.053	2.546	3.7461e+08	28	0	2	Microbial metabolism in diverse environments;Aminobenzoate degradation			DDA for preferred ion	2.46416e+08	1.87572e+08	3.18547e+08	15.6807	9.78214	14.6416	0.761	1.293	-0.39	0.37	0.0465239	0.28822	0.0587696	0.330746
Sulfurol	C6 H9 N O S	Full match	No results	Full match	Full match	143.04	11.307	3.72103e+08	5	0	2	Metabolic pathways;Thiamine metabolism			No MS2	3.45853e+08	2.4899e+07	3.67932e+07	14.1063	4.87489	29.1833	0.072	0.106	-3.8	-3.23	6.9969e-06	1.99482e-05	2.74494e-05	6.33817e-05
5-Methoxyindoleacetic acid	C11 H11 N O3	Full match	Full match	Full match	Partial match	205.074	2.554	3.56319e+08	67	1	2	Metabolic pathways;Tryptophan metabolism	64.3		DDA for preferred ion	3.06022e+08	1.32075e+08	2.21128e+08	10.3579	10.308	28.2921	0.432	0.723	-1.21	-0.47	0.00379458	0.0954253	0.00537644	0.117076
mycosporine	C11 H19 N O6	Full match	No results	Partial match	Not the top hit	261.121	10.167	3.50731e+08	6	0	2	Biosynthesis of secondary metabolites;Cyanoamino acid metabolism			DDA for preferred ion	2.36055e+07	3.08473e+07	1.01516e+08	25.667	3.86884	98.6265	1.307	4.301	0.39	2.1	0.857627	0.0453418	0.907899	0.0578943
2-Oxo-1,2,5,6,7,8-hexahydro-3-quinolinecarboxylic acid	C10 H11 N O3	Full match	Invalid mass	No results	Full match	193.074	2.556	3.47755e+08	67	1	2	Phenylalanine metabolism;Drug metabolism - cytochrome P450		68.2	DDA for other ion	3.02387e+08	1.58207e+08	2.1271e+08	9.0032	34.3983	27.2085	0.523	0.703	-0.93	-0.51	0.0824009	0.181784	0.101283	0.214838
Methyl 2-((6-methyl-2-oxo-2H-chromen-4-yl)methoxy)benzoate	C19 H16 O5	Full match	No results	No results	Full match	324.099	17.955	3.30757e+08	42	0	2	Biosynthesis of secondary metabolites;Biosynthesis of type II polyketide products			DDA for preferred ion	1.97125e+08	1.18577e+06	1.12961e+06	58.7977	4.27046	40.9319	0.006	0.006	-7.38	-7.45	3.22691e-05	2.26747e-05	8.38291e-05	7.00135e-05
Guanine	C5 H5 N5 O	Full match	No results	Full match	Full match	151.05	2.541	3.20146e+08	17	0	2	Metabolic pathways;Purine metabolism			DDA for preferred ion	6.98164e+07	1.38731e+08	3.03955e+08	19.0821	5.94424	25.449	1.987	4.354	0.99	2.12	0.0142409	0.00040987	0.0189346	0.000776162
3,7,9-Trioxatricyclo[4.2.1.0~2,4~]nonan-5-ol	C6 H8 O4	Full match	No results	Partial match	Full match	144.042	2.405	3.14751e+08	41	0	2	Microbial metabolism in diverse environments;Nicotinate and nicotinamide metabolism			DDA for other ion	2.15981e+07	2.7354e+08	2.8936e+08	2.90481	9.48639	7.99144	12.665	13.397	3.66	3.74	2.3217e-08	2.05213e-08	1.10269e-06	1.06046e-06
3-(3-hydroxy-1-adamantyl)propanoic acid	C13 H20 O3	Full match	No results	No results	Full match	224.141	24.926	3.10456e+08	12	0	2	Biosynthesis of secondary metabolites;alpha-Linolenic acid metabolism			DDA for preferred ion	2.40949e+08	678841	1.34521e+06	42.2866	19.6683	77.3831	0.003	0.006	-8.47	-7.48	5.32424e-05	0.000101614	0.00012403	0.000233927
4-KETO-2-PENTENAL	C5 H6 O2	Full match	No results	No results	Full match	98.0372	5.855	3.02806e+08	43	0	2	Microbial metabolism in diverse environments;Furfural degradation			DDA for preferred ion	2.91577e+08	2.50752e+08	1.3052e+08	10.8646	4.9439	44.5867	0.86	0.448	-0.22	-1.16	0.818594	0.0764606	0.873278	0.094815
geroquinol	C16 H22 O2	Full match	No results	No results	Full match	246.162	31.75	2.81169e+08	18	0	2	Biosynthesis of secondary metabolites;Ubiquinone and other terpenoid-quinone biosynthesis			No MS2	2.42833e+08	1.58985e+06	1.78653e+06	12.3465	6.35433	23.5797	0.007	0.007	-7.25	-7.09	8.39877e-08	9.26896e-08	2.53517e-06	2.77049e-06
6-(1-Hydroxy-2-methoxy-2-phenyl-ethyl)-5,6-dihydro-pyran-2-one	C14 H16 O4	Full match	No results	Partial match	Full match	248.104	24.593	2.79166e+08	30	0	2	Biosynthesis of secondary metabolites;Novobiocin biosynthesis			DDA for preferred ion	2.52677e+08	799645	815975	21.7903	4.20286	10.4593	0.003	0.003	-8.3	-8.27	9.72556e-09	1.08454e-08	6.04798e-07	6.60445e-07
trans-3-Indoleacrylic acid	C11 H9 N O2	Full match	Full match	No results	Not the top hit	187.063	6.681	2.75838e+08	52	3	2	Microbial metabolism in diverse environments;Atrazine degradation	93.8		DDA for preferred ion	1.06719e+07	4.97773e+07	2.57082e+08	18.6818	9.60385	12.4479	4.664	24.09	2.22	4.59	2.77431e-05	6.26904e-07	7.45536e-05	7.79039e-06
DL-Carnitine	C7 H15 N O3	Full match	No results	No results	Full match	161.105	2.332	2.66916e+08	15	0	2	Bile secretion;Thermogenesis			No MS2	8.95883e+06	1.43413e+08	1.81784e+08	31.4072	41.6255	14.9788	16.008	20.291	4	4.34	5.49868e-05	4.19406e-05	0.000127084	0.00011369
Pilocarpine	C11 H16 N2 O2	Full match	No results	No results	Full match	208.121	2.543	2.65888e+08	29	0	2	Biosynthesis of secondary metabolites;Biosynthesis of alkaloids derived from histidine and purine			No MS2	3.10826e+07	9.0015e+07	2.08293e+08	3.65765	19.2866	27.8092	2.896	6.701	1.53	2.74	0.00101156	5.99597e-05	0.00157497	0.000151902
2'-Deamino-2'-hydroxyneamine	C12 H25 N3 O7	Full match	No results	Full match	Full match	323.169	43.078	2.64331e+08	3	0	2	Biosynthesis of secondary metabolites;Neomycin, kanamycin and gentamicin biosynthesis			DDA for preferred ion	2.49305e+08	2.45693e+08	2.35889e+08	1.60102	6.02344	86.5016	0.986	0.946	-0.02	-0.08	0.999971	0.47057	1	0.519059
7-Ethoxycoumarin	C11 H10 O3	Full match	No results	No results	Full match	190.063	34.595	2.59892e+08	35	0	2	Microbial metabolism in diverse environments;Naphthalene degradation			No MS2	1.35602e+08	925913	2.1775e+06	44.2106	21.9444	27.1859	0.007	0.016	-7.19	-5.96	2.29171e-06	6.03964e-06	1.35434e-05	2.64039e-05
dl-3-Indolelactic acid	C11 H11 N O3	Full match	No results	Partial match	Full match	205.074	8.486	2.59588e+08	67	0	2	Metabolic pathways;Tryptophan metabolism			DDA for preferred ion	1.17281e+08	1.48978e+08	2.30118e+08	7.2374	11.7224	16.5293	1.27	1.962	0.35	0.97	0.0805387	0.00162975	0.0990685	0.00265758
Allyl 2-acetamido-2-deoxyhexopyranoside	C11 H19 N O6	Full match	No results	Partial match	Full match	261.121	2.456	2.54669e+08	5	0	2	Biosynthesis of secondary metabolites;Cyanoamino acid metabolism			DDA for preferred ion	4.7259e+07	1.41932e+08	2.4096e+08	15.1589	20.7411	13.0203	3.003	5.099	1.59	2.35	0.000339364	6.22147e-05	0.000592917	0.000156588
3,5-di-tert-Butyl-4-hydroxybenzyl alcohol	C15 H24 O2	Full match	Full match	Partial match	Full match	236.177	23.514	2.40719e+08	44	3	2	Sesquiterpenoid and triterpenoid biosynthesis;Insect hormone biosynthesis	75.8	60.3	DDA for preferred ion	2.40174e+08	96149.9	565409	28.1818	1.43234	57.2197	0	0.002	-11.29	-8.73	2.65076e-06	9.19962e-06	1.48031e-05	3.57084e-05
2,4,4-trimethyl-3-(3-oxo-1-butenyl)cyclohex-2-en-1-one	C13 H18 O2	Full match	No results	No results	Full match	206.13	18.359	2.34612e+08	38	0	2	Metabolic pathways;Photosynthesis			DDA for preferred ion	1.62264e+08	1.05077e+06	8.89429e+06	25.9791	19.1094	15.5066	0.006	0.055	-7.27	-4.19	3.06774e-07	3.91597e-06	5.14596e-06	1.98655e-05
2-(Acetylamino)hexanoic acid	C8 H15 N O3	Full match	Full match	No results	Not the top hit	173.104	11.688	2.2968e+08	29	3	2	Tropane, piperidine and pyridine alkaloid biosynthesis;Biosynthesis of alkaloids derived from ornithine, lysine and nicotinic acid	98.7		DDA for preferred ion	3.07306e+07	8.32027e+07	5.86751e+07	11.1556	73.2688	50.8858	2.707	1.909	1.44	0.93	0.0843126	0.783643	0.103433	0.821775
Dulcin	C9 H12 N2 O2	Full match	No results	No results	Full match	180.09	2.547	2.27472e+08	46	0	2	Metabolic pathways;Tryptophan metabolism			No MS2	8.42978e+07	1.43067e+08	1.79338e+08	25.0333	21.3589	17.6316	1.697	2.127	0.76	1.09	0.0565724	0.0168645	0.0708471	0.0228641
δ-Valerolactam	C5 H9 N O	Full match	Full match	Partial match	Partial match	99.0688	4.666	2.25994e+08	33	4	2	Biosynthesis of secondary metabolites;Cyanoamino acid metabolism	97.5		DDA for preferred ion	1.96411e+08	6.60844e+07	2.64632e+07	9.08224	8.50776	65.7172	0.336	0.135	-1.57	-2.89	0.0945616	0.0038762	0.115351	0.00585499
Methylone	C11 H13 N O3	Full match	No results	No results	Full match	207.089	10.777	2.18043e+08	79	0	2	Metabolic pathways;Phenylalanine metabolism			DDA for preferred ion	1.53766e+08	4.71275e+07	7.67506e+07	21.3338	25.171	64.5161	0.306	0.499	-1.71	-1	0.0320239	0.140562	0.0411688	0.168577
Ichthyotherol	C12 H14 O2	Full match	No results	No results	Full match	190.099	17.719	2.17902e+08	42	0	2	Biosynthesis of secondary metabolites;Novobiocin biosynthesis			DDA for preferred ion	1.77308e+08	1.63567e+06	1.78497e+06	25.2008	24.1837	72.1826	0.009	0.01	-6.76	-6.63	0.000502315	0.000284751	0.000838295	0.000566415
SJG-136	C31 H32 N4 O6	Full match	No results	No results	Full match	556.231	30.297	2.17455e+08	4	0	2	Biosynthesis of secondary metabolites;Porphyrin and chlorophyll metabolism			DDA for preferred ion	1.94487e+08	1.76801e+06	1.70912e+06	29.5837	5.49479	34.233	0.009	0.009	-6.78	-6.83	3.3319e-06	2.40695e-06	1.7038e-05	1.44713e-05
1-(3,5-Di-tert-butyl-2,6-dihydroxy-phenyl)-ethanone	C16 H24 O3	Full match	No results	No results	Full match	264.172	31.748	2.16763e+08	12	0	2	Biosynthesis of secondary metabolites;Stilbenoid, diarylheptanoid and gingerol biosynthesis			DDA for preferred ion	1.73465e+08	2.29425e+06	2.39946e+06	13.8379	9.80162	37.5257	0.013	0.014	-6.24	-6.18	1.18176e-06	1.2883e-06	9.68369e-06	1.03828e-05
4,6-Diamino-3-[(6-amino-6-deoxyhexopyranosyl)oxy]-2-hydroxycyclohexyl 3-amino-3-deoxyhexopyranoside	C18 H36 N4 O11	Full match	No results	Partial match	Full match	484.238	43.077	2.16576e+08	4	0	2	Biosynthesis of secondary metabolites;Neomycin, kanamycin and gentamicin biosynthesis			No MS2	2.02943e+08	1.92233e+08	1.86438e+08	4.29849	4.55167	86.9097	0.947	0.919	-0.08	-0.12	0.999008	0.480166	1	0.528492
N-Cyclopentyl-5,6-dihydro-1,4-dioxine-2-carboxamide	C10 H15 N O3	Full match	No results	No results	Full match	197.105	2.556	2.117e+08	38	0	2	Metabolic pathways;Tyrosine metabolism			DDA for other ion	6.40506e+07	1.09621e+08	2.0517e+08	11.124	13.3913	17.4479	1.711	3.203	0.78	1.68	0.00934092	0.000252933	0.0126313	0.000511371
ajugarin I	C24 H34 O7	Full match	No results	No results	Full match	434.23	35.453	2.11513e+08	12	0	2	Metabolic pathways;Glutathione metabolism			No MS2	1.74374e+08	1.24984e+06	3.73127e+06	24.373	43.4808	53.3734	0.007	0.021	-7.12	-5.55	2.2304e-05	7.88998e-05	6.30945e-05	0.000190262
Atractylodinol	C13 H10 O2	Full match	No results	No results	Full match	198.068	28.644	2.06605e+08	33	0	2	Microbial metabolism in diverse environments;Polycyclic aromatic hydrocarbon degradation			DDA for preferred ion	1.90285e+08	663384	732213	11.2042	0.474992	20.0544	0.003	0.004	-8.16	-8.02	2.03167e-09	2.84852e-09	1.75393e-07	2.30967e-07
4-Hydroxynonenal	C9 H16 O2	Full match	No results	No results	Full match	156.115	44.878	2.046e+08	41	0	2	Pathways in cancer;Hepatocellular carcinoma			No MS2	1.58754e+08	9.28479e+07	9.48718e+07	28.5178	11.2718	13.0961	0.585	0.598	-0.77	-0.74	0.0679544	0.0469174	0.0843525	0.0597501
gaboxadol	C6 H8 N2 O2	Full match	No results	No results	Full match	140.059	3.478	1.99384e+08	37	0	2	Metabolic pathways;Histidine metabolism			No MS2	1.10245e+07	1.55458e+08	1.74558e+08	5.84878	10.3134	10.0717	14.101	15.834	3.82	3.98	9.37903e-08	6.88559e-08	2.75274e-06	2.31242e-06
1-Naphthyl acrylate	C13 H10 O2	Full match	No results	No results	Full match	198.068	36.115	1.9726e+08	33	0	2	Microbial metabolism in diverse environments;Polycyclic aromatic hydrocarbon degradation			DDA for preferred ion	1.93232e+08	1.31307e+06	898236	1.19766	10.0336	79.5057	0.007	0.005	-7.2	-7.75	1.84401e-05	1.77463e-05	5.46722e-05	5.82038e-05
N~2~-Acetyl-3-[7-(5-cyano-1-pentyn-1-yl)-2-(3-cyanopropyl)-1-benzofuran-5-yl]-N-(2-hydroxyethyl)-L-alaninamide	C25 H28 N4 O4	Full match	No results	No results	Full match	448.21	27.65	1.91283e+08	7	0	2	Steroid hormone biosynthesis;Bile secretion			DDA for preferred ion	1.64686e+08	106402	334913	78.4371	33.0827	50.0934	0.001	0.002	-10.6	-8.94	0.000407895	0.000977133	0.000698662	0.00167528
1,6,8-Trihydroxy-1H-cyclohepta[c]furan-5(3H)-one	C9 H8 O5	Full match	No results	Partial match	Full match	196.037	5.638	1.88353e+08	11	0	2	Metabolic pathways;Tyrosine metabolism			DDA for preferred ion	5.29877e+07	1.48642e+08	1.16897e+08	34.7016	16.3552	26.1723	2.805	2.206	1.49	1.14	0.00360437	0.00712924	0.00512214	0.0102527
NP-008993	C18 H34 O4	Full match	Full match	No results	Partial match	314.246	36.853	1.87629e+08	20	5	2	Linoleic acid metabolism;Cutin, suberine and wax biosynthesis	89.7		DDA for preferred ion	1.36156e+08	1.40423e+08	7.31733e+07	5.44462	19.1146	82.0232	1.031	0.537	0.04	-0.9	0.999661	0.40154	1	0.449504
(±)-Equol	C15 H14 O3	Full match	No results	No results	Full match	242.094	32.749	1.85907e+08	68	0	2	Microbial metabolism in diverse environments;Bisphenol degradation			No MS2	1.53015e+08	990704	1.62434e+06	16.604	116.584	27.9793	0.006	0.011	-7.27	-6.56	0.00051001	0.000479761	0.000850118	0.000890925
Cytosine	C4 H5 N3 O	Full match	No results	Partial match	Full match	111.044	2.337	1.84376e+08	19	0	2	Metabolic pathways;Pyrimidine metabolism			No MS2	397354	6.67466e+07	1.62679e+08	12.0379	2.90909	29.0286	167.978	409.406	7.39	8.68	2.66682e-07	1.05738e-07	4.75399e-06	3.00331e-06
P,P-Bis(1-aziridinyl)-N-2-pyridinylphosphinic amide	C9 H13 N4 O P	Full match	No results	No results	Not the top hit	224.083	28.82	1.82099e+08	46	0	2	Biosynthesis of plant secondary metabolites;Polycyclic aromatic hydrocarbon degradation			No MS2	1.7462e+08	1.52751e+06	2.42386e+06	7.34081	12.777	35.3402	0.009	0.014	-6.84	-6.17	1.01574e-06	1.38531e-06	9.17009e-06	1.07286e-05
NP-007909	C13 H20 O3	Full match	Full match	No results	Partial match	224.141	15.642	1.78461e+08	12	1	2	Biosynthesis of secondary metabolites;alpha-Linolenic acid metabolism	64.2		DDA for other ion	9.06476e+07	5.86281e+06	6.24385e+06	45.2113	9.28379	30.9567	0.065	0.069	-3.95	-3.86	4.54928e-05	7.65214e-05	0.000109415	0.00018587
FLAVANONE	C15 H12 O2	Full match	No results	No results	Full match	224.083	34.544	1.74984e+08	47	0	2	Biosynthesis of plant secondary metabolites;Polycyclic aromatic hydrocarbon degradation			No MS2	1.52531e+08	699303	664956	11.2734	6.62297	22.2431	0.005	0.004	-7.77	-7.84	1.30223e-08	1.32785e-08	7.49473e-07	7.76393e-07
2-Methylhippuric Acid	C10 H11 N O3	Full match	No results	No results	Full match	193.074	8.697	1.74382e+08	67	0	2	Phenylalanine metabolism;Drug metabolism - cytochrome P450			DDA for preferred ion	7.38275e+07	5.35239e+07	9.09408e+07	1.83722	33.5043	72.4536	0.725	1.232	-0.46	0.3	0.589498	0.980594	0.649705	0.992565
1,2-Dioxin	C4 H4 O2	Full match	No results	No results	Full match	84.0215	3.495	1.69477e+08	17	0	2	Metabolic pathways;Butanoate metabolism			DDA for preferred ion	9.68025e+07	1.40841e+08	1.62092e+08	7.07602	2.81706	14.0387	1.455	1.674	0.54	0.74	0.00844359	0.00303489	0.0114739	0.00468054
Methylhippuric acid	C10 H11 N O3	Full match	Full match	No results	Full match	193.074	6.442	1.67259e+08	67	2	2	Phenylalanine metabolism;Drug metabolism - cytochrome P450	75.8		DDA for preferred ion	1.49522e+08	1.05173e+08	5.24425e+07	22.6368	15.6517	71.6837	0.703	0.351	-0.51	-1.51	0.784601	0.215032	0.841502	0.251739
4-Guanidinobutyric acid	C5 H11 N3 O2	Full match	Full match	No results	Full match	145.085	2.426	1.65519e+08	19	1	2	Metabolic pathways;Arginine and proline metabolism	68		DDA for preferred ion	4.76166e+06	1.21592e+08	1.26321e+08	33.0435	17.1795	21.8843	25.536	26.529	4.67	4.73	8.99923e-06	8.57567e-06	3.2667e-05	3.39081e-05
5-Methoxy-3-indoleaceate	C11 H11 N O3	Full match	No results	Full match	Full match	205.074	3.498	1.63884e+08	67	0	2	Metabolic pathways;Tryptophan metabolism			No MS2	7.52608e+07	8.0299e+07	1.30988e+08	11.8803	6.94136	20.5477	1.067	1.74	0.09	0.8	0.780887	0.00789504	0.838169	0.0112778
Formylaniline	C7 H7 N O	Full match	No results	No results	Full match	121.053	3.501	1.63779e+08	28	0	2	Microbial metabolism in diverse environments;Aminobenzoate degradation			DDA for preferred ion	8.06198e+07	9.09801e+07	1.52729e+08	7.62153	4.66259	9.98778	1.129	1.894	0.17	0.92	0.621644	0.000240361	0.682163	0.00048885
1976696	C14 H16 O4	Full match	No results	Partial match	Full match	248.104	36.319	1.62094e+08	30	0	2	Biosynthesis of secondary metabolites;Novobiocin biosynthesis			No MS2	1.22668e+08	432994	494859	55.4876	56.3269	23.8671	0.004	0.004	-8.15	-7.95	4.5742e-05	4.56336e-05	0.000109871	0.000121364
4-(methoxymethyl)-1,3-dimethyl-1H-pyrazolo[3,4-b]pyridin-6-ol	C10 H13 N3 O2	Full match	Full match	No results	Partial match	207.101	8.873	1.50054e+08	36	1	2	Metabolism of xenobiotics by cytochrome P450;Chemical carcinogenesis	84.7		DDA for preferred ion	1.44766e+08	2.31358e+07	4.60679e+07	2.3534	6.53174	11.5438	0.16	0.318	-2.65	-1.65	3.9549e-07	4.78947e-06	5.92443e-06	2.25941e-05
4-(3-Amino-3-oxopropyl)-4-nitroheptanediamide	C10 H18 N4 O5	Full match	No results	No results	Full match	274.128	2.354	1.40821e+08	6	0	2	Metabolic pathways;Arginine and proline metabolism			DDA for preferred ion	2.02806e+06	3.72912e+07	4.90052e+07	36.4082	87.5461	20.7449	18.388	24.164	4.2	4.59	0.000769422	0.000806797	0.001229	0.00141243
(1R,3R,4R,6S)-6-(1,3-Heptadien-1-yl)-3,4-dihydroxy-2-oxocyclohexanecarbaldehyde	C14 H20 O4	Full match	No results	No results	Full match	252.136	16.242	1.35235e+08	18	0	2	Metabolic pathways;Oxidative phosphorylation			DDA for preferred ion	1.33287e+08	4.52056e+06	1.42961e+07	49.786	7.27487	36.761	0.034	0.107	-4.88	-3.22	0.000417888	0.00312588	0.000713546	0.00481076
Methcathinone	C10 H13 N O	Full match	No results	No results	Full match	163.1	16.301	1.3523e+08	63	0	2	Metabolic pathways;Phenylalanine metabolism			DDA for preferred ion	6.54825e+07	5.71555e+06	6.00348e+07	5.58841	11.135	74.5152	0.087	0.917	-3.52	-0.13	0.00169061	0.988503	0.00252328	0.997406
Isophorone	C9 H14 O	Full match	No results	Partial match	Full match	138.104	35.317	1.3009e+08	31	0	2	Biosynthesis of secondary metabolites;alpha-Linolenic acid metabolism			No MS2	1.14604e+08	3.10196e+07	6.86034e+07	20.5955	10.1348	51.8507	0.271	0.599	-1.89	-0.74	0.00683855	0.399792	0.00938933	0.447752
Butylphthalide	C12 H14 O2	Full match	No results	No results	Full match	190.099	33.897	1.27266e+08	42	0	2	Biosynthesis of secondary metabolites;Novobiocin biosynthesis			No MS2	1.11076e+08	2.95012e+06	3.54208e+06	8.27497	22.3639	74.2368	0.027	0.032	-5.23	-4.97	0.0021232	0.00129052	0.00311725	0.00214785
Desthiobiotin	C10 H18 N2 O3	Full match	No results	Full match	Full match	214.132	2.526	1.2523e+08	8	0	2	Metabolic pathways;Biotin metabolism			No MS2	8.6657e+06	4.3021e+07	1.22742e+08	45.2894	21.2351	24.3157	4.965	14.164	2.31	3.82	0.00402657	0.00025485	0.00568758	0.000514369
Piperonylonitrile	C8 H5 N O2	Full match	Full match	No results	Partial match	147.032	44.795	1.25075e+08	16	2	2	Metabolic pathways;Tyrosine metabolism	81.7		DDA for preferred ion	1.17428e+08	6.62876e+06	4.32063e+06	79.1871	37.831	155.359	0.056	0.037	-4.15	-4.76	0.333082	0.354129	0.382797	0.399938
Crotetamide	C12 H22 N2 O2	Full match	No results	No results	Full match	226.168	6.683	1.24795e+08	13	0	2	Microbial metabolism in diverse environments;Caprolactam degradation			DDA for preferred ion	4.41195e+07	1.09603e+07	6.93792e+06	13.3892	65.3116	151.607	0.248	0.157	-2.01	-2.67	0.467836	0.567814	0.525322	0.615363
dibutylphthalate	C16 H20 O4	Full match	No results	No results	Full match	276.136	34.27	1.2432e+08	20	0	2	Biosynthesis of secondary metabolites;Stilbenoid, diarylheptanoid and gingerol biosynthesis			No MS2	9.76744e+07	1.66903e+06	1.62988e+06	15.9813	37.5942	65.7255	0.017	0.017	-5.87	-5.91	5.08829e-05	7.12588e-05	0.000119577	0.000175116
Caprylic anhydride	C16 H30 O3	Full match	No results	No results	Full match	270.22	36.407	1.19958e+08	12	0	2	Metabolic pathways;Cutin, suberine and wax biosynthesis			DDA for preferred ion	6.01312e+07	2.53804e+07	1.13527e+08	13.9694	12.289	19.9863	0.422	1.888	-1.24	0.92	0.00108229	0.018455	0.00167585	0.0248893
16-Hydroxyhexadecanoic acid	C16 H32 O3	Full match	Full match	No results	Full match	272.235	41.137	1.13231e+08	13	1	2	Metabolic pathways;Cutin, suberine and wax biosynthesis	89.9		DDA for preferred ion	1.02085e+08	3.03754e+07	6.65674e+07	13.5629	48.6965	48.1216	0.298	0.652	-1.75	-0.62	0.0627143	0.208914	0.0780989	0.245125
N-(4-Oxobutyl)-L-glutamine	C9 H16 N2 O4	Full match	No results	Full match	Full match	216.111	2.501	1.1075e+08	5	0	2	Metabolic pathways;Arginine and proline metabolism			DDA for preferred ion	6.91748e+06	4.0046e+07	7.44726e+07	23.8758	8.53079	36.6981	5.789	10.766	2.53	3.43	0.000539112	8.14515e-05	0.000892561	0.000195164
4-Nitroaniline	C6 H6 N2 O2	Full match	No results	No results	Full match	138.043	2.41	1.1057e+08	39	0	2	Metabolic pathways;Histidine metabolism			No MS2	3.14378e+07	3.4138e+07	7.76288e+07	32.941	28.4006	26.905	1.086	2.469	0.12	1.3	0.335775	0.00790591	0.385801	0.01129
N-Acetyl-L-phenylalanine	C11 H13 N O3	Full match	No results	No results	Full match	207.089	16.892	1.10143e+08	79	0	2	Metabolic pathways;Phenylalanine metabolism			No MS2	6.71849e+07	2.80115e+06	2.80106e+06	32.2121	39.4821	65.6471	0.042	0.042	-4.58	-4.58	0.00132419	0.00086192	0.00201481	0.00149823
2-Methyl-5-methoxy-benzopyran-4-one	C11 H10 O3	Full match	No results	No results	Full match	190.063	4.375	1.08702e+08	35	0	2	Microbial metabolism in diverse environments;Naphthalene degradation			DDA for preferred ion	9.05737e+06	3.26937e+07	6.93388e+07	57.8516	26.9584	36.3314	3.61	7.656	1.85	2.94	0.0242119	0.00289789	0.031504	0.00448764
8-Amino-7-oxononanoic acid	C9 H17 N O3	Full match	No results	Full match	Full match	187.121	13.69	1.03981e+08	16	0	2	Metabolic pathways;Biotin metabolism			DDA for preferred ion	1.88564e+07	5.10725e+06	7.86761e+07	13.2694	11.3425	66.15	0.271	4.172	-1.88	2.06	0.0681538	0.145263	0.0845928	0.173988
Tetralin	C10 H12	Full match	No results	No results	Full match	132.094	32.5	1.03505e+08	18	0	2	Microbial metabolism in diverse environments;Naphthalene degradation			No MS2	7.7219e+07	2.17501e+06	9.87826e+06	66.0811	38.4273	18.5648	0.028	0.128	-5.15	-2.97	0.00183201	0.0269001	0.00271636	0.0354864
9-Chloro-N-[3-(4-ethyl-1-piperazinyl)propyl]-5,6,7,8-tetrahydro-3-acridinecarboxamide	C23 H31 Cl N4 O	Full match	No results	No results	Full match	414.217	29.209	1.03482e+08	1	0	2	Biosynthesis of secondary metabolites;Indole alkaloid biosynthesis			DDA for preferred ion	7.84961e+07	370819	284926	36.5076	40.0546	49.909	0.005	0.004	-7.73	-8.11	1.25754e-05	1.2826e-05	4.15071e-05	4.54013e-05
(+/-)-Metanephrine	C10 H15 N O3	Full match	No results	No results	Full match	197.105	3.503	9.58549e+07	38	0	2	Metabolic pathways;Tyrosine metabolism			No MS2	8.21553e+06	2.16022e+07	8.83429e+07	10.928	8.29092	20.5387	2.629	10.753	1.39	3.43	0.000340092	2.95957e-06	0.000594048	1.65718e-05
NP-008309	C11 H13 N O3	Full match	Full match	No results	Partial match	207.089	13.159	9.5296e+07	79	2	2	Metabolic pathways;Phenylalanine metabolism	83.1		DDA for preferred ion	8.3573e+07	2.83716e+07	2.63106e+07	11.8417	20.255	26.5242	0.339	0.315	-1.56	-1.67	0.00122501	0.00122275	0.00187724	0.00204526
D-Mannoheptulose	C7 H14 O7	Full match	No results	No results	Full match	210.073	2.38	9.20519e+07	14	0	2	Metabolic pathways;Carbon fixation in photosynthetic organisms			No MS2	3.78245e+06	8.19277e+07	6.78533e+07	15.6812	13.1408	23.2405	21.66	17.939	4.44	4.17	1.7691e-06	2.32088e-06	1.18146e-05	1.41626e-05
cis-Diethylstilbestrol	C18 H20 O2	Full match	No results	No results	Full match	268.146	23.523	9.13411e+07	30	0	2	Microbial metabolism in diverse environments;Bisphenol degradation			No MS2	8.46448e+07	876652	873842	17.6178	1.34853	39.1306	0.01	0.01	-6.59	-6.6	3.01272e-06	2.21127e-06	1.60547e-05	1.37726e-05
Methyl 5-[(4-ethylphenoxy)methyl]-2-furoate	C15 H16 O4	Full match	No results	No results	Full match	260.104	31.96	8.90359e+07	50	0	2	Microbial metabolism in diverse environments;Bisphenol degradation			No MS2	8.61829e+07	1.13168e+06	3.43298e+06	4.18029	1.24572	59.4455	0.013	0.04	-6.25	-4.65	4.6364e-05	0.000164354	0.000111052	0.000353674
l-arg-l-ala	C9 H19 N5 O3	Full match	No results	No results	Full match	245.149	23.52	8.80125e+07	3	0	2	Metabolic pathways;beta-Alanine metabolism			No MS2	7.87558e+07	984906	993756	18.4709	1.71058	46.9057	0.013	0.013	-6.32	-6.31	3.6921e-06	4.14588e-06	1.81933e-05	2.05867e-05
Quininic Acid	C11 H9 N O3	Full match	No results	No results	Full match	203.058	9.165	8.78992e+07	49	0	2	Metabolic pathways;Tryptophan metabolism			DDA for preferred ion	7.01828e+07	8.92152e+06	7.40286e+06	14.0857	8.79773	56.524	0.127	0.105	-2.98	-3.24	0.0024819	0.000791163	0.0036078	0.00138872
Anthrone	C14 H10 O	Full match	No results	No results	Full match	194.073	27.963	8.71633e+07	25	0	2	Microbial metabolism in diverse environments;Polycyclic aromatic hydrocarbon degradation			No MS2	8.62992e+07	651478	1.27827e+06	1.04213	1.54571	51.5779	0.008	0.015	-7.05	-6.08	2.80004e-06	6.80829e-06	1.54023e-05	2.87866e-05
3,3-Dimethyl-1,5-dioxaspiro(5.5)undecan-9-one	C11 H18 O3	Full match	No results	No results	Full match	198.125	20.955	8.52161e+07	8	0	2	Metabolic pathways;Histidine metabolism			DDA for preferred ion	6.91052e+07	313019	607647	35.2662	15.7085	71.4786	0.005	0.009	-7.79	-6.83	2.07443e-05	5.70425e-05	5.98592e-05	0.000145948
NL3680000	C11 H9 N O2	Full match	No results	No results	Full match	187.063	24.257	8.51989e+07	52	0	2	Microbial metabolism in diverse environments;Atrazine degradation			No MS2	5.89983e+07	1.38698e+07	1.1724e+07	30.8401	50.9521	69.3322	0.235	0.199	-2.09	-2.33	0.157918	0.0201439	0.188576	0.0270428
3a-Methyl-6,9,11-trioxohexadecahydro-1H-cyclodeca[e]inden-3-yl acetate	C20 H28 O5	Full match	No results	Partial match	Not the top hit	348.194	32.934	8.51645e+07	45	0	2	Biosynthesis of secondary metabolites;Diterpenoid biosynthesis			DDA for preferred ion	3.45152e+07	463949	431022	62.0203	41.7786	38.0104	0.013	0.012	-6.22	-6.32	4.75748e-05	7.07712e-05	0.000113235	0.000174327
2,2'-Pyridil	C12 H8 N2 O2	Full match	No results	No results	Full match	212.058	11.6	8.50975e+07	36	0	2	Metabolic pathways;Tryptophan metabolism			DDA for preferred ion	1.77081e+07	4.28704e+07	7.39897e+07	3.65467	12.1242	21.9126	2.421	4.178	1.28	2.06	0.00085684	8.10459e-05	0.00135404	0.000194383
2-Hydroxyestrone	C18 H22 O3	Full match	No results	No results	Full match	286.156	34.53	8.39477e+07	40	0	2	Metabolic pathways;Steroid hormone biosynthesis			No MS2	6.8667e+07	583155	548719	30.469	22.3006	133.328	0.008	0.008	-6.88	-6.97	0.00119832	0.00271679	0.00183863	0.00423086
pyrenemethanol	C17 H12 O	Full match	No results	No results	Full match	232.088	31.024	8.35993e+07	11	0	2	Microbial metabolism in diverse environments;Polycyclic aromatic hydrocarbon degradation			No MS2	8.08732e+07	1.08028e+06	1.02793e+06	15.1412	3.4624	46.1627	0.013	0.013	-6.23	-6.3	1.06276e-05	7.32438e-06	3.69335e-05	3.03329e-05
1879729	C10 H11 N O4	Full match	No results	No results	Full match	209.069	2.567	8.25615e+07	77	0	2	Tyrosine metabolism;Drug metabolism - cytochrome P450			No MS2	4.72929e+07	5.35573e+07	7.24915e+07	24.0422	34.7448	22.6725	1.132	1.533	0.18	0.62	0.773646	0.390162	0.831493	0.437602
Phloretin	C15 H14 O5	Full match	No results	Partial match	Full match	274.084	32.748	8.2479e+07	56	0	2	Biosynthesis of secondary metabolites;Flavonoid biosynthesis			No MS2	7.73202e+07	497561	580047	8.23081	2.88063	10.9499	0.006	0.008	-7.28	-7.06	1.02762e-12	1.63469e-12	3.27856e-10	4.52656e-10
4-Hydroxybicyclo[2.2.2]octane-2,6-dione	C8 H10 O3	Full match	No results	No results	Full match	154.063	2.879	8.15247e+07	43	0	2	Microbial metabolism in diverse environments;Aminobenzoate degradation			DDA for preferred ion	6.67959e+07	4.24814e+06	1.32901e+06	31.2454	74.5556	113.851	0.064	0.02	-3.97	-5.65	0.0156815	0.0070861	0.0207728	0.0101957
Octahydro-1,2,8-indolizinetriol	C8 H15 N O3	Full match	No results	No results	Full match	173.105	2.454	8.11969e+07	29	0	2	Tropane, piperidine and pyridine alkaloid biosynthesis;Biosynthesis of alkaloids derived from ornithine, lysine and nicotinic acid			No MS2	5.21361e+06	6.97056e+07	5.72758e+07	60.9315	14.7645	9.61444	13.37	10.986	3.74	3.46	0.000355642	0.000625644	0.000618047	0.00112607
4-Methyl-5-methylene-4-[2-(2,6,6-trimethyl-1-cyclohexen-1-yl)ethyl]-1,3-dioxolan-2-one	C16 H24 O3	Full match	No results	No results	Full match	264.172	29.055	7.91801e+07	12	0	2	Biosynthesis of secondary metabolites;Stilbenoid, diarylheptanoid and gingerol biosynthesis			No MS2	7.84403e+07	48798.1	54200	43.6155	4.46595	49.5144	0.001	0.001	-10.65	-10.5	1.70183e-06	2.11838e-06	1.16658e-05	1.34282e-05
N-Methylcaprolactam	C7 H13 N O	Full match	Full match	No results	Partial match	127.1	4.125	7.76342e+07	34	2	2	Microbial metabolism in diverse environments;Caprolactam degradation	76.7		DDA for preferred ion	1.22048e+07	8.30443e+06	6.66489e+07	22.6338	70.2084	62.8011	0.68	5.461	-0.56	2.45	0.797453	0.122398	0.853641	0.1481
Putaminoxin	C12 H20 O3	Full match	No results	Partial match	Full match	212.141	17.707	7.53083e+07	16	0	2	Biosynthesis of secondary metabolites;alpha-Linolenic acid metabolism			DDA for preferred ion	6.5415e+07	1.20506e+06	2.50712e+06	54.6926	38.1563	17.8953	0.018	0.038	-5.76	-4.71	0.000205669	0.000867145	0.000381689	0.00150606
209546	C9 H8 O5	Full match	No results	Partial match	Full match	196.037	6.362	7.45964e+07	11	0	2	Metabolic pathways;Tyrosine metabolism			DDA for preferred ion	5.98683e+07	4.02487e+07	3.66211e+07	16.9836	4.9518	4.63979	0.672	0.612	-0.57	-0.71	0.00645835	0.00196728	0.00889896	0.00314988
Valacyclovir	C13 H20 N6 O4	Full match	No results	No results	Full match	324.155	25.128	7.02134e+07	2	0	2	Biosynthesis of secondary metabolites;Neomycin, kanamycin and gentamicin biosynthesis			DDA for preferred ion	6.90048e+07	714689	3.92451e+07	7.95251	10.2373	22.6518	0.01	0.569	-6.59	-0.81	1.28086e-07	0.010114	3.29354e-06	0.0141905
N-Methyl-N-[(1R)-1-phenylethyl]-2-propyn-1-amine	C12 H15 N	Full match	No results	No results	Full match	173.12	30.401	6.80728e+07	31	0	2	Parkinson disease;Catecholamine transferase inhibitors			DDA for preferred ion	874752	503846	2.52735e+07	11.9338	146.167	102.448	0.576	28.892	-0.8	4.85	0.961965	0.0667173	0.992743	0.0833953
Coumarin	C9 H6 O2	Full match	No results	No results	Full match	146.037	35.684	6.71683e+07	13	0	2	Biosynthesis of secondary metabolites;Phenylpropanoid biosynthesis			DDA for preferred ion	4.67819e+07	1.37262e+06	2.12709e+06	37.5108	59.3507	33.4595	0.029	0.045	-5.09	-4.46	0.000260369	0.000289024	0.000468913	0.000574136
N-Benzoyl-DL-alanine	C10 H11 N O3	Full match	No results	No results	Full match	193.074	15.947	6.6736e+07	67	0	2	Phenylalanine metabolism;Drug metabolism - cytochrome P450			No MS2	6.5248e+07	5.3864e+06	5.87885e+06	5.44898	44.0803	36.1261	0.083	0.09	-3.6	-3.47	0.000300081	0.000418917	0.000531999	0.000791048
DO0750000	C15 H24 O2	Full match	No results	Partial match	Full match	236.177	27.002	6.54915e+07	44	0	2	Sesquiterpenoid and triterpenoid biosynthesis;Insect hormone biosynthesis			No MS2	1.27314e+07	2.11619e+06	2.49521e+07	30.7846	35.4412	71.9329	0.166	1.96	-2.59	0.97	0.00997378	0.171003	0.0134536	0.20295
(2S,3R,3aR,4aS,4bS,6aS,12bS,12cR,14aS)-2-(2-Hydroxy-2-propanyl)-12b,12c-dimethyl-3,3a,5,6,6a,7,12,12b,12c,13,14,14a-dodecahydro-2H,4bH-oxireno[4',4a']chromeno[5',6':6,7]indeno[1,2-b]indole-3,4b-diol	C27 H35 N O5	Full match	No results	No results	Full match	453.251	31.313	6.48261e+07	8	0	2	Biosynthesis of secondary metabolites;Indole diterpene alkaloid biosynthesis			DDA for preferred ion	4.46171e+07	372272	1.00656e+06	23.3333	2.67308	125.549	0.008	0.023	-6.91	-5.47	0.000926055	0.0041627	0.00145356	0.00625364
3-Sulfanylpentanoic acid	C5 H10 O2 S	Full match	No results	No results	Full match	134.04	2.553	6.42927e+07	12	0	2	Metabolic pathways;Sulfur metabolism			DDA for preferred ion	4.39901e+07	8.2633e+06	1.75448e+07	23.594	21.5682	36.1012	0.188	0.399	-2.41	-1.33	0.000800886	0.00634423	0.00127426	0.00921039
Embelin	C17 H26 O4	Full match	No results	No results	Full match	294.183	19.206	5.78929e+07	12	0	2	Biosynthesis of secondary metabolites;Stilbenoid, diarylheptanoid and gingerol biosynthesis			No MS2	3.03358e+07	673711	512685	43.3233	23.5088	53.8486	0.022	0.017	-5.49	-5.89	3.86091e-05	3.94849e-05	9.61526e-05	0.000108334
MFCD00270025	C12 H14 N2 O2	Full match	No results	Partial match	Full match	218.105	15.586	5.53349e+07	104	0	2	Metabolic pathways;Tryptophan metabolism			DDA for preferred ion	5.12662e+07	1.93877e+06	1.41697e+06	30.0673	36.2423	67.4144	0.038	0.028	-4.72	-5.18	0.000521649	0.000425081	0.000867701	0.000801451
US1836000	C6 H8 N2 O	Full match	No results	No results	Full match	124.064	3.516	5.50006e+07	35	0	2	Metabolic pathways;Histidine metabolism			No MS2	2.98354e+07	2.64766e+07	4.8524e+07	9.18095	4.59137	17.7555	0.887	1.626	-0.17	0.7	0.440231	0.0100917	0.496719	0.0141608
(.+/-.)-Tartaric acid	C4 H6 O6	Full match	No results	No results	Full match	150.017	14.558	5.24644e+07	4	0	2	Metabolic pathways;Glyoxylate and dicarboxylate metabolism			No MS2	8.22513e+06	1.30799e+07	3.18637e+07	19.5932	40.466	32.9769	1.59	3.874	0.67	1.95	0.49973	0.00399175	0.558699	0.00601036
2,2'-Bipyridine	C10 H8 N2	Full match	No results	No results	Full match	156.069	23.976	5.18055e+07	21	0	2	Metabolic pathways;Tryptophan metabolism			No MS2	1.19384e+07	3.61626e+07	4.85532e+06	113.17	53.3729	71.2152	3.029	0.407	1.6	-1.3	0.588853	0.665761	0.64914	0.710855
1773416	C8 H15 N O3	Full match	No results	No results	Full match	173.104	10.173	4.78216e+07	29	0	2	Tropane, piperidine and pyridine alkaloid biosynthesis;Biosynthesis of alkaloids derived from ornithine, lysine and nicotinic acid			DDA for preferred ion	1.0581e+06	4.20767e+06	1.39222e+06	36.2471	134.865	69.7894	3.977	1.316	1.99	0.4	0.0670706	0.991075	0.0832976	0.99904
Phenylac-gln-OH	C13 H16 N2 O4	Full match	No results	Partial match	Full match	264.111	2.562	4.59647e+07	35	0	2	Phenylalanine metabolism;Tryptophan metabolism			No MS2	4.31936e+07	2.33354e+07	3.02903e+07	12.412	14.9638	12.7539	0.54	0.701	-0.89	-0.51	0.00444305	0.0332391	0.00624759	0.0432462
Acetyl-N-formyl-5-methoxykynurenamine	C13 H16 N2 O4	Full match	No results	Full match	Full match	264.111	14.27	4.46356e+07	35	0	2	Phenylalanine metabolism;Tryptophan metabolism			DDA for preferred ion	8.7321e+06	1.66964e+07	2.96759e+07	5.14313	4.72653	51.3901	1.912	3.398	0.94	1.76	0.114034	0.0145585	0.138003	0.0199198
NI3400000	C5 H6 N2 O	Full match	No results	No results	Full match	110.048	2.355	4.43299e+07	39	0	2	Metabolic pathways;Histidine metabolism			No MS2	3.18547e+06	2.79575e+07	3.81517e+07	5.20613	17.4354	19.3812	8.777	11.977	3.13	3.58	8.88399e-06	3.14156e-06	3.23607e-05	1.71785e-05
Homosalate	C16 H22 O3	Full match	No results	No results	Full match	262.157	14.817	4.39242e+07	19	0	2	Biosynthesis of secondary metabolites;Ubiquinone and other terpenoid-quinone biosynthesis			No MS2	3.4025e+07	580802	1.0228e+06	43.3389	33.3032	23.3485	0.017	0.03	-5.87	-5.06	3.73754e-05	6.37521e-05	9.37322e-05	0.000159473
QJ1045000	C13 H12 O3	Full match	No results	No results	Full match	216.078	19.375	4.37551e+07	38	0	2	Microbial metabolism in diverse environments;Bisphenol degradation			DDA for preferred ion	4.02773e+07	154029	208483	15.0103	30.5157	26.9681	0.004	0.005	-8.03	-7.59	7.51972e-07	1.01712e-06	8.08278e-06	9.29464e-06
N-Acetyl-N-methyl-L-leucine	C9 H17 N O3	Full match	No results	Partial match	Full match	187.121	14.206	4.22239e+07	16	0	2	Metabolic pathways;Biotin metabolism			DDA for preferred ion	3.16948e+07	4.52306e+06	9.22155e+06	23.6925	104.944	32.0808	0.143	0.291	-2.81	-1.78	0.0702392	0.100915	0.087056	0.12344
Dimethylsulfoniopropionate	C5 H10 O2 S	Full match	No results	No results	Full match	134.04	3.497	4.1712e+07	12	0	2	Metabolic pathways;Sulfur metabolism			No MS2	2.29751e+07	9.33943e+06	1.30675e+07	37.3508	11.936	32.2224	0.407	0.569	-1.3	-0.81	0.0130818	0.0190176	0.0174583	0.0256081
Dibutyl Fumarate	C12 H20 O4	Full match	No results	No results	Full match	228.136	16.26	4.15954e+07	22	0	2	Biosynthesis of secondary metabolites;alpha-Linolenic acid metabolism			DDA for preferred ion	4.04796e+07	327094	530491	22.5861	5.54909	63.4083	0.008	0.013	-6.95	-6.25	3.02039e-05	5.02692e-05	7.96679e-05	0.000131413
5,7-Diethoxy-4-methyl-3-propyl-2H-chromen-2-one	C17 H22 O4	Full match	No results	No results	Full match	290.152	17.967	4.10087e+07	13	0	2	Biosynthesis of secondary metabolites;Stilbenoid, diarylheptanoid and gingerol biosynthesis			No MS2	2.53488e+07	1.03284e+06	1.14435e+06	30.8039	26.4041	50.5283	0.041	0.045	-4.62	-4.47	7.40746e-05	9.66949e-05	0.000162621	0.000224398
Quinuclidinol	C7 H13 N O	Full match	No results	No results	Full match	127.1	12.572	4.07192e+07	34	0	2	Microbial metabolism in diverse environments;Caprolactam degradation			No MS2	3.40285e+06	5.68988e+06	2.46059e+07	58.541	12.5538	31.485	1.672	7.231	0.74	2.85	0.431223	0.00143857	0.487417	0.0023698
Isopimpinellin	C13 H10 O5	Full match	No results	Partial match	Full match	246.053	16.041	4.03767e+07	11	0	2	Biosynthesis of secondary metabolites;Biosynthesis of phenylpropanoids			No MS2	3.74599e+07	1.36813e+06	796441	54.7764	51.7247	73.9907	0.037	0.021	-4.78	-5.56	0.00547789	0.00289602	0.00761518	0.00448523
Dibenzo-24-crown-8-ether	C24 H32 O8	Full match	No results	No results	Full match	448.209	24.158	4.00391e+07	19	0	2	Steroid hormone biosynthesis;Bile secretion			No MS2	3.65611e+07	603621	596603	37.8354	0.432174	31.7981	0.017	0.016	-5.92	-5.94	1.64446e-05	1.18164e-05	5.03865e-05	4.28085e-05
Ethyl itaconate	C9 H14 O4	Full match	No results	No results	Full match	186.089	11.937	3.86959e+07	25	0	2	Microbial metabolism in diverse environments;Naphthalene degradation			DDA for preferred ion	1.11908e+07	3.47279e+07	1.61188e+07	26.0256	13.1306	59.4396	3.103	1.44	1.63	0.53	0.0839335	0.999956	0.103011	0.999999
2JXY218SZI	C10 H13 N O	Full match	No results	No results	Full match	163.1	2.563	3.85661e+07	63	0	2	Metabolic pathways;Phenylalanine metabolism			No MS2	1.54395e+07	2.46253e+07	3.80349e+07	8.34008	13.0119	18.343	1.595	2.463	0.67	1.3	0.0320418	0.00154315	0.0411882	0.002529
UWM6	C19 H18 O6	Full match	No results	No results	Full match	342.11	30.465	3.72059e+07	30	0	2	Biosynthesis of secondary metabolites;Biosynthesis of type II polyketide products			DDA for preferred ion	3.06536e+07	558478	518176	38.8671	3.7511	42.2458	0.018	0.017	-5.78	-5.89	4.74031e-05	2.88091e-05	0.000112936	8.45065e-05
3-Buten-2-one, 4-(4-hydroxy-2,2,6-trimethyl-7-oxabicyclo[4.1.0]hept-1-yl)-	C13 H20 O3	Full match	No results	No results	Full match	224.141	20.487	3.6583e+07	12	0	2	Biosynthesis of secondary metabolites;alpha-Linolenic acid metabolism			DDA for preferred ion	3.29522e+07	98728.6	920711	46.395	33.9223	60.7952	0.003	0.028	-8.38	-5.16	3.17105e-05	0.000644158	8.272e-05	0.00115585
3-Hydroxysuberic acid	C8 H14 O5	Full match	No results	No results	Full match	190.083	11.829	3.62302e+07	16	0	2	Metabolic pathways;Butanoate metabolism			DDA for preferred ion	3.43116e+07	3.34363e+06	1.04354e+07	5.13155	46.5867	56.1805	0.097	0.304	-3.36	-1.72	0.00412435	0.0208912	0.00582178	0.0279898
3-dodecendioic acid	C12 H20 O4	Full match	No results	No results	Full match	228.136	14.78	3.57187e+07	22	0	2	Biosynthesis of secondary metabolites;alpha-Linolenic acid metabolism			DDA for preferred ion	1.32212e+07	779022	1.60771e+07	34.5203	34.3306	88.082	0.059	1.216	-4.09	0.28	0.0145454	0.972132	0.0193202	0.986312
5-(4-Morpholinyl)-2-nitroaniline	C10 H13 N3 O3	Full match	No results	No results	Full match	223.097	26.955	3.42794e+07	21	0	2	Metabolism of xenobiotics by cytochrome P450;Chemical carcinogenesis			No MS2	2.25076e+07	71802.3	778836	31.6549	3.57088	77.4786	0.003	0.035	-8.29	-4.85	9.81115e-06	0.000346943	3.48809e-05	0.000671911
(+)-Alantolactone	C15 H20 O2	Full match	No results	No results	Full match	232.146	26.525	3.41647e+07	39	0	2	Biosynthesis of secondary metabolites;Sesquiterpenoid and triterpenoid biosynthesis			No MS2	3.38388e+07	1.96555e+06	7.89266e+06	13.3119	38.5416	92.1109	0.058	0.233	-4.11	-2.1	0.0101927	0.0890223	0.01374	0.109577
5-[(3aR,4S)-6a-Hydroxy-2-oxohexahydro-1H-thieno[3,4-d]imidazol-4-yl]pentanoic acid	C10 H16 N2 O4 S	Full match	No results	No results	Full match	260.084	4.577	3.29313e+07	5	0	2	Metabolic pathways;Biotin metabolism			DDA for preferred ion	7.9998e+06	5.93889e+06	1.26103e+07	11.4448	81.7339	99.5483	0.742	1.576	-0.43	0.66	0.992385	0.96406	1	0.981243
Tetramethylscutellarein	C19 H18 O6	Full match	No results	No results	Full match	342.11	30.918	3.18983e+07	30	0	2	Biosynthesis of secondary metabolites;Biosynthesis of type II polyketide products			No MS2	2.81826e+07	606296	572894	23.8263	1.94631	49.1433	0.022	0.02	-5.54	-5.62	4.13396e-05	2.76192e-05	0.000101387	8.18372e-05
4,4'-Dinitrostilbene	C14 H10 N2 O4	Full match	No results	No results	Full match	270.064	17.707	3.09427e+07	23	0	2	Biosynthesis of secondary metabolites;Phenazine biosynthesis			No MS2	6.29635e+06	1.71919e+07	2.12757e+07	22.8033	2.91402	50.7928	2.73	3.379	1.45	1.76	0.0353826	0.0266283	0.0452725	0.0351531
DC2810000	C9 H12 O3	Full match	No results	No results	Full match	168.079	9.176	3.02105e+07	33	0	2	Metabolic pathways;Phosphonate and phosphinate metabolism			No MS2	9.08368e+06	2.25533e+07	1.82207e+07	79.1965	30.9025	37.6386	2.483	2.006	1.31	1	0.151337	0.197367	0.180953	0.232357
2-(Hexopyranosyloxy)-2-methylbutanenitrile	C11 H19 N O6	Full match	No results	Full match	Not the top hit	261.121	10.022	3.0182e+07	22	0	2	Biosynthesis of secondary metabolites;Cyanoamino acid metabolism			DDA for preferred ion	2.77613e+06	661263	1.17423e+07	87.182	91.3812	87.896	0.238	4.23	-2.07	2.08	0.165771	0.430564	0.197312	0.479362
2-([2-(4-Nitroanilino)ethyl]amino)ethanol	C10 H15 N3 O3	Full match	No results	No results	Full match	225.111	2.423	2.94782e+07	18	0	2	Metabolism of xenobiotics by cytochrome P450;Chemical carcinogenesis			No MS2	278501	1.10028e+07	1.68377e+07	86.5068	19.8236	35.8503	39.507	60.458	5.3	5.92	0.000580429	0.000218336	0.000953585	0.000449978
Warfarin	C19 H16 O4	Full match	No results	Partial match	Full match	308.104	15.21	2.92099e+07	31	0	2	Biosynthesis of secondary metabolites;Stilbenoid, diarylheptanoid and gingerol biosynthesis			No MS2	1.76294e+07	413959	389449	79.6683	12.1235	3.66618	0.023	0.022	-5.41	-5.5	0.00316597	0.0027256	0.00453306	0.00424323
MFCD00222926	C14 H14 S2	Full match	No results	No match	Not the top hit	246.053	17.208	2.89334e+07	13	0	2	Biosynthesis of secondary metabolites;Biosynthesis of phenylpropanoids			No MS2	2.837e+07	1.71952e+06	1.11158e+06	55.2591	7.4307	54.4538	0.061	0.039	-4.04	-4.67	0.00594923	0.00163625	0.00823377	0.00266759
2,6-Bis-(acetamido)-pyridine	C9 H11 N3 O2	Full match	No results	No results	Full match	193.085	4.487	2.81282e+07	35	0	2	Metabolism of xenobiotics by cytochrome P450;Chemical carcinogenesis			No MS2	400084	3.55351e+06	2.05417e+07	23.4005	12.1571	51.5377	8.882	51.343	3.15	5.68	0.00117119	5.24228e-05	0.00180059	0.000135929
1767555	C9 H16 O3	Full match	No results	Partial match	Full match	172.11	16.367	2.69812e+07	20	0	2	Biosynthesis of secondary metabolites;alpha-Linolenic acid metabolism			No MS2	1.75195e+07	502978	564204	50.0478	42.5419	44.4108	0.029	0.032	-5.12	-4.96	0.00031182	0.00032827	0.000550032	0.00064065
4-Dimethylaminopyridine	C7 H10 N2	Full match	No results	No results	Full match	122.085	17.969	2.68466e+07	39	0	2	Microbial metabolism in diverse environments;Nitrotoluene degradation			DDA for preferred ion	1.27422e+06	2.6495e+06	2.6019e+07	13.9952	82.9561	69.2065	2.079	20.419	1.06	4.35	0.572273	0.0291044	0.632669	0.0381678
(4E)-4-(4-Methoxybenzylidene)-2-methyl-1,3-oxazol-5(4H)-one	C12 H11 N O3	Full match	No results	No results	Full match	217.074	2.561	2.63474e+07	68	0	2	Metabolic pathways;Tryptophan metabolism			DDA for preferred ion	2.19023e+07	1.84313e+07	2.04914e+07	7.16379	9.88795	15.9534	0.842	0.936	-0.25	-0.1	0.141142	0.999717	0.169301	0.999999
(10E)-9-Hydroxy-12-oxo-10-dodecenoic acid	C12 H20 O4	Full match	No results	No results	Full match	228.136	25.978	2.59162e+07	22	0	2	Biosynthesis of secondary metabolites;alpha-Linolenic acid metabolism			DDA for preferred ion	7.57754e+06	2.061e+06	1.39629e+07	22.4898	40.0428	73.183	0.272	1.843	-1.88	0.88	0.0409015	0.720593	0.051967	0.763017
6-methoxypyrimidin-4-amin	C5 H7 N3 O	Full match	No results	No results	Full match	125.059	2.378	2.56903e+07	20	0	2	Metabolic pathways;Pyrimidine metabolism			DDA for preferred ion	3.17316e+06	1.92626e+07	2.24036e+07	46.2082	21.571	9.89716	6.07	7.06	2.6	2.82	0.000775048	0.000530772	0.00123704	0.000975163
2-Oxazoline, 4,4-dimethyl-2-(3-methylthio-2-thienyl)-	C10 H13 N O S2	Full match	No results	No results	Not the top hit	227.043	2.406	2.40529e+07	12	0	2	Tyrosine metabolism;Tryptophan metabolism			No MS2	3.58318e+06	1.43529e+07	2.29744e+07	59.1578	10.4349	9.60413	4.006	6.412	2	2.68	0.0108089	0.00308762	0.014544	0.00475487
(+)-podocarpic acid	C17 H22 O3	Full match	No results	No results	Full match	274.156	35.183	2.37475e+07	12	0	2	Biosynthesis of secondary metabolites;Ubiquinone and other terpenoid-quinone biosynthesis			No MS2	7.61625e+06	381887	309950	90.1166	12.4767	47.2773	0.05	0.041	-4.32	-4.62	0.00173361	0.00118326	0.00258212	0.00198713
TOLMETIN	C15 H15 N O3	Full match	No results	No results	Full match	257.105	19.621	2.35258e+07	71	0	2	Biosynthesis of secondary metabolites;Isoquinoline alkaloid biosynthesis			No MS2	1.39272e+06	1.30725e+07	1.85632e+07	91.3299	19.1383	16.59	9.386	13.329	3.23	3.74	0.0115067	0.0039458	0.0154377	0.0059485
Nicotinuric acid	C8 H8 N2 O3	Full match	No results	No results	Full match	180.053	3.5	2.2749e+07	24	0	2	Nicotinate and nicotinamide metabolism;Drug metabolism - other enzymes			No MS2	4.80428e+06	9.98178e+06	1.95584e+07	0.26298	21.6211	32.3907	2.078	4.071	1.05	2.03	0.0136161	0.00149386	0.0181317	0.00245536
N~2~-Hexanoyl-L-lysine	C12 H24 N2 O3	Full match	No results	No results	Full match	244.179	9.068	2.21127e+07	11	0	2	Microbial metabolism in diverse environments;Caprolactam degradation			DDA for preferred ion	3.86478e+06	6.8378e+06	1.70563e+07	10.398	20.4772	66.2537	1.769	4.413	0.82	2.14	0.548752	0.128791	0.608976	0.155145
6-Amino-1H-benzo[de]isoquinoline-1,3(2H)-dione	C12 H8 N2 O2	Full match	No results	No results	Full match	212.059	9.714	2.14672e+07	36	0	2	Metabolic pathways;Tryptophan metabolism			No MS2	8.22907e+06	7.70141e+06	1.66343e+07	11.188	29.4933	31.5991	0.936	2.021	-0.1	1.02	0.961674	0.0430127	0.992556	0.0551362
100-1	C31 H34 O10	Full match	No results	No results	Full match	566.213	31.184	2.00025e+07	1	0	2	Biosynthesis of secondary metabolites;Biosynthesis of type II polyketide products			No MS2	1.87404e+07	58138.5	641446	19.7814	2.98674	84.2661	0.003	0.034	-8.33	-4.87	0.000493467	0.00365418	0.000825596	0.00554534
ESTRADIOL 3-SULFATE	C18 H24 O5 S	Full match	No results	No results	Full match	352.133	26.17	1.94459e+07	7	0	2	Steroid hormone biosynthesis;Bile secretion			No MS2	1.40087e+07	293564	82231.6	21.0264	154.279	17.2249	0.021	0.006	-5.58	-7.41	0.0307948	0.002778	0.0396547	0.00431747
Hypoxanthin	C5 H4 N4 O	Full match	No results	Partial match	Full match	136.039	4.122	1.92893e+07	18	0	2	Metabolic pathways;Purine metabolism			No MS2	1.69659e+07	6.41811e+06	1.059e+07	20.7211	3.12252	48.2048	0.378	0.624	-1.4	-0.68	0.0312186	0.583854	0.0401828	0.6313
3-(3-methylthio)propylmalic acid	C8 H14 O5 S	Full match	No results	No results	Full match	222.056	31.908	1.91686e+07	4	0	2	2-Oxocarboxylic acid metabolism;Glucosinolate biosynthesis			No MS2	4.82723e+06	1.37553e+07	1.83278e+07	33.5865	59.6481	30.6441	2.85	3.797	1.51	1.92	0.245738	0.0759641	0.287229	0.0942551
2,4,6-Triethyl-1,3,5-trithiane	C9 H18 S3	Full match	No results	No results	Not the top hit	222.056	39.876	1.90438e+07	4	0	2	2-Oxocarboxylic acid metabolism;Glucosinolate biosynthesis			No MS2	1.05919e+07	1.66261e+06	1.1429e+06	92.9629	60.0218	85.7276	0.157	0.108	-2.67	-3.21	0.603072	0.608466	0.66342	0.655353
3,7-Bis(2-furylmethylene)bicyclo[3.3.1]nonane-2,6-dione	C19 H16 O4	Full match	No results	Partial match	Full match	308.104	25.888	1.89447e+07	31	0	2	Biosynthesis of secondary metabolites;Stilbenoid, diarylheptanoid and gingerol biosynthesis			DDA for preferred ion	5.78503e+06	652177	658993	80.7811	4.60978	31.0181	0.113	0.114	-3.15	-3.13	0.00162868	0.0014185	0.00243853	0.00234225
1,3-Adamantanediacetic acid	C14 H20 O4	Full match	No results	No results	Full match	252.136	28.997	1.83781e+07	18	0	2	Metabolic pathways;Oxidative phosphorylation			No MS2	4.31654e+06	1.27688e+06	6.23208e+06	103.985	18.5159	46.0383	0.296	1.444	-1.76	0.53	0.0746227	0.998344	0.0921776	0.999999
NP-001596	C16 H30 O4	Full match	Full match	No results	Full match	286.215	34.514	1.70913e+07	13	2	2	Metabolic pathways;Cutin, suberine and wax biosynthesis	74.5		DDA for preferred ion	7.97662e+06	2.82302e+06	1.1498e+07	7.01505	18.2725	29.8317	0.354	1.441	-1.5	0.53	0.00234895	0.0843366	0.00342607	0.104054
Eslicarbazepine	C15 H14 N2 O2	Full match	No results	No results	Full match	254.105	10.658	1.61415e+07	86	0	2	Drug metabolism - cytochrome P450;Anticonvulsants			No MS2	1.76862e+06	2.72541e+06	9.14947e+06	38.1409	26.5168	49.1787	1.541	5.173	0.62	2.37	0.366095	0.00493502	0.418248	0.00730989
N-Acetylglutamine	C7 H12 N2 O4	Full match	No results	No results	Full match	188.08	2.338	1.59483e+07	9	0	2	Biosynthesis of secondary metabolites;Monobactam biosynthesis			DDA for preferred ion	486512	8.53578e+06	1.57516e+07	16.8561	7.92651	5.98943	17.545	32.377	4.13	5.02	3.07159e-07	8.76537e-08	5.14596e-06	2.67444e-06
Ethyl L-methioninate	C7 H15 N O2 S	Full match	No results	No results	Full match	177.082	5.695	1.55777e+07	18	0	2	2-Oxocarboxylic acid metabolism;Glucosinolate biosynthesis			No MS2	1.10395e+07	407394	362534	35.2362	10.6467	12.6953	0.037	0.033	-4.76	-4.93	4.71048e-06	4.20445e-06	2.12253e-05	2.07829e-05
8394939	C17 H17 N O3	Full match	No results	No results	Full match	283.121	16.975	1.54752e+07	113	0	2	Biosynthesis of secondary metabolites;Isoquinoline alkaloid biosynthesis			No MS2	2.44455e+06	1.38279e+07	2.51178e+06	32.6329	11.969	27.8982	5.657	1.028	2.5	0.04	0.000652571	0.608911	0.00105871	0.655688
Methyl (11-cyano-4-oxo-4,6,7,8,9,10-hexahydro-3H-pyrimido[4',5':4,5]pyrrolo[1,2-a]azepin-3-yl)acetate	C15 H16 N4 O3	Full match	No results	No results	Full match	300.121	4.66	1.50872e+07	25	0	2	Metabolic pathways;Tyrosine metabolism			DDA for preferred ion	1.13148e+07	65010.1	86148.1	50.6545	37.6628	48.9801	0.006	0.008	-7.44	-7.04	5.27819e-05	6.374e-05	0.000123152	0.00015947
1749108	C3 H5 N O3	Full match	No results	No results	Full match	103.027	2.545	1.46329e+07	13	0	2	Metabolic pathways;Pyrimidine metabolism			DDA for other ion	5.39894e+06	1.24295e+07	1.04242e+07	17.7937	22.5966	18.4785	2.302	1.931	1.2	0.95	0.0128241	0.0435421	0.0171315	0.0557612
Piceatannol	C14 H12 O4	Full match	Full match	No results	Not the top hit	244.073	8.791	1.40918e+07	51	3	2	Biosynthesis of secondary metabolites;Stilbenoid, diarylheptanoid and gingerol biosynthesis	67.7		DDA for preferred ion	1.19353e+07	47961	107850	51.8663	3.39935	57.6151	0.004	0.009	-7.96	-6.79	4.30936e-05	0.000111095	0.000104588	0.000251844
primidone	C12 H14 N2 O2	Full match	No results	Partial match	Full match	218.105	9.227	1.40026e+07	104	0	2	Metabolic pathways;Tryptophan metabolism			No MS2	1.21395e+07	379909	839864	9.22292	7.99959	38.5501	0.031	0.069	-5	-3.85	1.0383e-05	2.71202e-05	3.62897e-05	8.05211e-05
VS1150000	C18 H34 O4	Full match	No results	No results	Full match	314.246	36.037	1.37261e+07	20	0	2	Linoleic acid metabolism;Cutin, suberine and wax biosynthesis			No MS2	1.11379e+07	3.99955e+06	2.86183e+06	26.6781	30.1833	53.0798	0.359	0.257	-1.48	-1.96	0.0744527	0.013885	0.0919832	0.0190605
3,4-dihydroxyphenylpyruvic acid	C9 H8 O5	Full match	No results	Full match	Full match	196.036	14.048	1.37242e+07	11	0	2	Metabolic pathways;Tyrosine metabolism			No MS2	1.22264e+07	518768	158441	8.56752	70.9425	70.9187	0.042	0.013	-4.56	-6.27	0.00239515	0.00134846	0.00348964	0.00223667
645341	C13 H20 O3	Full match	No results	No results	Full match	224.141	29.929	1.22722e+07	12	0	2	Biosynthesis of secondary metabolites;alpha-Linolenic acid metabolism			No MS2	9.83451e+06	99040.6	149056	31.3912	37.1479	23.5052	0.01	0.015	-6.63	-6.04	6.88157e-06	1.36066e-05	2.72147e-05	4.75795e-05
2316	C13 H24 O2	Full match	No results	No results	Full match	212.178	29.716	1.18273e+07	16	0	2	Two-component system;Quorum sensing			No MS2	1.91504e+06	1.15122e+07	9.21891e+06	49.4355	10.9833	13.5118	6.011	4.814	2.59	2.27	0.00117336	0.00258063	0.00180317	0.00403724
NICTOFLORIN	C27 H30 O15	Full match	No results	Partial match	Full match	594.159	13.183	1.15399e+07	25	0	2	Biosynthesis of secondary metabolites;Flavone and flavonol biosynthesis			No MS2	196055	1.10259e+07	2.71834e+06	22.9163	11.7366	102.762	56.239	13.865	5.81	3.79	0.000548844	0.00279634	0.000906532	0.00434229
gibberellin A53	C20 H28 O5	Full match	No results	Not the top hit	Full match	348.194	29.691	1.14456e+07	45	0	2	Biosynthesis of secondary metabolites;Diterpenoid biosynthesis			No MS2	4.85418e+06	200929	382249	55.4846	4.79387	103.292	0.041	0.079	-4.59	-3.67	0.00178311	0.0083344	0.00265082	0.0118649
1792831	C16 H30 O4	Full match	No results	No results	Full match	286.215	35.627	1.03006e+07	13	0	2	Metabolic pathways;Cutin, suberine and wax biosynthesis			No MS2	4.75423e+06	821515	2.31838e+06	59.0784	47.4918	22.841	0.173	0.488	-2.53	-1.04	0.00572033	0.0810045	0.00793118	0.100113
3,4,7,15-Tetrahydroxy-12,13-epoxytrichothec-9-en-8-one	C15 H20 O7	Full match	No results	Full match	Full match	312.121	9.333	1.02966e+07	30	0	2	Phenylpropanoid biosynthesis;Sesquiterpenoid and triterpenoid biosynthesis			No MS2	9.24464e+06	166092	189959	34.4365	26.032	34.2724	0.018	0.021	-5.8	-5.6	2.22035e-05	2.64046e-05	6.29434e-05	7.87309e-05
(±)-Ibotenic acid	C5 H6 N2 O4	Full match	No results	Partial match	Full match	158.033	2.42	9.87654e+06	9	0	2	Metabolic pathways;Pyrimidine metabolism			No MS2	650932	3.72665e+06	6.08246e+06	19.5667	29.8654	42.3675	5.725	9.344	2.52	3.22	0.000938375	0.000303785	0.00147132	0.000599643
1-(2-Hydroxyethyl)-3-methyltetrahydroimidazo[4,5-d]imidazole-2,5(1H,3H)-dione	C7 H12 N4 O3	Full match	No results	No results	Full match	200.091	2.565	7.81154e+06	6	0	2	Microbial metabolism in diverse environments;Caffeine metabolism			No MS2	2.12721e+06	1.30228e+06	3.6041e+06	18.554	25.3545	55.8596	0.612	1.694	-0.71	0.76	0.432397	0.0671077	0.488594	0.0838403
Tris(2-pyridylmethyl)amine	C18 H18 N4	Full match	No results	No results	Full match	290.152	35.385	6.03997e+06	36	0	2	Biosynthesis of secondary metabolites;Stilbenoid, diarylheptanoid and gingerol biosynthesis			No MS2	1.31276e+06	38784	111345	96.2211	5.79427	50.3333	0.03	0.085	-5.08	-3.56	0.000440177	0.00235728	0.000746652	0.00371594
N,N'-(9,10-Dioxo-9,10-dihydroanthracene-2,6-diyl)bis[2-(diethylamino)acetamide]	C26 H32 N4 O4	Full match	No results	No results	Not the top hit	464.241	36.111	7.29372e+09	7	0	1	Steroid hormone biosynthesis			DDA for preferred ion	6.91743e+09	4.21656e+07	1.56221e+08	10.1835	38.5179	60.9545	0.006	0.023	-7.36	-5.47	4.6903e-05	0.000148229	0.000112044	0.000323289
6-Hydroxy-N-{(2S)-3-hydroxy-1-oxo-1-[(5-phenyl-1H-pyrazol-3-yl)amino]-2-propanyl}-2,5,7,8-tetramethyl-2-chromanecarboxamide	C26 H30 N4 O5	Full match	No results	No results	Full match	478.22	32.578	6.97135e+09	4	0	1	Steroid hormone biosynthesis			DDA for preferred ion	1.06928e+09	150080	6.47351e+07	115.086	74.5233	77.5386	0	0.061	-12.8	-4.05	9.65459e-05	0.00911686	0.000201437	0.012895
Rec 15/3079	C26 H34 N4 O4	Full match	No results	No results	Full match	466.257	36.313	6.92292e+09	2	0	1	Steroid hormone biosynthesis			DDA for preferred ion	4.33707e+09	1.89138e+07	1.81222e+07	62.7779	29.3507	25.2503	0.004	0.004	-7.84	-7.9	3.15681e-05	2.97676e-05	8.24365e-05	8.66631e-05
N-{4-[1-(2,4-Diamino-5-methylpyrido[2,3-d]pyrimidin-6-yl)-2-butanyl]benzoyl}glutamic acid	C24 H28 N6 O5	Full match	No results	No results	Not the top hit	480.214	24.092	5.03524e+09	15	0	1	Angiotensin receptor and endothelin receptor antagonists			DDA for preferred ion	4.28208e+09	1.2769e+06	1.37755e+06	40.3443	1.75441	30.3878	0	0	-11.71	-11.6	3.38582e-07	3.87652e-07	5.4674e-06	6.07169e-06
(14bR)-6-(2-Pyridinyl)-1,3,4,8,9,14,14b,14c-octahydro-2H-pyrido[1'',2'':3',4']imidazo[1',5':1,2]pyrido[3,4-b]indole	C22 H24 N4	Full match	No results	No results	Full match	344.199	27.903	4.0637e+09	12	0	1	Steroid hormone biosynthesis			DDA for other ion	2.7032e+09	705939	3.45158e+08	30.3996	16.228	72.9476	0	0.128	-11.9	-2.97	1.67077e-05	0.00841764	5.094e-05	0.0119707
Isopropyl 4-[3-(4-methoxyphenyl)-1-phenyl-1H-pyrazol-4-yl]-6-methyl-2-oxo-1,2,3,4-tetrahydro-5-pyrimidinecarboxylate	C25 H26 N4 O4	Full match	No results	No results	Full match	446.194	32.366	3.63252e+09	19	0	1	Steroid hormone biosynthesis			DDA for preferred ion	3.39157e+09	2.43876e+06	1.84083e+07	4.19434	88.5204	66.6832	0.001	0.005	-10.44	-7.53	8.12422e-05	0.000209257	0.000175031	0.000433888
3-Hydroxy-N-[(2S)-3-hydroxy-1-oxo-1-(1,3,4,9-tetrahydro-2H-beta-carbolin-2-yl)-2-propanyl]-5-(4-morpholinylmethyl)benzamide	C26 H30 N4 O5	Full match	No results	No results	Full match	478.22	30.065	1.78494e+09	15	0	1	Steroid hormone biosynthesis			DDA for preferred ion	1.10174e+09	2.45271e+06	1.08326e+07	33.2764	5.24353	69.9815	0.002	0.01	-8.81	-6.67	9.887e-06	4.79214e-05	3.50656e-05	0.000126338
1-(Methoxymethyl)-9H-beta-carboline	C13 H12 N2 O	Full match	No results	No results	Full match	212.095	11.183	1.51799e+09	70	0	1	Biosynthesis of alkaloids derived from shikimate pathway			DDA for preferred ion	1.4724e+09	4.34485e+08	1.07453e+09	5.03729	2.51845	32.588	0.295	0.73	-1.76	-0.45	0.00103776	0.109406	0.00161268	0.133215
(3alpha,5beta,8xi,9xi,14xi)-17-Hydroxy-11,20-dioxopregnane-3,21-diyl diacetate	C25 H36 O7	Full match	No results	No results	Full match	448.245	27.277	1.36726e+09	2	0	1	Glutathione metabolism			DDA for other ion	1.36085e+09	2.79776e+06	2.79895e+06	0.933005	1.89758	35.3521	0.002	0.002	-8.93	-8.93	2.63506e-07	2.1174e-07	4.73923e-06	4.39532e-06
Methyl (5-{N-[2-(diethylamino)ethyl]glycyl}-10,11-dihydro-5H-dibenzo[b,f]azepin-3-yl)carbamate	C24 H32 N4 O3	Full match	No results	No results	Not the top hit	424.246	34.454	1.11965e+09	7	0	1	Bile secretion			DDA for preferred ion	7.74359e+08	6.59251e+06	5.04209e+06	65.1004	30.4555	34.0518	0.009	0.007	-6.88	-7.26	0.000165535	0.000145356	0.00031707	0.000317683
9H-Fluoren-9-ylmethyl (5-amino-1-{[3-(dimethylamino)propyl](methyl)amino}-1,5-dioxo-2-pentanyl)carbamate	C26 H34 N4 O4	Full match	No results	No results	Not the top hit	466.257	19.581	9.25179e+08	4	0	1	Steroid hormone biosynthesis			DDA for preferred ion	8.02307e+08	151821	168832	38.3405	8.85739	5.12461	0	0	-12.37	-12.21	6.34438e-08	6.94112e-08	2.12642e-06	2.32022e-06
MFCD01613402	C20 H20 N4 O3	Full match	No results	No results	Full match	364.152	16.897	6.87404e+08	39	0	1	Diterpenoid biosynthesis			DDA for preferred ion	5.63533e+08	658487	1.80903e+08	58.0055	21.1343	61.2605	0.001	0.321	-9.74	-1.64	6.45075e-05	0.132297	0.000145179	0.159134
(8xi,14xi)-17-Oxoestra-1,3,5(10),9(11)-tetraene-3,4-diyl diacetate	C22 H24 O5	Full match	No results	No results	Full match	368.162	32.36	6.58007e+08	26	0	1	Flavonoid biosynthesis			DDA for preferred ion	5.74336e+08	913248	3.68178e+06	11.3567	1.45835	66.044	0.002	0.006	-9.3	-7.29	1.34938e-05	3.87235e-05	4.362e-05	0.000106784
Tiglic acid	C5 H8 O2	Full match	Full match	No results	Not the top hit	100.053	7.448	6.45605e+08	52	1	1	Chemical carcinogenesis	64.2		DDA for preferred ion	5.78267e+08	2.17354e+08	2.36256e+08	11.8416	11.1761	16.1747	0.376	0.409	-1.41	-1.29	0.000213365	0.000395249	0.000393781	0.000752064
N-(2-Butyl-4-oxo-3(4H)-quinazolinyl)-2-hydroxy-1-isobutyl-4-oxo-1,4,5,6,7,8-hexahydro-3-quinolinecarboxamide	C26 H32 N4 O4	Full match	No results	No results	Full match	464.241	31.809	5.19855e+08	2	0	1	Steroid hormone biosynthesis			DDA for preferred ion	4.49062e+08	310258	1.14412e+06	18.2926	9.85944	41.0704	0.001	0.003	-10.5	-8.62	4.1906e-07	8.95661e-07	6.12562e-06	8.96911e-06
4-O-Pentopyranosylpentopyranose	C10 H18 O9	Full match	No results	No results	Full match	282.095	2.399	4.91311e+08	6	0	1	ABC transporters			DDA for preferred ion	9.51731e+07	4.18301e+08	4.75215e+08	24.9583	18.1911	57.4173	4.395	4.993	2.14	2.32	0.0324738	0.0743683	0.041718	0.0924392
Methyl 4-[3-(4-ethoxy-3-methylphenyl)-1-phenyl-1H-pyrazol-4-yl]-6-methyl-2-oxo-1,2,3,4-tetrahydro-5-pyrimidinecarboxylate	C25 H26 N4 O4	Full match	No results	No results	Full match	446.194	28.577	4.58839e+08	8	0	1	Steroid hormone biosynthesis			DDA for other ion	3.81233e+08	147317	152615	49.2883	15.0481	7.10669	0	0	-11.34	-11.29	7.66686e-07	7.95484e-07	8.12998e-06	8.52778e-06
5,7-Dihydroxychromone	C9 H6 O4	Full match	Invalid mass	Partial match	Full match	178.026	9.635	4.00154e+08	16	9	1	Biosynthesis of phenylpropanoids		82.4	DDA for preferred ion	2.64792e+08	1.65954e+08	2.48158e+07	27.9392	11.3078	119.426	0.627	0.094	-0.67	-3.42	0.593898	0.0405741	0.65408	0.0521561
2-[Hydroxy(2-methylphenyl)methyl]-1-(2-pyridinylamino)-4a,7a-dihydro-1H-pyrrolo[3,4-b]pyridine-5,7(2H,6H)-dione	C20 H20 N4 O3	Full match	No results	No results	Full match	364.152	12.833	3.19228e+08	26	0	1	Diterpenoid biosynthesis			DDA for preferred ion	2.41274e+08	437565	652175	56.0902	6.30839	92.1157	0.002	0.003	-9.11	-8.53	6.51185e-05	0.000155788	0.000146285	0.000337567
2-Ethoxy-3,3,4-trimethyl-2-oxido-3,4-dihydro-2H-1,4,2-diazaphosphol-5-ylcyanamide	C8 H15 N4 O2 P	Full match	No results	No results	Not the top hit	230.094	27.924	3.12244e+08	63	0	1	Biosynthesis of phenylpropanoids			No MS2	2.60502e+08	1.34073e+06	1.77084e+07	14.6111	29.8878	87.5178	0.005	0.068	-7.6	-3.88	0.000107948	0.00367717	0.000221108	0.00557732
Suberic acid	C8 H14 O4	Full match	No results	No results	Full match	174.089	32.486	3.08632e+08	30	0	1	Drug metabolism - cytochrome P450			DDA for preferred ion	3.04909e+08	6.53684e+07	1.98514e+08	21.7813	21.2645	22.7257	0.214	0.651	-2.22	-0.62	0.000522093	0.423895	0.000868241	0.472439
1-Hydroxycyclohexylacetic acid	C8 H14 O3	Full match	No results	No results	Full match	158.094	6.584	3.08119e+08	35	0	1	Drug metabolism - cytochrome P450			DDA for preferred ion	2.1687e+08	3.37522e+06	4.58983e+06	51.8071	51.4018	6.65912	0.016	0.021	-6.01	-5.56	0.000108476	0.000138313	0.000222129	0.000304514
4-(5-(4-Methoxyphenyl)-1,3,4-oxadiazol-2-yl)-1,5-dimethyl-2-phenyl-1,2-dihydro-3H-pyrazol-3-one	C20 H18 N4 O3	Full match	No results	No results	Not the top hit	362.137	16.107	3.06762e+08	30	0	1	Diterpenoid biosynthesis			DDA for preferred ion	2.33448e+08	386221	5.67055e+06	64.7526	14.5673	71.1673	0.002	0.024	-9.24	-5.36	0.000126631	0.00260496	0.000251685	0.0040714
N-acetyldopamine	C10 H13 N O3	Full match	No results	No results	Full match	195.09	2.57	2.97121e+08	75	0	1	Drug metabolism - cytochrome P450			DDA for preferred ion	1.94792e+08	1.11864e+08	1.83371e+08	32.0173	16.1893	12.8706	0.574	0.941	-0.8	-0.09	0.045561	0.504931	0.0576276	0.553302
8,19-Dimethyl-14,17-dioxahexacyclo[13.3.1.0~1,11~.0~4,10~.0~9,13~.0~12,16~]nonadeca-4,7,9-triene-6,18-dione	C19 H18 O4	Full match	No results	No results	Full match	310.12	17.721	2.93459e+08	31	0	1	Neuroactive ligand-receptor interaction			DDA for preferred ion	2.8234e+08	998591	1.04564e+06	14.8374	3.38954	26.2975	0.004	0.004	-8.14	-8.08	1.29372e-07	1.10463e-07	3.31355e-06	3.05877e-06
6-Benzoyl-3,4-dimethyl-3-cyclohexene-1-carboxylic acid	C16 H18 O3	Full match	No results	No results	Full match	258.125	31.76	2.83249e+08	30	0	1	Ubiquinone and other terpenoid-quinone biosynthesis			No MS2	2.4722e+08	567865	1.0492e+06	14.2543	18.6378	54.936	0.002	0.004	-8.77	-7.88	2.25835e-06	3.64181e-06	1.34447e-05	1.88926e-05
MFCD01913715	C15 H14 N4 O2	Full match	No results	No results	Not the top hit	282.11	13.055	2.80184e+08	44	0	1	Chemical carcinogenesis			DDA for preferred ion	2.47395e+08	1.89772e+06	6.35818e+06	18.4165	18.8569	94.9844	0.008	0.026	-7.03	-5.28	8.62195e-05	0.000806532	0.000183731	0.00141215
N~2~-Acetyl-N,N~6~-dibenzyl-N~6~-(methylcarbamoyl)lysinamide	C24 H32 N4 O3	Full match	No results	No results	Full match	424.246	22.003	2.77832e+08	3	0	1	Bile secretion			DDA for preferred ion	2.1244e+08	262560	325329	18.5799	2.18564	53.8884	0.001	0.002	-9.66	-9.35	6.0714e-07	8.08711e-07	7.39451e-06	8.59517e-06
DL-Cerulenin	C12 H17 N O3	Full match	No results	No results	Full match	223.121	2.543	2.61238e+08	49	0	1	Biosynthesis of alkaloids derived from shikimate pathway			No MS2	1.15467e+07	8.04855e+07	2.06131e+08	6.56524	24.9779	30.3726	6.97	17.852	2.8	4.16	9.56222e-05	1.33181e-05	0.000199851	4.68048e-05
p-aminophenyl alpha-D-mannoside	C12 H17 N O6	Full match	No results	No results	Full match	271.105	2.41	2.25211e+08	8	0	1	Chemical carcinogenesis			No MS2	8.10994e+07	2.12783e+08	1.96507e+08	13.8577	18.5583	34.8928	2.624	2.423	1.39	1.28	0.0142846	0.0458211	0.018991	0.0584605
1-[2-(1-Piperidinyl)ethyl]-N-(3,4,5-trimethoxybenzyl)-1H-benzimidazol-2-amine	C24 H32 N4 O3	Full match	No results	No results	Full match	424.246	30.278	2.2337e+08	3	0	1	Bile secretion			DDA for preferred ion	1.7147e+08	211056	352271	45.3988	36.6424	50.5621	0.001	0.002	-9.67	-8.93	7.24128e-06	1.17735e-05	2.80626e-05	4.26846e-05
meprobamate	C9 H18 N2 O4	Full match	No results	No results	Full match	218.127	2.475	2.21613e+08	16	0	1	Lysine degradation			No MS2	3.38165e+06	4.68937e+07	1.62086e+08	26.842	17.7167	33.5617	13.867	47.931	3.79	5.58	5.3414e-05	5.56968e-06	0.000124311	2.50278e-05
4-ETHOXYCARBONYLOXY-3,5-DIMETHOXYBENZOIC ACID	C12 H14 O7	Full match	No results	No results	Full match	270.074	2.419	2.19976e+08	4	0	1	Glycine, serine and threonine metabolism			No MS2	4.96875e+07	1.40223e+08	1.64845e+08	7.64164	28.4054	4.10497	2.822	3.318	1.5	1.73	0.00032642	0.000306265	0.000573237	0.000603889
3-amino-2-phenyl-2H-pyrazolo[4,3-c]pyridine-4,6-diol	C12 H10 N4 O2	Full match	Full match	No results	Partial match	242.08	15.405	2.13848e+08	43	3	1	Riboflavin metabolism	86.3		DDA for preferred ion	4.66629e+07	1.3082e+08	1.27293e+08	24.2189	7.86241	36.4229	2.804	2.728	1.49	1.45	0.00454389	0.00262326	0.00638328	0.00409737
Anhalamine	C11 H15 N O3	Full match	No results	No results	Full match	209.105	10.287	2.10967e+08	79	0	1	Biosynthesis of alkaloids derived from shikimate pathway			DDA for preferred ion	1.46093e+08	2.27725e+07	3.87093e+07	28.8711	22.6274	43.4389	0.156	0.265	-2.68	-1.92	0.00181214	0.00422584	0.00269016	0.00634006
3,12,14-Trihydroxycard-20(22)-enolide	C23 H34 O5	Full match	No results	No results	Full match	390.24	32.64	2.01825e+08	28	0	1	HMG-CoA reductase inhibitors			No MS2	1.97022e+08	896698	929487	2.73949	4.8524	16.9944	0.005	0.005	-7.78	-7.73	1.3588e-10	1.158e-10	1.86253e-08	1.66615e-08
Metirosine	C10 H13 N O3	Full match	No results	No results	Full match	195.089	23.617	1.82238e+08	75	0	1	Drug metabolism - cytochrome P450			DDA for preferred ion	1.62676e+08	8.23293e+07	1.07848e+08	8.81779	4.4162	43.7507	0.506	0.663	-0.98	-0.59	0.0499613	0.17437	0.0628737	0.206642
4-Benzoyl-3,4-dihydroxy-1,5-cyclohexadiene-1-carboxylic acid	C14 H12 O5	Full match	No results	No results	Full match	260.068	34.098	1.74439e+08	17	0	1	Biosynthesis of plant secondary metabolites			DDA for preferred ion	1.71035e+08	777129	1.58318e+06	40.1438	16.37	60.4992	0.005	0.009	-7.78	-6.76	4.14318e-05	7.57811e-05	0.000101511	0.00018453
Allyl {4-[(2S,4R,5R,6S)-4-[4-(hydroxymethyl)phenyl]-5-methyl-6-{[4-(4-nitrophenyl)-1-piperazinyl]methyl}-1,3-dioxan-2-yl]benzyl}carbamate	C34 H40 N4 O7	Full match	No results	No results	Full match	616.288	28.769	1.74123e+08	3	0	1	Porphyrin and chlorophyll metabolism			DDA for preferred ion	1.08516e+08	56392.8	59296.6	57.8634	2.05227	13.9786	0.001	0.001	-10.91	-10.84	1.14978e-06	1.16701e-06	9.57169e-06	9.92658e-06
2-(8-Hydroxy-4a,8-dimethyldecahydro-2-naphthalenyl)acrylic acid	C15 H24 O3	Full match	Full match	Partial match	Full match	252.172	32.695	1.68172e+08	20	2	1	Insect hormone biosynthesis	87		DDA for preferred ion	1.58465e+08	79460.7	247295	5.2618	13.348	32.7097	0.001	0.002	-10.96	-9.32	1.60657e-08	8.26048e-08	8.52275e-07	2.58488e-06
2-{[4-Allyl-5-(2-methoxyphenyl)-4H-1,2,4-triazol-3-yl]sulfanyl}-1-(3,4-dihydro-2(1H)-isoquinolinyl)ethanone	C23 H24 N4 O2 S	Full match	No results	No results	Full match	420.16	29.124	1.66655e+08	11	0	1	HMG-CoA reductase inhibitors			No MS2	1.59816e+08	355737	347825	40.664	3.26692	42.6183	0.002	0.002	-8.81	-8.84	5.25986e-06	3.78472e-06	2.27845e-05	1.93886e-05
N-Methyl-N-(4-{[(4-methyl-3-nitrophenyl)carbamoyl]amino}phenyl)acetamide	C17 H18 N4 O4	Full match	No results	No results	Not the top hit	342.131	9.184	1.65125e+08	12	0	1	Phenylpropanoid biosynthesis			DDA for preferred ion	1.13164e+08	119881	119498	47.3946	57.9557	62.6404	0.001	0.001	-9.88	-9.89	2.40771e-05	3.35593e-05	6.6608e-05	9.51907e-05
glutaral	C5 H8 O2	Full match	No results	No results	Full match	100.053	3.503	1.52648e+08	52	0	1	Chemical carcinogenesis			No MS2	1.02616e+08	1.42229e+08	1.0703e+08	10.2589	20.5108	11.534	1.386	1.043	0.47	0.06	0.191875	0.669626	0.22691	0.714514
Skatole	C9 H9 N	Full match	No results	No results	Full match	131.074	10.312	1.44495e+08	26	0	1	Tryptophan metabolism			No MS2	5.06884e+07	3.26628e+07	6.38493e+07	82.6906	17.1796	65.4414	0.644	1.26	-0.63	0.33	0.482214	0.999291	0.540186	0.999999
CZ4200000	C14 H14 O4	Full match	No results	No results	Full match	246.089	11.244	1.42184e+08	56	0	1	Biosynthesis of phenylpropanoids			No MS2	1.22939e+08	5.60215e+06	4.78638e+06	41.9768	0.55723	24.4147	0.046	0.039	-4.46	-4.68	9.08828e-05	5.07903e-05	0.000191582	0.000132504
(22R,23R,24S)-22,23-Dihydroxyergost-4-en-3-one	C28 H46 O3	Full match	No results	Not the top hit	Full match	430.344	32.49	1.34195e+08	12	0	1	Brassinosteroid biosynthesis			DDA for preferred ion	1.20071e+08	7.20108e+06	5.60672e+07	38.321	21.3345	41.0616	0.06	0.467	-4.06	-1.1	0.000264066	0.345356	0.00047507	0.391023
(1R,4bR,5R,10aR,12aR)-1-(3-Furyl)-5-hydroxy-4b,7,7,10a,12a-pentamethyl-5,6,6a,9,10,10a,10b,11,12,12a-decahydro-1H-naphtho[2,1-f]isochromene-3,8(4bH,7H)-dione	C26 H34 O5	Full match	No results	No results	Full match	426.24	33.837	1.34184e+08	5	0	1	Retrograde endocannabinoid signaling			No MS2	9.24139e+07	382181	396660	24.1823	3.38959	26.837	0.004	0.004	-7.92	-7.86	1.63492e-07	1.97696e-07	3.76486e-06	4.21102e-06
oxidized dinoflagellate luciferin	C33 H38 N4 O7	Full match	No results	No results	Full match	602.273	21.377	1.33242e+08	9	0	1	Porphyrin and chlorophyll metabolism			DDA for preferred ion	9.43375e+07	78739.2	81715.9	61.4574	2.08174	28.8217	0.001	0.001	-10.23	-10.17	6.47757e-06	5.8407e-06	2.61598e-05	2.58576e-05
6-Quinolinecarboxylic acid	C10 H7 N O2	Full match	No results	No results	Full match	173.048	14.491	1.28487e+08	34	0	1	Metabolism of xenobiotics by cytochrome P450			DDA for preferred ion	1.18317e+08	4.09263e+07	3.6476e+07	16.9673	25.2848	44.4236	0.346	0.308	-1.53	-1.7	0.0367749	0.00700746	0.0469925	0.0100954
N-(2-{6-[(4-Benzyl-1-piperidinyl)carbonyl]-3-oxo-3,4-dihydro-2-quinoxalinyl}phenyl)acetamide	C29 H28 N4 O3	Full match	No results	No results	Full match	480.215	35.071	1.20318e+08	10	0	1	Angiotensin receptor and endothelin receptor antagonists			DDA for preferred ion	8.11589e+07	31719	44926.4	59.9859	3.57302	57.7718	0	0.001	-11.32	-10.82	5.05575e-06	7.70533e-06	2.22755e-05	3.14295e-05
4-(trimethylammonio)but-2-enoate	C7 H13 N O2	Full match	No results	No results	Full match	143.095	2.396	1.19802e+08	57	0	1	ABC transporters			DDA for preferred ion	1.42279e+07	7.55134e+07	7.10362e+07	21.9233	37.3896	10.2035	5.307	4.993	2.41	2.32	0.000360854	0.000658199	0.000625997	0.00117816
1-(3,4-dimethoxyphenyl)ethan-1-one oxime	C10 H13 N O3	Full match	Full match	No results	Not the top hit	195.09	7.23	1.10821e+08	75	1	1	Drug metabolism - cytochrome P450	65.9		DDA for preferred ion	1.08496e+08	1.40711e+07	1.52668e+07	3.2494	43.6446	77.7534	0.13	0.141	-2.95	-2.83	0.0213859	0.0124771	0.0279533	0.0172423
Allyl (2S,3R,4R)-2-ethoxy-4-(9H-fluoren-1-yl)-3-{2-[2-(2-hydroxyethoxy)ethoxy]ethyl}-3,4-dihydro-2H-pyran-6-carboxylate	C30 H36 O7	Full match	No results	No results	Full match	508.245	29.473	1.09052e+08	4	0	1	Angiotensin receptor and endothelin receptor antagonists			No MS2	8.77159e+07	1.37314e+06	1.2872e+06	52.6831	3.64606	38.8112	0.016	0.015	-6	-6.09	0.000128669	8.04799e-05	0.000254941	0.000193292
NP-011548	C18 H34 O3	Full match	Full match	No results	Partial match	298.251	38.061	1.08111e+08	32	1	1	Cutin, suberine and wax biosynthesis	92.1		DDA for preferred ion	1.08101e+08	8.62114e+07	4.23721e+07	8.26097	11.218	68.9076	0.798	0.392	-0.33	-1.35	0.856404	0.107549	0.907087	0.131095
Propoxur	C11 H15 N O3	Full match	No results	No results	Full match	209.105	28.599	1.04705e+08	79	0	1	Biosynthesis of alkaloids derived from shikimate pathway			DDA for preferred ion	6.22128e+07	6.68904e+07	6.62772e+07	24.0471	0.926351	29.7344	1.075	1.065	0.1	0.09	0.996375	0.800126	1	0.836788
1,2-Pyrrolidinedicarboxylic acid	C6 H9 N O4	Full match	No results	No results	Full match	159.053	2.376	1.04197e+08	25	0	1	C5-Branched dibasic acid metabolism			DDA for preferred ion	3.10639e+06	8.14961e+07	9.44065e+07	37.5955	10.8001	13.0645	26.235	30.391	4.71	4.93	6.81107e-06	5.27886e-06	2.70584e-05	2.40767e-05
2-(1-Hydroxy-2-propanyl)-4a,8-dimethyl-1,2,3,4,4a,5,6,7-octahydro-1,3,5-naphthalenetriol	C15 H26 O4	Full match	No results	No results	Full match	270.183	32.028	1.03701e+08	21	0	1	Insect hormone biosynthesis			DDA for preferred ion	8.65913e+07	299939	4.54577e+06	32.7812	19.6964	57.4649	0.003	0.052	-8.17	-4.25	1.80368e-05	0.000564906	5.38682e-05	0.00102988
10,16-Dihydroxyhexadecanoic acid	C16 H32 O4	Full match	No results	No results	Full match	288.23	34.774	1.00393e+08	8	0	1	Cutin, suberine and wax biosynthesis			DDA for preferred ion	6.03614e+07	9.10711e+06	8.97777e+06	44.8536	20.5954	98.6991	0.151	0.149	-2.73	-2.75	0.0399847	0.0358415	0.050899	0.0464304
6-Amino-4-(4-methoxyphenyl)-3-methyl-1,4-dihydropyrano[2,3-c]pyrazole-5-carbonitrile	C15 H14 N4 O2	Full match	No results	No results	Not the top hit	282.11	12.137	9.79616e+07	43	0	1	Chemical carcinogenesis			DDA for preferred ion	8.02127e+07	631692	1.37816e+07	56.535	23.9437	101.517	0.008	0.172	-6.99	-2.54	0.00116563	0.1711	0.0017926	0.203029
(9E)-N-(2-Hydroxyethyl)-9-octadecenamide	C20 H39 N O2	Full match	No results	No results	Full match	325.298	36.828	9.00367e+07	2	0	1	cAMP signaling pathway			No MS2	1.89257e+06	8.46769e+07	2.1005e+07	144.153	73.2821	78.7135	44.742	11.099	5.48	3.47	0.159613	0.236496	0.190492	0.275134
3-Keto-scyllo-inosamine	C6 H11 N O5	Full match	No results	No results	Full match	177.064	2.355	8.73885e+07	6	0	1	C5-Branched dibasic acid metabolism			DDA for other ion	3.02685e+06	5.43465e+07	6.70304e+07	2.45172	11.492	16.1008	17.955	22.145	4.17	4.47	3.04789e-07	1.63068e-07	5.13557e-06	3.84036e-06
Corchorifatty acid F	C18 H32 O5	Full match	Full match	No results	Partial match	328.225	19.396	8.6123e+07	6	2	1	Arachidonic acid metabolism	75.1	73.1	DDA for preferred ion	7.68964e+07	210418	1.03009e+07	44.4324	15.8305	65.6174	0.003	0.134	-8.51	-2.9	1.54405e-05	0.0237845	4.81011e-05	0.0316236
DODECENYLSUCCINIC ACID	C16 H28 O4	Full match	No results	No results	Full match	284.199	28.615	8.5989e+07	13	0	1	Insect hormone biosynthesis			DDA for preferred ion	6.85071e+07	621416	3.40886e+07	23.5737	12.2564	20.0226	0.009	0.498	-6.78	-1.01	3.70236e-07	0.0164444	5.73267e-06	0.0223316
MFCD00846124	C22 H24 N4	Full match	No results	No results	Not the top hit	344.198	22.726	8.39079e+07	42	0	1	Steroid hormone biosynthesis			No MS2	6.70956e+07	947588	3.48331e+06	18.0675	0.945161	61.3335	0.014	0.052	-6.15	-4.27	0.000101509	0.00040954	0.000209945	0.000775637
Androsterone glucuronide	C25 H38 O8	Full match	No results	No results	Full match	466.257	35.996	8.03564e+07	4	0	1	Steroid hormone biosynthesis			No MS2	5.47051e+07	142787	36378.1	80.1379	40.2372	55.3952	0.003	0.001	-8.58	-10.55	0.000822218	0.000254552	0.00130551	0.000513936
11-Nor-9-carboxy-thc	C21 H28 O4	Full match	No results	No results	Full match	344.199	32.775	7.64022e+07	42	0	1	Steroid hormone biosynthesis			No MS2	6.61482e+07	622041	2.4823e+06	23.295	2.14529	113.685	0.009	0.038	-6.73	-4.74	0.000360102	0.00531847	0.000624835	0.00783044
3,7,15-Trihydroxytrichotheca-9,12-dien-8-one	C15 H20 O5	Full match	No results	No results	Full match	280.131	19.955	7.385e+07	23	0	1	Carotenoid biosynthesis			DDA for preferred ion	6.43164e+07	360831	502485	12.4632	65.7702	61.797	0.006	0.008	-7.48	-7	0.000252515	0.000350357	0.00045628	0.000677093
Maleanil	C10 H7 N O2	Full match	No results	No results	Full match	173.047	13.375	7.33372e+07	34	0	1	Metabolism of xenobiotics by cytochrome P450			DDA for preferred ion	4.82786e+07	1.32734e+07	1.50995e+07	27.218	7.33543	30.7957	0.275	0.313	-1.86	-1.68	0.00122426	0.00103581	0.00187628	0.00176434
2-Dodecylsuccinate	C16 H28 O4	Full match	No results	No results	Full match	284.199	27.373	7.29728e+07	13	0	1	Insect hormone biosynthesis			DDA for preferred ion	7.83138e+06	721462	4.93968e+07	19.9952	11.0708	57.1236	0.092	6.308	-3.44	2.66	0.00110478	0.0060118	0.00170726	0.00876159
3-[(1-Methyl-1,2,3,4-tetrahydro-6-quinolinyl)methylene]-1,1'-bi(cyclopentyl)-2-one	C21 H27 N O	Full match	No results	No results	Full match	309.209	30.393	7.12905e+07	27	0	1	Drug metabolism - cytochrome P450			DDA for preferred ion	5.36779e+06	1.16159e+06	2.66622e+07	12.9821	128.496	98.3904	0.216	4.967	-2.21	2.31	0.404823	0.383542	0.45963	0.43067
Mukaadial	C15 H22 O4	Full match	No results	No results	Full match	266.152	21.441	6.97833e+07	24	0	1	Carotenoid biosynthesis			DDA for preferred ion	6.28369e+07	349039	7.45059e+06	48.1876	4.88367	57.7323	0.006	0.119	-7.49	-3.08	7.15407e-05	0.00833675	0.000157979	0.011866
2-Hydrazino-3-(4-methoxyphenyl)-4(3H)-quinazolinone	C15 H14 N4 O2	Full match	No results	No results	Full match	282.11	15.776	6.30459e+07	44	0	1	Chemical carcinogenesis			DDA for preferred ion	3.03543e+06	1.73783e+07	5.63081e+07	39.4809	1.5659	55.7932	5.725	18.55	2.52	4.21	0.0105446	0.00163861	0.0142014	0.00267113
(1aR,6aR,7S,7aR)-7-(Hydroxymethyl)-3,3,6a,7a-tetramethyloctahydronaphtho[2,3-b]oxiren-2(1aH)-one	C15 H24 O3	Full match	No results	Partial match	Full match	252.172	34.109	6.24961e+07	20	0	1	Insect hormone biosynthesis			DDA for preferred ion	5.13912e+07	1.13086e+06	986048	38.7111	39.0349	54.986	0.022	0.019	-5.51	-5.7	0.000166649	0.000186052	0.000318703	0.000392763
Jervine	C27 H39 N O3	Full match	No results	No results	Full match	425.292	34.377	6.21526e+07	4	0	1	Biosynthesis of alkaloids derived from terpenoid and polyketide			No MS2	4.25851e+07	245914	236582	39.908	2.70829	28.79	0.006	0.006	-7.44	-7.49	1.86695e-06	1.6242e-06	1.21022e-05	1.15881e-05
2-Quinolinecarboxylic acid	C10 H7 N O2	Full match	No results	No results	Full match	173.048	14.305	5.85302e+07	34	0	1	Metabolism of xenobiotics by cytochrome P450			No MS2	5.39916e+07	1.74019e+07	1.56407e+07	14.5046	51.5844	46.21	0.322	0.29	-1.63	-1.79	0.0317283	0.035925	0.0408066	0.0465344
Solanid-5-en-3-yl 6-deoxyhexopyranosyl-(1->2)-[hexopyranosyl-(1->3)]hexopyranoside	C45 H73 N O15	Full match	No results	No results	Full match	867.497	19.388	5.5002e+07	5	0	1	Biosynthesis of alkaloids derived from terpenoid and polyketide			No MS2	929650	1.24371e+06	3.09829e+07	9.69262	135.834	74.7044	1.338	33.327	0.42	5.06	0.480182	0.0172546	0.538155	0.0233563
EDDA	C6 H12 N2 O4	Full match	No results	No results	Full match	176.08	2.342	5.34318e+07	15	0	1	Vancomycin resistance			No MS2	1.19684e+06	4.27279e+07	4.86643e+07	10.4078	5.00429	5.81426	35.701	40.661	5.16	5.35	2.69124e-10	1.27362e-10	3.40488e-08	1.81472e-08
Diftalone	C16 H12 N2 O2	Full match	No results	No results	Full match	264.09	13.683	5.30727e+07	48	0	1	Chemical carcinogenesis			No MS2	3.05407e+07	2.19486e+07	4.82236e+07	17.2677	26.0793	30.7072	0.719	1.579	-0.48	0.66	0.707143	0.347409	0.766585	0.393196
Succinyl proline	C9 H13 N O5	Full match	No results	No results	Full match	215.079	2.56	5.28032e+07	4	0	1	Renin-angiotensin system inhibitors			No MS2	1.33564e+07	2.29034e+07	5.11369e+07	7.85474	23.6565	12.3943	1.715	3.829	0.78	1.94	0.037778	0.000217813	0.0482197	0.00044909
tetranor-12(R)-HETE	C16 H26 O3	Full match	Full match	No results	Full match	266.188	27.381	5.10742e+07	15	2	1	Insect hormone biosynthesis	78.4		DDA for other ion	1.2849e+07	1.18803e+06	4.05132e+07	23.8166	4.4174	50.1836	0.092	3.153	-3.44	1.66	0.000599397	0.0658694	0.000980685	0.0823844
MFCD00055696	C15 H12 N2 O3	Full match	No results	No results	Full match	268.084	28.413	4.79064e+07	72	0	1	Drug metabolism - cytochrome P450			DDA for preferred ion	3.00181e+07	2.49628e+07	4.61261e+07	8.06399	12.4996	20.3572	0.832	1.537	-0.27	0.62	0.81206	0.0575251	0.867505	0.0725166
JH-III	C16 H26 O3	Full match	No results	No results	Full match	266.188	28.627	4.78569e+07	15	0	1	Insect hormone biosynthesis			No MS2	4.26819e+07	1.03913e+06	2.51145e+07	26.8639	30.3515	12.6449	0.024	0.588	-5.36	-0.77	5.42771e-06	0.157276	2.3244e-05	0.187581
3-[5-Oxo-4-(2-phenylethyl)-4,5-dihydro[1,2,4]triazolo[4,3-a]quinazolin-1-yl]propanoic acid	C20 H18 N4 O3	Full match	No results	No results	Full match	362.137	15.942	4.65837e+07	21	0	1	Diterpenoid biosynthesis			DDA for preferred ion	7.32067e+06	229993	309844	122.477	26.6168	123.896	0.031	0.042	-4.99	-4.56	0.00788544	0.0317003	0.0107563	0.0413394
2-Methyl-1,2,3,4-tetrahydro-4,6,7-isoquinolinetriol	C10 H13 N O3	Full match	No results	No results	Full match	195.09	12.612	4.55646e+07	75	0	1	Drug metabolism - cytochrome P450			DDA for preferred ion	1.42571e+07	1.45324e+07	2.38912e+07	16.7108	2.56902	54.3745	1.019	1.676	0.03	0.74	0.984687	0.132565	1	0.159417
2-[(2,5-Dimethyl-3-furoyl)amino]benzoic acid	C14 H13 N O4	Full match	No results	No results	Full match	259.084	9.5	4.39023e+07	54	0	1	Biosynthesis of alkaloids derived from shikimate pathway			DDA for preferred ion	4.12472e+07	2.28874e+07	1.31325e+07	6.28373	12.0959	31.0848	0.555	0.318	-0.85	-1.65	0.0253293	0.00118447	0.0328967	0.00198894
Solanidine	C27 H43 N O	Full match	Full match	No results	Full match	397.334	31.312	4.33014e+07	4	1	1	Biosynthesis of alkaloids derived from terpenoid and polyketide	99.7		DDA for preferred ion	2.44882e+07	871490	2.09309e+07	26.5844	71.7006	79.0703	0.036	0.855	-4.81	-0.23	0.00443808	0.830582	0.00624181	0.864267
4,4'-[(2-Hydroxyphenyl)methylene]bis(1,5-dimethyl-2-phenyl-1,2-dihydro-3H-pyrazol-3-one)	C29 H28 N4 O3	Full match	No results	No results	Full match	480.217	31.791	4.31326e+07	12	0	1	Angiotensin receptor and endothelin receptor antagonists			No MS2	2.54001e+07	56404.2	60274.9	83.2521	2.60299	12.3083	0.002	0.002	-8.81	-8.72	0.000296862	0.000324882	0.000526941	0.00063539
Naproxen	C14 H14 O3	Full match	No results	No results	Full match	230.094	35.654	4.25074e+07	63	0	1	Biosynthesis of phenylpropanoids			No MS2	3.09472e+07	725941	8.4648e+06	46.8947	12.6978	98.2863	0.023	0.274	-5.41	-1.87	0.00325136	0.18704	0.00464806	0.220695
Adefovir	C8 H12 N5 O4 P	Full match	No results	No results	Full match	273.061	13.885	4.05792e+07	4	0	1	Bile secretion			DDA for preferred ion	3.70743e+07	2.768e+07	2.25559e+07	29.534	12.688	53.5594	0.747	0.608	-0.42	-0.72	0.958415	0.28188	0.990626	0.323978
9-Methyl-N-(2-methylcyclohexyl)-5,6,7,8-tetrahydropyrazolo[5,1-b]quinazoline-3-carboxamide	C19 H26 N4 O	Full match	No results	No results	Not the top hit	326.209	33.934	3.93879e+07	7	0	1	Arachidonic acid metabolism			DDA for preferred ion	2.60034e+07	5.09848e+06	5.46217e+06	35.0998	10.1542	52.617	0.196	0.21	-2.35	-2.25	0.00376606	0.004651	0.0053381	0.00691782
N-Benzylbenzamide	C14 H13 N O	Full match	No results	No results	Full match	211.099	15.276	3.84032e+07	53	0	1	Chemical carcinogenesis			No MS2	2.82884e+07	68336.1	100792	39.8876	9.705	23.3234	0.002	0.004	-8.69	-8.13	8.97208e-07	1.09062e-06	8.72493e-06	9.58092e-06
NP-005196	C15 H22 O5	Full match	Full match	No results	Not the top hit	282.147	10.343	3.78336e+07	33	3	1	Carotenoid biosynthesis	91.4		DDA for preferred ion	1.89366e+07	1.72424e+06	1.73208e+07	14.7572	89.4253	86.795	0.091	0.915	-3.46	-0.13	0.0604535	0.868876	0.0754563	0.899902
(5E,13E)-9,11,15-Trihydroxy-15-methylprosta-5,13-dien-1-oic acid	C21 H36 O5	Full match	No results	No results	Full match	368.256	25.96	3.64179e+07	16	0	1	Steroid hormone biosynthesis			No MS2	8.07574e+06	2.783e+06	1.51313e+07	20.4684	11.2484	76.1885	0.345	1.874	-1.54	0.91	0.0494984	0.325353	0.0623232	0.369951
N-(2,3,5,6,7,8-Hexahydro-1H-cyclopenta[b]quinolin-9-yl)-2-(4-methyl-1-piperazinyl)acetamide	C19 H28 N4 O	Full match	No results	No results	Full match	328.225	22.746	3.59028e+07	6	0	1	Arachidonic acid metabolism			No MS2	3.01378e+07	344841	4.77707e+06	48.7755	80.1624	55.0879	0.011	0.159	-6.45	-2.66	0.000882479	0.11242	0.00139126	0.136658
3543	C15 H26 O4	Full match	No results	No results	Full match	270.183	26.337	3.54135e+07	21	0	1	Insect hormone biosynthesis			DDA for preferred ion	3.09924e+07	61476.6	1.46449e+06	39.2848	89.1429	69.4524	0.002	0.047	-8.98	-4.4	0.000120223	0.00707457	0.000241499	0.0101811
Fructoselysine	C12 H24 N2 O7	Full match	No results	No results	Full match	308.158	2.156	3.26143e+07	2	0	1	Phosphotransferase system (PTS)			DDA for other ion	496117	2.14105e+07	2.74014e+07	44.8986	16.7279	24.1926	43.156	55.232	5.43	5.79	2.08464e-05	1.34085e-05	6.00356e-05	4.70322e-05
zinniol	C15 H22 O4	Full match	No results	No results	Full match	266.152	29.937	3.24122e+07	24	0	1	Carotenoid biosynthesis			No MS2	2.92661e+07	111598	245690	28.515	42.9843	28.594	0.004	0.008	-8.03	-6.9	2.77365e-06	7.60902e-06	1.53146e-05	3.11659e-05
3683	C8 H14 O3	Full match	No results	No results	Full match	158.094	8.325	3.18718e+07	35	0	1	Drug metabolism - cytochrome P450			No MS2	1.92954e+07	1.00401e+06	1.15644e+06	67.9175	27.3292	21.8311	0.052	0.06	-4.26	-4.06	0.00180749	0.00238471	0.00268381	0.0037571
N-[3-{[3-(1H-Imidazol-1-yl)propyl]amino}-3-oxo-1-(3-phenoxyphenyl)-1-propen-2-yl]-4-methylbenzamide	C29 H28 N4 O3	Full match	No results	No results	Full match	480.216	34.342	3.01605e+07	10	0	1	Angiotensin receptor and endothelin receptor antagonists			DDA for preferred ion	1.48643e+07	66922.5	64582.5	79.0062	3.57734	18.7216	0.005	0.004	-7.8	-7.85	8.06994e-05	8.46141e-05	0.000174194	0.000201027
2,6-Di-tert-butyl-4-hydroperoxy-4-methyl-2,5-cyclohexadien-1-one	C15 H24 O3	Full match	No results	Partial match	Full match	252.172	33.265	3.00596e+07	20	0	1	Insect hormone biosynthesis			No MS2	2.44537e+07	291677	233038	19.0717	8.33684	43.6823	0.012	0.01	-6.39	-6.71	3.6572e-06	2.68968e-06	1.80717e-05	1.55408e-05
Ninhydrin	C9 H6 O4	Full match	No results	Partial match	Full match	178.027	5.64	2.75799e+07	16	0	1	Biosynthesis of phenylpropanoids			No MS2	3.31284e+06	2.4703e+07	2.02701e+07	12.1069	7.79749	33.1475	7.457	6.119	2.9	2.61	9.67571e-05	0.00027576	0.00020182	0.000551219
1-(1-Acetyl-2,3-dihydro-1H-indol-5-yl)-3-(2-methoxyphenyl)-1-[1-(2-phenylethyl)-4-piperidinyl]urea	C31 H36 N4 O3	Full match	No results	No results	Full match	512.277	34.21	2.73625e+07	4	0	1	Renin-angiotensin system			DDA for preferred ion	2.1006e+07	48120.9	50328.1	23.372	0.277901	12.7548	0.002	0.002	-8.77	-8.71	5.9767e-09	5.97132e-09	4.03384e-07	4.11432e-07
NP-002676	C15 H26 O4	Full match	Full match	No results	Partial match	270.183	25.376	2.7095e+07	21	1	1	Insect hormone biosynthesis	71.6		DDA for preferred ion	1.88657e+07	436372	1.0923e+07	19.2703	31.1173	65.6623	0.023	0.579	-5.43	-0.79	8.23557e-05	0.815511	0.000176962	0.850514
N-[4-(Isopropylsulfamoyl)phenyl]acetamide	C11 H16 N2 O3 S	Full match	No results	No results	Full match	256.088	19.838	2.70639e+07	11	0	1	Carbapenem biosynthesis			No MS2	5.32104e+06	1.59138e+07	2.5954e+07	35.8348	16.5089	43.8785	2.991	4.878	1.58	2.29	0.0132644	0.00860194	0.0176875	0.0122162
N-{4-[(Diaminomethylene)sulfamoyl]phenyl}-4-methylbenzamide	C15 H16 N4 O3 S	Full match	No results	No results	Full match	332.093	31.284	2.70625e+07	8	0	1	Isoquinoline alkaloid biosynthesis			No MS2	2.21175e+07	65334.9	62398	13.1065	1.29423	12.9961	0.003	0.003	-8.4	-8.47	1.61078e-11	1.005e-11	2.92851e-09	2.02046e-09
N-(2-Hydroxypropyl) methacrylamide	C7 H13 N O2	Full match	No results	No results	Full match	143.095	4.856	2.69096e+07	57	0	1	ABC transporters			No MS2	2.09565e+07	1.76422e+06	3.67604e+06	20.3745	24.2933	49.8411	0.084	0.175	-3.57	-2.51	0.000281749	0.0018691	0.000502755	0.00300744
Diethyl 2-(4-methoxyphenyl)-4,6-dioxo-1,3-cyclohexanedicarboxylate	C19 H22 O7	Full match	No results	No results	Full match	362.136	14.164	2.63257e+07	9	0	1	Diterpenoid biosynthesis			No MS2	2.26958e+07	376342	384905	34.4521	9.0305	15.3734	0.017	0.017	-5.91	-5.88	2.76532e-06	2.40285e-06	1.52858e-05	1.44623e-05
Diphenylamine	C12 H11 N	Full match	No results	No results	Full match	169.089	11.549	2.55043e+07	15	0	1	Chemical carcinogenesis			No MS2	1.10107e+07	2.45246e+07	2.06039e+07	18.1828	8.10082	17.6696	2.227	1.871	1.16	0.9	0.00275688	0.00657296	0.00397876	0.00951798
(5E)-5-{5-Hydroxy-4-[(1E)-3-hydroxy-1-octen-1-yl]hexahydro-2(1H)-pentalenylidene}pentanoic acid	C21 H34 O4	Full match	No results	No results	Full match	350.245	36.731	2.53128e+07	28	0	1	Steroid hormone biosynthesis			No MS2	2.66621e+06	2.28981e+06	1.50984e+07	18.4888	15.1841	56.0274	0.859	5.663	-0.22	2.5	0.907629	0.00370305	0.951591	0.00561193
ADA	C6 H10 N2 O5	Full match	No results	No results	Full match	190.058	8.101	2.43981e+07	10	0	1	Histidine metabolism			No MS2	2.04583e+06	1.39677e+06	895106	146.678	33.3637	32.9332	0.683	0.438	-0.55	-1.19	0.552941	0.393608	0.613006	0.441265
QS6350000	C9 H12 N2	Full match	No results	Full match	Full match	148.1	2.684	2.4245e+07	32	0	1	Tropane, piperidine and pyridine alkaloid biosynthesis			No MS2	1.00442e+07	1.37597e+07	2.4048e+07	14.7448	7.13051	32.3903	1.37	2.394	0.45	1.26	0.305113	0.0373988	0.352419	0.0483071
(-)-pinellic acid	C18 H34 O5	Full match	No results	No results	Full match	330.241	27.912	2.34867e+07	8	0	1	Linoleic acid metabolism			No MS2	1.33131e+07	458982	1.2686e+06	46.4934	3.44876	40.3541	0.034	0.095	-4.86	-3.39	7.62259e-05	0.000348836	0.000166323	0.000674953
gibberellin A8	C19 H24 O7	Full match	No results	No results	Not the top hit	364.152	14.629	2.34464e+07	39	0	1	Diterpenoid biosynthesis			No MS2	1.05996e+07	167182	161955	70.4133	22.64	45.7892	0.016	0.015	-5.99	-6.03	0.000125165	0.000162306	0.000249322	0.00034977
Zalcitabine	C9 H13 N3 O3	Full match	No results	No results	Full match	211.096	3.497	2.33545e+07	23	0	1	Bile secretion			No MS2	3.34434e+06	1.68839e+07	2.30499e+07	42.955	16.3356	21.7341	5.049	6.892	2.34	2.78	0.00143181	0.000831491	0.00216698	0.00144997
2-Naphthalenesulfonic acid	C10 H8 O3 S	Full match	No results	No results	Full match	208.019	21.691	2.18487e+07	7	0	1	Naphthalene degradation			DDA for preferred ion	1.72681e+07	8.13418e+06	1.01376e+07	18.8513	10.3575	47.0066	0.471	0.587	-1.09	-0.77	0.0693245	0.0707495	0.085995	0.0881576
11,20,21-Trihydroxypregn-4-en-3-one	C21 H32 O4	Full match	Invalid mass	No results	Full match	348.23	32.566	2.02891e+07	21	1	1	Steroid hormone biosynthesis		63.6	DDA for preferred ion	1.40048e+07	233302	649290	24.7462	12.7304	39.2108	0.017	0.046	-5.91	-4.43	2.71769e-06	2.01408e-05	1.50913e-05	6.38571e-05
(4aS,5R,6S,8aS)-5-[(3E)-5-methoxy-3-methyl-5-oxopent-3-en-1-yl]-5,6,8a-trimethyl-3,4,4a,5,6,7,8,8a-octahydronaphthalene-1-carboxylic acid	C21 H32 O4	Full match	Full match	No results	Partial match	348.23	35.408	1.98272e+07	24	2	1	Steroid hormone biosynthesis	73.2		DDA for preferred ion	997852	509007	7.64009e+06	2.61743	14.8373	74.3629	0.51	7.657	-0.97	2.94	0.163359	0.0018475	0.19463	0.00297497
1'-{[3-(2-Methoxybenzyl)-4-oxo-2-thioxo-1,2,3,4-tetrahydro-7-quinazolinyl]carbonyl}-1,4'-bipiperidine-4'-carboxamide	C28 H33 N5 O4 S	Full match	No results	No results	Full match	535.224	34.341	1.93122e+07	2	0	1	Benzodiazepine family			No MS2	1.68936e+07	41563.1	92866	21.1393	3.57734	50.736	0.002	0.005	-8.67	-7.51	1.35494e-06	2.82246e-06	1.03461e-05	1.60179e-05
2095656	C12 H9 N O2	Full match	No results	No results	Full match	199.063	17.417	1.89377e+07	27	0	1	Biosynthesis of alkaloids derived from shikimate pathway			No MS2	4.77325e+06	7.32034e+06	1.47916e+07	13.1198	17.2159	43.1047	1.534	3.099	0.62	1.63	0.338838	0.0228444	0.388985	0.0304703
N-Boc-3-Pyrrolidinone	C9 H15 N O3	Full match	No results	No results	Full match	185.105	11.454	1.84221e+07	33	0	1	Tropane, piperidine and pyridine alkaloid biosynthesis			No MS2	3.1256e+06	2.86413e+06	9.33217e+06	9.74854	51.3273	76.2464	0.916	2.986	-0.13	1.58	0.868025	0.281228	0.916814	0.323279
3-Methyl-6-phenyl-6,7-dihydro-2,1-benzoxazol-4(5H)-one	C14 H13 N O2	Full match	No results	No results	Full match	227.094	32.388	1.80148e+07	94	0	1	Chemical carcinogenesis			DDA for preferred ion	1.35891e+07	1.25895e+07	1.79512e+07	34.7904	13.6973	54.5619	0.926	1.321	-0.11	0.4	0.999963	0.999714	1	0.999999
N-Benzyl-2-nitrobenzamide	C14 H12 N2 O3	Full match	No results	No results	Full match	256.084	9.413	1.76707e+07	70	0	1	Anticonvulsants			No MS2	1.45208e+07	407719	638445	20.6897	2.05919	26.4189	0.028	0.044	-5.15	-4.51	1.57016e-06	2.83493e-06	1.11863e-05	1.60453e-05
8H-Benzo[6,7][1,2]oxazolo[4',3':4,5]cyclohepta[1,2-c][1,2]oxazole-7,9-diamine	C13 H10 N4 O2	Full match	No results	No results	Not the top hit	254.079	12.598	1.74347e+07	17	0	1	Arginine and proline metabolism			DDA for preferred ion	1.75792e+06	2.42914e+06	6.20429e+06	19.2016	2.56609	73.1878	1.382	3.529	0.47	1.82	0.442954	0.00683581	0.499407	0.00987037
Dibutyl 4-acetyl-4-methylheptanedioate	C18 H32 O5	Full match	No results	No results	Not the top hit	328.225	26.451	1.66939e+07	6	0	1	Arachidonic acid metabolism			No MS2	1.35785e+07	472955	6.66122e+06	24.0866	45.6235	64.8553	0.035	0.491	-4.84	-1.03	0.000450377	0.29031	0.00076193	0.332937
4-{[(4-Benzyl-1-piperazinyl)imino]methyl}-N,N-diethylaniline	C22 H30 N4	Full match	No results	No results	Not the top hit	350.246	29.812	1.65036e+07	28	0	1	Steroid hormone biosynthesis			No MS2	1.50991e+07	443079	1.00801e+07	5.91088	18.963	25.0904	0.029	0.668	-5.09	-0.58	1.47096e-06	0.0296518	1.07189e-05	0.0388579
N-Methyl-2-(4-methyl-3,5-dioxo-1-piperazinyl)acetamide	C8 H13 N3 O3	Full match	No results	No results	Full match	199.096	2.527	1.58563e+07	8	0	1	Cyanoamino acid metabolism			No MS2	3.32683e+06	1.24886e+07	1.35808e+07	13.6648	17.9479	25.2059	3.754	4.082	1.91	2.03	0.000577689	0.000594556	0.000949509	0.00107698
3216	C21 H32 O4	Full match	No results	No results	Full match	348.229	26.268	1.56134e+07	21	0	1	Steroid hormone biosynthesis			No MS2	1.29958e+07	512149	487944	29.2073	2.15664	6.47546	0.039	0.038	-4.67	-4.74	1.87353e-06	1.71455e-06	1.2137e-05	1.19237e-05
1,6,8-Trihydroxy-3-(2-oxopropyl)-2-naphthaldehyde	C14 H12 O5	Full match	No results	No results	Full match	260.068	15.593	1.51461e+07	17	0	1	Biosynthesis of plant secondary metabolites			DDA for preferred ion	5.5849e+06	1.44522e+07	920670	34.8884	13.0429	145.693	2.588	0.165	1.37	-2.6	0.575472	0.448987	0.636062	0.497646
2-[(4-{[2-(3,4-Dimethoxyphenyl)ethyl]amino}-2-quinazolinyl)sulfanyl]-1-(4-methyl-1-piperidinyl)ethanone	C26 H32 N4 O3 S	Full match	No results	No results	Full match	480.218	36.764	1.5002e+07	3	0	1	Angiotensin receptor and endothelin receptor antagonists			DDA for preferred ion	6.98106e+06	43175.6	78607.4	49.3559	9.86634	43.1442	0.006	0.011	-7.34	-6.47	4.61161e-06	9.96766e-06	2.09212e-05	3.78389e-05
3-(Carboxymethyl)-4-isopropenylproline	C10 H15 N O4	Full match	No results	No results	Full match	213.1	4.963	1.49159e+07	14	0	1	Quorum sensing			No MS2	6.52068e+06	5.13092e+06	1.18607e+07	13.4681	41.1115	49.7703	0.787	1.819	-0.35	0.86	0.958501	0.672831	0.990626	0.717621
2-(4-Nonylphenoxy)ethanol	C17 H28 O2	Full match	No results	No results	Full match	264.209	36.334	1.43956e+07	17	0	1	alpha-Linolenic acid metabolism			No MS2	1.3125e+07	1.8107e+06	6.68195e+06	16.3087	28.511	30.3341	0.138	0.509	-2.86	-0.97	0.000218295	0.0688535	0.000401768	0.0859336
methyl 1-boc-piperidine-4-carboxylate	C12 H21 N O4	Full match	No results	No results	Full match	243.147	32.644	1.35759e+07	7	0	1	Quorum sensing			No MS2	1.06372e+07	265340	2.75227e+06	20.9883	14.9988	59.5693	0.025	0.259	-5.33	-1.95	0.000171836	0.0117346	0.000327165	0.016273
10-Hexyl-11,12-dioxatricyclo[7.2.1.0~1,6~]dodecane-2,5-diol	C16 H28 O4	Full match	No results	No results	Full match	284.199	25.016	1.33077e+07	9	0	1	Insect hormone biosynthesis			DDA for preferred ion	1.15402e+07	194730	781064	22.8527	17.4	26.1966	0.017	0.068	-5.89	-3.89	1.74707e-06	1.983e-05	1.17561e-05	6.31153e-05
4-tert-Octylphenol monoethoxylate	C16 H26 O2	Full match	No results	No results	Full match	250.193	37.704	8.72958e+06	17	0	1	Insect hormone biosynthesis			No MS2	6.20905e+06	1.11827e+06	3.47882e+06	23.1203	19.6139	40.6406	0.18	0.56	-2.47	-0.84	0.00138843	0.0444304	0.0021048	0.0568294
Gonan-3-ol	C17 H28 O	Full match	No results	No results	Full match	248.214	37.794	8.48609e+06	8	0	1	alpha-Linolenic acid metabolism			No MS2	8.06563e+06	2.01293e+06	3.3989e+06	38.845	13.9706	63.9353	0.25	0.421	-2	-1.25	0.0448261	0.575871	0.0567225	0.623541
1-(4-Hexyloxy-phenyl)-3-(4-pyridin-2-yl-piperazin-1-yl)-pyrrolidine-2,5-dione	C25 H32 N4 O3	Full match	No results	No results	Full match	436.246	31.753	1.04162e+11	4	0	0				DDA for preferred ion	8.29827e+10	4.57726e+07	1.84261e+08	21.5867	25.1178	62.0174	0.001	0.002	-10.82	-8.81	7.10665e-06	1.57594e-05	2.77608e-05	5.30835e-05
3-[4-(2-{[(4,4-Dimethyl-2,6-dioxocyclohexylidene)methyl]amino}ethyl)-1-piperazinyl]-1-(3-methoxyphenyl)-2,5-pyrrolidinedione	C26 H34 N4 O5	Full match	No results	No results	Full match	482.251	31.771	6.03323e+10	2	0	0				DDA for preferred ion	4.64256e+10	1.88212e+07	6.05009e+07	26.6922	24.234	61.6786	0	0.001	-11.27	-9.58	4.76627e-06	9.10731e-06	2.13914e-05	3.54063e-05
N-Cyclopentyl-3-[3-(2-methoxyphenyl)-4,6-dimethyl-1H-pyrazolo[3,4-b]pyridin-1-yl]propanamide	C23 H28 N4 O2	Full match	No results	No results	Not the top hit	392.22	23.501	5.96451e+10	16	0	0				DDA for preferred ion	5.46458e+10	7.43978e+06	1.52375e+08	22.1841	29.1186	82.6933	0	0.003	-12.84	-8.49	1.2184e-05	9.81232e-05	4.06255e-05	0.00022723
(2,6-Dimethylfuro[2,3-f][1]benzofuran-3,7-diyl)bis[(4-methyl-1-piperazinyl)methanone]	C24 H30 N4 O4	Full match	No results	No results	Not the top hit	438.226	23.507	4.85399e+10	7	0	0				DDA for preferred ion	4.64731e+10	5.17416e+06	1.27972e+08	24.8975	27.3314	77.3594	0	0.003	-13.13	-8.5	1.26822e-05	0.000103287	4.16943e-05	0.000237073
2-(3-Oxo-2-phenyl-2,3-dihydro-4H-pyrido[3,2-b][1,4]oxazin-4-yl)-N-[3-(1-piperidinyl)propyl]acetamide	C23 H28 N4 O3	Full match	No results	No results	Not the top hit	408.215	17.118	4.1841e+10	20	0	0				DDA for preferred ion	3.78527e+10	2.6276e+06	9.19644e+08	30.1553	15.8602	70.6561	0	0.024	-13.81	-5.36	7.70151e-06	0.000826252	2.92514e-05	0.00144186
2-(1H-Indol-3-ylmethyl)-3-oxo-3-{[2-phenyl-1-(phenylalanylamino)ethyl]amino}propanoic acid	C29 H30 N4 O4	Full match	No results	No results	Not the top hit	498.225	31.041	3.77101e+10	8	0	0				DDA for preferred ion	3.44565e+10	6.40399e+06	2.0232e+07	30.6732	31.6576	67.5588	0	0.001	-12.39	-10.73	4.40253e-06	8.04208e-06	2.03615e-05	3.24424e-05
Methylprednisolone	C22 H30 O5	Full match	Full match	No results	Full match	374.209	23.517	2.77805e+10	17	2	0		61.9		DDA for preferred ion	2.64403e+10	6.74788e+06	8.44533e+07	23.5166	20.0995	82.352	0	0.003	-11.94	-8.29	1.08495e-05	7.87757e-05	3.74651e-05	0.000190025
N-(4-Ethoxyphenyl)-N'-{2-[4-(4-methoxybenzoyl)-1-piperazinyl]ethyl}ethanediamide	C24 H30 N4 O5	Full match	No results	No results	Full match	454.221	17.12	2.6188e+10	3	0	0				DDA for preferred ion	2.2893e+10	1.67841e+06	5.40083e+08	31.5795	14.7683	71.7291	0	0.024	-13.74	-5.41	9.77286e-06	0.00091795	3.47985e-05	0.00158436
Nonaethylene Glycol	C18 H38 O10	Full match	Invalid mass	No results	Full match	414.246	10.431	2.5838e+10	2	2	0			60.2	DDA for preferred ion	2.32955e+10	2.56683e+10	2.16578e+10	4.25463	10.1587	55.8825	1.102	0.93	0.14	-0.11	0.998294	0.380534	1	0.427685
4-Methyl-1-Tetralone	C11 H12 O	Full match	No results	No results	Full match	160.089	28.817	2.14411e+10	28	0	0				DDA for other ion	1.95389e+10	8.23073e+06	5.2565e+07	16.4286	15.5642	56.4451	0	0.003	-11.21	-8.54	2.22472e-06	6.96489e-06	1.3332e-05	2.92791e-05
2-[2-(Dimethylamino)ethyl]-6-{[2-(dimethylamino)ethyl]amino}-9-methoxy-1H,7H-pyrimido[5,6,1-de]acridine-1,3,7(2H)-trione	C24 H29 N5 O4	Full match	No results	No results	Not the top hit	451.22	17.118	1.97735e+10	10	0	0				No MS2	1.77793e+10	1.42901e+06	4.12979e+08	31.731	16.7277	71.8382	0	0.023	-13.6	-5.43	1.08221e-05	0.000953039	3.74145e-05	0.00163818
5,11-Diethyl-5,6,11,12-tetrahydro-2,8-chrysenediol	C22 H24 O2	Full match	No results	No results	Full match	320.177	28.821	1.77697e+10	10	0	0				DDA for preferred ion	1.68811e+10	6.06707e+06	5.69792e+07	3.56303	32.0544	58.3182	0	0.003	-11.44	-8.21	3.07952e-06	1.29528e-05	1.63108e-05	4.57333e-05
17-Hydroxy-6-methyl-3,20-dioxopregna-1,4,9(11)-trien-21-yl acetate	C24 H30 O5	Full match	No results	No results	Full match	398.209	31.011	1.65612e+10	8	0	0				DDA for preferred ion	1.54583e+10	9.04493e+06	3.12544e+07	13.1425	33.1618	37.1376	0.001	0.002	-10.74	-8.95	4.94407e-07	8.96156e-07	6.72466e-06	8.96911e-06
4-(2,3-Dimethylphenyl)-N-(2-methyl-1-oxo-1,2-dihydro-4-isoquinolinyl)-1-piperazinecarboxamide	C23 H26 N4 O2	Full match	No results	No results	Not the top hit	390.204	27.89	1.62354e+10	34	0	0				DDA for preferred ion	1.50214e+10	4.9494e+06	2.14918e+09	6.42658	15.71	75.0724	0	0.143	-11.57	-2.81	1.46377e-05	0.0106428	4.62182e-05	0.0148685
Desonide	C24 H32 O6	Full match	No results	No results	Full match	416.219	31.042	1.60154e+10	18	0	0				DDA for preferred ion	1.45735e+10	1.0643e+07	3.8736e+07	13.0097	30.9581	43.8545	0.001	0.003	-10.42	-8.56	8.99407e-07	1.70333e-06	8.72493e-06	1.18812e-05
4-{2-Hydroxy-1-[(1E)-3-hydroxy-4-methyl-1-octen-6-yn-1-yl]-2,3,3a,8b-tetrahydro-1H-benzo[b]cyclopenta[d]furan-5-yl}butanoic acid	C24 H30 O5	Full match	No results	No results	Full match	398.209	28.823	1.57998e+10	8	0	0				No MS2	1.48841e+10	4.91226e+06	6.31522e+07	3.50637	45.3041	63.7889	0	0.004	-11.57	-7.88	6.69015e-06	3.90203e-05	2.67766e-05	0.000107378
6-[4-(Diphenylacetyl)-1-piperazinyl]-3-methyl-2,4(1H,3H)-pyrimidinedione	C23 H24 N4 O3	Full match	No results	No results	Not the top hit	404.183	27.97	1.56347e+10	31	0	0				DDA for preferred ion	1.43965e+10	449412	9.48711e+08	28.2956	25.1622	74.4635	0	0.066	-14.97	-3.92	7.85563e-06	0.00515601	2.96837e-05	0.00761417
6-Ethyl-7-hydroxy-3-(1-methyl-1H-benzimidazol-2-yl)-8-[(4-methyl-1-piperazinyl)methyl]-4H-chromen-4-one	C25 H28 N4 O3	Full match	No results	No results	Full match	432.215	32.748	1.5389e+10	4	0	0				DDA for preferred ion	1.48852e+10	2.91429e+06	1.51e+08	2.2757	4.82774	75.3604	0	0.01	-12.32	-6.62	7.4453e-06	0.000181307	2.85666e-05	0.000384128
17-Hydroxy-6alpha-methylcorticosterone 21-acetate	C24 H34 O6	Full match	No results	No results	Full match	418.235	31.747	1.39413e+10	9	0	0				DDA for preferred ion	1.22004e+10	9.48856e+06	3.16983e+07	17.6261	18.7842	58.6409	0.001	0.003	-10.33	-8.59	2.9297e-06	6.96498e-06	1.57438e-05	2.92791e-05
1,5-Dimethyl-N-[3-(4-methyl-1-piperidinyl)propyl]-4-oxo-4,5-dihydro-1H-pyrrolo[3,2-c]quinoline-2-carboxamide	C23 H30 N4 O2	Full match	No results	No results	Not the top hit	394.235	27.257	1.34444e+10	5	0	0				DDA for preferred ion	1.31651e+10	2.53218e+07	7.84908e+07	23.0811	31.5062	52.584	0.002	0.006	-9.02	-7.39	6.38793e-06	1.81388e-05	2.59334e-05	5.90385e-05
15-{[(2S)-3-Hydroxy-1-oxo-1-(4H-1,2,4-triazol-4-ylamino)-2-propanyl]amino}retinal	C25 H35 N5 O3	Full match	No results	No results	Full match	453.272	31.766	1.33917e+10	1	0	0				No MS2	1.18329e+10	1.28202e+07	2.83972e+07	12.0512	27.1604	61.4164	0.001	0.002	-9.85	-8.7	3.78139e-06	7.2635e-06	1.85047e-05	3.01383e-05
1,17.beta.-Diacetoxy-4-methylestra-1,3,5(10)-triene	C23 H30 O4	Full match	No results	No results	Full match	370.214	33.888	1.33135e+10	9	0	0				DDA for preferred ion	1.149e+10	2.53093e+06	2.53235e+06	10.4249	3.99509	27.2088	0	0	-12.15	-12.15	1.37063e-10	1.3827e-10	1.86253e-08	1.9512e-08
Estra-1,3,5(10),9(11)-tetraene-3,17-diyl diacetate	C22 H26 O4	Full match	No results	No results	Full match	354.182	17.114	1.27804e+10	14	0	0				DDA for preferred ion	1.24754e+10	3.66354e+06	2.02929e+08	36.2571	27.8255	68.5062	0	0.016	-11.73	-5.94	1.68651e-05	0.000475792	5.12978e-05	0.000884448
4-(2,2-Dimethyltetrahydro-2H-pyran-4-yl)-4H-spiro[benzo[h][1,2,4]triazolo[4,3-a]quinazoline-6,1'-cyclohexan]-5(7H)-one	C25 H30 N4 O2	Full match	No results	No results	Not the top hit	418.235	36.107	1.26596e+10	16	0	0				DDA for preferred ion	1.23248e+10	6.80731e+07	2.79446e+08	10.264	38.3794	61.1152	0.006	0.023	-7.5	-5.46	5.05242e-05	0.00017195	0.000118904	0.000367168
3-(4-Methoxybenzyl)-2,4-dioxo-N-[3-(1-piperidinyl)propyl]-1,2,3,4-tetrahydro-7-quinazolinecarboxamide	C25 H30 N4 O4	Full match	No results	No results	Full match	450.225	25.735	1.20842e+10	11	0	0				DDA for preferred ion	1.0979e+10	460536	6.0762e+06	5.74217	19.8573	80.2146	0	0.001	-14.54	-10.82	2.41571e-06	1.15114e-05	1.39829e-05	4.20902e-05
(+)-Eudesmin	C22 H26 O6	Full match	No results	No results	Full match	386.173	27.971	1.20727e+10	40	0	0				DDA for preferred ion	1.11489e+10	1.15042e+06	9.11532e+08	28.3021	7.80594	75.4779	0	0.082	-13.24	-3.61	1.37742e-05	0.0069296	4.43311e-05	0.00999202
(1,2-Dioxo-1,2-ethanediyl)bis(3,4,4-trimethyl-3b,4,4a,5-tetrahydro-1H-cyclopropa[3,4]cyclopenta[1,2-c]pyrazole-1,5a(3aH)-diyl) diacetate	C26 H34 N4 O6	Full match	No results	No results	Full match	498.246	18.592	1.20104e+10	4	0	0				DDA for preferred ion	9.61267e+09	1.04554e+06	4.47345e+06	21.8857	35.876	50.325	0	0	-13.17	-11.07	7.34622e-07	1.24146e-06	8.01396e-06	1.02211e-05
N~2~-Acetyl-N,N~6~-dibenzyl-N~6~-[(2-chloroethyl)carbamoyl]lysinamide	C25 H33 Cl N4 O3	Full match	No results	No results	Full match	472.223	31.747	1.17927e+10	1	0	0				DDA for preferred ion	9.73319e+09	7.3835e+06	2.57738e+07	23.6023	25.1249	61.0215	0.001	0.003	-10.36	-8.56	7.12763e-06	1.58391e-05	2.78131e-05	5.32543e-05
3-Ethynyl-3a-methyl-2,3,3a,4,5,5a,9,10,10a,11,11a,11b-dodecahydro-1H-cyclopenta[j]acephenanthrylene-3,8-diol	C22 H26 O2	Full match	No results	No results	Full match	322.193	36.459	1.14668e+10	4	0	0				DDA for preferred ion	9.09023e+09	2.87819e+06	4.5814e+06	16.5487	31.1002	35.878	0	0.001	-11.62	-10.95	2.98109e-07	4.0885e-07	5.08624e-06	6.26335e-06
[Similar to: PEG n7; ΔMass: 17.0262 Da]	C15 H29 N5 O4	Full match	Invalid mass	No results	No results	343.22	8.987	1.12652e+10	0	6	0			77.6	DDA for preferred ion	8.21508e+09	9.44525e+09	9.49129e+09	3.02957	8.13122	52.138	1.15	1.155	0.2	0.21	0.93902	0.873239	0.977756	0.903615
Nigakilactone N	C21 H30 O7	Full match	No results	No results	Full match	394.199	27.071	1.12414e+10	5	0	0				DDA for preferred ion	1.0158e+10	3.02082e+06	9.74601e+06	47.2809	6.27108	62.1405	0	0.001	-11.72	-10.03	7.01705e-06	1.50923e-05	2.75203e-05	5.13433e-05
3,14-Dihydroxy-19-oxobufa-4,20,22-trienolide	C24 H30 O5	Full match	No results	No results	Full match	398.209	28.161	1.11651e+10	8	0	0				DDA for preferred ion	8.03643e+09	3.09272e+06	1.24796e+07	29.9424	10.9671	50.3687	0	0.002	-11.34	-9.33	1.16805e-06	2.28342e-06	9.62836e-06	1.40019e-05
(2S,3S,4R)-4-(1-Acetyl-1H-indol-3-yl)-N-(1H-benzimidazol-2-ylmethyl)-2-ethoxy-3-(3-hydroxypropyl)-3,4-dihydro-2H-pyran-6-carboxamide	C29 H32 N4 O5	Full match	No results	No results	Full match	516.236	24.111	1.1012e+10	6	0	0				DDA for preferred ion	9.50197e+09	1.34536e+07	1.10147e+07	39.1041	20.6973	56.3717	0.001	0.001	-9.46	-9.75	5.38701e-06	4.70837e-06	2.31779e-05	2.23768e-05
2-(3,4-Dimethoxyphenyl)-N-(4-methyl-1-piperazinyl)-4-quinolinecarboxamide	C23 H26 N4 O3	Full match	No results	No results	Not the top hit	406.199	24.208	1.04059e+10	23	0	0				DDA for preferred ion	9.73731e+09	440085	4.23726e+07	16.3291	26.6134	69.8912	0	0.004	-14.43	-7.84	4.37482e-06	9.35291e-05	2.02923e-05	0.000218642
1,4-Bis({3-[(2-hydroxyethyl)amino]propyl}amino)-9,10-anthraquinone	C24 H32 N4 O4	Full match	No results	No results	Full match	440.241	27.251	9.26082e+09	6	0	0				DDA for preferred ion	9.09438e+09	1.79381e+07	5.73424e+07	20.6687	31.7454	51.9871	0.002	0.006	-8.99	-7.31	6.24455e-06	1.78687e-05	2.55563e-05	5.8427e-05
Citreomontanin	C23 H28 O3	Full match	No results	No results	Full match	352.203	33.89	8.96303e+09	3	0	0				DDA for preferred ion	7.66157e+09	3.88668e+06	3.86404e+06	10.0296	17.9707	20.7479	0.001	0.001	-10.94	-10.95	1.16961e-09	9.52268e-10	1.13677e-07	9.84189e-08
8-Isopropyl-4,4,11a-trimethyl-2,9-dioxo-2,3,4,9,11,11a-hexahydrobenzo[5,6]cyclohepta[1,2-b]pyran-10-yl acetate	C22 H26 O5	Full match	No results	No results	Full match	370.177	24.185	8.60819e+09	18	0	0				DDA for preferred ion	8.57296e+09	2.23652e+06	3.71524e+07	27.0922	5.2902	64.493	0	0.004	-11.9	-7.85	6.37288e-06	4.70615e-05	2.5901e-05	0.000124513
N-[4-({2-[4-(4-Methoxyphenyl)-1-piperazinyl]ethyl}carbamoyl)phenyl]tetrahydro-2-furancarboxamide	C25 H32 N4 O4	Full match	No results	No results	Full match	452.241	12.765	8.50132e+09	5	0	0				DDA for preferred ion	6.47852e+09	613491	8.33669e+06	20.7715	16.0996	88.1717	0	0.001	-13.37	-9.6	1.3135e-06	1.10023e-05	1.02428e-05	4.06315e-05
[1-(2-Furylmethyl)-2-piperidinyl]methyl 4-(2-oxo-2,3-dihydro-1H-benzimidazol-1-yl)-3,6-dihydro-1(2H)-pyridinecarboxylate	C24 H28 N4 O4	Full match	No results	No results	Full match	436.209	27.897	8.19133e+09	9	0	0				DDA for preferred ion	8.04544e+09	2.76865e+06	1.20439e+09	4.9506	8.68935	72.5666	0	0.15	-11.5	-2.74	1.65789e-05	0.0108964	5.06795e-05	0.0151895
1-{4-[2-(4-Cyclohexylphenoxy)ethoxy]phenyl}-N-(4H-1,2,4-triazol-4-yl)methanimine	C23 H26 N4 O2	Full match	No results	No results	Not the top hit	390.204	36.338	7.73986e+09	34	0	0				DDA for preferred ion	6.03596e+09	2.54101e+06	6.68123e+06	36.7015	18.3713	106.963	0	0.001	-11.21	-9.82	6.7506e-05	0.000138569	0.000150886	0.000304894
2-Methyl-2-propanyl (2-{4-[({[(2-methyl-2-propanyl)oxy]carbonyl}amino)acetyl]-1,4-diazepan-1-yl}-2-oxoethyl)carbamate	C19 H34 N4 O6	Full match	No results	No results	Not the top hit	414.246	9.825	7.70957e+09	2	0	0				DDA for preferred ion	7.27081e+09	3.04047e+09	1.10169e+09	15.6762	15.2018	56.1551	0.418	0.152	-1.26	-2.72	0.0596846	0.00251017	0.0745728	0.00393918
3721	C8 H12 O	Full match	No results	No results	Full match	124.089	27.279	7.67908e+09	27	0	0				DDA for preferred ion	7.15337e+09	6.71247e+06	1.01474e+07	6.56256	9.69314	13.2195	0.001	0.001	-10.06	-9.46	7.21645e-14	1.48326e-13	3.53029e-11	6.40244e-11
4-Ethyl-4H-spiro[benzo[h][1,2,4]triazolo[4,3-a]quinazoline-6,1'-cyclohexan]-5(7H)-one	C20 H22 N4 O	Full match	No results	No results	Not the top hit	334.178	27.082	7.66855e+09	37	0	0				DDA for other ion	6.49789e+09	1.42628e+06	4.66273e+06	50.6057	13.5849	67.0402	0	0.001	-12.15	-10.44	6.55616e-06	1.49102e-05	2.6392e-05	5.08415e-05
3,4-didehydroretinyl acetate	C22 H28 O3	Full match	No results	No results	Full match	340.203	22.416	7.66136e+09	13	0	0				DDA for preferred ion	3.93228e+09	2.52583e+06	4.49142e+06	61.6846	7.12771	11.3318	0.001	0.001	-10.6	-9.77	1.008e-06	1.43033e-06	9.13484e-06	1.09388e-05
(3E)-1,3,7-Octatriene	C8 H12	Full match	No results	No results	Full match	108.094	13.938	7.44072e+09	30	0	0				DDA for preferred ion	2.02121e+07	2.43523e+08	6.37809e+09	50.7354	126.406	70.2622	12.048	315.559	3.59	8.3	0.0431824	0.00277193	0.0547323	0.0043094
N-(2-{[2-(Diethylamino)ethyl]carbamoyl}-1H-indol-5-yl)-5-nitro-1H-indole-2-carboxamide	C24 H26 N6 O4	Full match	No results	No results	Full match	462.203	31.079	7.37999e+09	3	0	0				DDA for preferred ion	6.87691e+09	1.67203e+06	1.18655e+07	26.5098	10.2686	78.3797	0	0.002	-12.01	-9.18	2.39188e-05	7.79442e-05	6.63265e-05	0.000188436
N-[(2S)-3-Hydroxy-1-oxo-1-(4-phenyl-1-piperazinyl)-2-propanyl]-11-oxo-2,3,6,7-tetrahydro-1H,5H,11H-pyrano[2,3-f]pyrido[3,2,1-ij]quinoline-10-carboxamide	C29 H32 N4 O5	Full match	No results	No results	Full match	516.236	28.998	7.17549e+09	6	0	0				DDA for preferred ion	6.51051e+09	9.39927e+06	7.91706e+06	38.3259	49.1997	58.3773	0.001	0.001	-9.44	-9.68	3.68717e-05	2.93357e-05	9.28284e-05	8.56437e-05
1-Methyl-4-[(4E)-6-methyl-4-hepten-2-yl]benzene	C15 H22	Full match	No results	No results	Full match	202.172	36.108	6.96356e+09	8	0	0				DDA for preferred ion	6.94609e+09	2.08293e+07	4.50553e+07	0.748497	32.7657	78.2792	0.003	0.006	-8.38	-7.27	2.22144e-05	4.84406e-05	6.29501e-05	0.000127335
5-((2-(Diethylamino)ethyl)amino)-7-hydroxy-8,9-dimethoxy-6H-imidazo[4,5,1-de]acridin-6-one	C22 H26 N4 O4	Full match	No results	No results	Full match	410.194	21.414	6.74909e+09	13	0	0				DDA for preferred ion	3.95989e+09	725880	2.59829e+06	83.818	19.3769	108.032	0	0.001	-12.41	-10.57	0.000180021	0.000579725	0.000340243	0.00105311
Surinamensin	C22 H28 O6	Full match	No results	No results	Full match	388.188	24.184	6.59798e+09	9	0	0				DDA for preferred ion	6.58796e+09	2.07071e+06	3.21283e+07	26.1336	0.432174	63.004	0	0.005	-11.64	-7.68	5.1297e-06	4.07895e-05	2.24794e-05	0.00011131
tert-butyl {4-[(12aS)-6-ethyl-1,4-dioxo-1,2,3,4,6,7,12,12a-octahydropyrazino[1',2':1,6]pyrido[3,4-b]indol-3-yl]butyl}carbamate	C25 H34 N4 O4	Full match	No results	No results	Full match	454.257	22.413	6.25189e+09	1	0	0				DDA for preferred ion	3.45272e+09	3.46361e+06	4.71598e+06	56.6346	7.67404	53.3901	0.001	0.001	-9.96	-9.52	3.02188e-06	5.11515e-06	1.60801e-05	2.3659e-05
Ethyl 2-(4-methoxyphenyl)-5-(1-{[(2-methyl-2-propanyl)oxy]carbonyl}-4-piperidinyl)pyrazolo[1,5-a]pyrimidine-6-carboxylate	C26 H32 N4 O5	Full match	No results	No results	Full match	480.236	28.176	6.20294e+09	2	0	0				DDA for preferred ion	3.8506e+09	1.18309e+06	2.24469e+06	32.2292	28.7963	44.5786	0	0.001	-11.67	-10.74	5.14965e-07	6.87869e-07	6.82205e-06	8.05218e-06
5-Benzofuranol, 2,3-dihydro-6-(3-(2-(hydroxymethyl)phenyl)-2-propenyl)-	C18 H18 O3	Full match	No results	No results	Full match	282.125	27.953	6.08204e+09	27	0	0				DDA for other ion	5.79766e+09	2.18456e+06	1.80375e+07	8.07844	37.7476	62.7321	0	0.003	-11.37	-8.33	3.65475e-06	1.85264e-05	1.80657e-05	6.00338e-05
4-Phenylcyclohexanone	C12 H14 O	Full match	No results	No results	Full match	174.104	27.958	5.93234e+09	22	0	0				No MS2	5.58863e+09	1.66597e+06	1.47708e+07	7.79716	39.993	73.5968	0	0.003	-11.71	-8.56	1.54088e-05	6.03782e-05	4.80127e-05	0.000152699
(2S,4S)-4-(1,5-Dimethyl-3-oxo-2-phenyl-2,3-dihydro-1H-pyrazol-4-yl)-2-(3-hydroxypropoxy)-N-[2-(1H-indol-3-yl)ethyl]-3,4-dihydro-2H-pyran-6-carboxamide	C30 H34 N4 O5	Full match	No results	No results	Not the top hit	530.252	31.481	5.87949e+09	8	0	0				DDA for preferred ion	4.71237e+09	1.90206e+06	4.25147e+06	39.3267	2.43063	51.2003	0	0.001	-11.27	-10.11	1.36114e-06	2.1388e-06	1.03607e-05	1.35007e-05
2-Butyl-N'~1~,N'~3~-bis(4-ethoxy-3-methoxybenzylidene)malonohydrazide	C27 H36 N4 O6	Full match	No results	No results	Full match	512.262	27.29	5.8503e+09	2	0	0				DDA for preferred ion	4.08314e+09	340278	1.32711e+06	23.4264	35.211	54.8995	0	0	-13.55	-11.59	9.52207e-07	1.46688e-06	8.89535e-06	1.10343e-05
N-[(1-Ethyl-2-pyrrolidinyl)methyl]-6,7-dimethoxy-2-methyl-1-oxo-3-(3-pyridinyl)-1,2,3,4-tetrahydro-4-isoquinolinecarboxamide	C25 H32 N4 O4	Full match	No results	No results	Full match	452.241	13.987	5.6884e+09	5	0	0				DDA for preferred ion	4.12663e+09	480310	3.78339e+06	23.1676	37.7679	108.105	0	0.001	-13.07	-10.09	6.1004e-06	4.18063e-05	2.52211e-05	0.00011341
mallotophilippen A	C28 H34 O8	Full match	No results	No results	Full match	498.225	24.088	5.45341e+09	8	0	0				DDA for preferred ion	4.65153e+09	1.24577e+07	1.09742e+07	40.0441	9.67559	54.3139	0.003	0.002	-8.54	-8.73	1.45364e-05	9.81197e-06	4.59927e-05	3.73678e-05
[truncated: 2,427 more rows]

## Sheet: Sheet2
											Venn analyzed KEGG pathway of transcriptome and metabolome
[truncated: 183 more rows]
