# Supplementary material for: Pleiotropic roles of Ras GTPases in the nematode-trapping fungus Arthrobotrys oligospora identified through multi-omics analyses
Source: iScience. 2021 Jul 8;24(8):102820. doi: 10.1016/j.isci.2021.102820 (PMC8313493; doi:10.1016/j.isci.2021.102820)
Supplement: Table S8. Kyoto Encyclopedia of Genes and Genomes (KEGG) enrichment of differentially expressed metabolites, Related to Figure 9 [file mmc9.xlsx]

## Sheet: Sheet1
Table S8. Kyoto Encyclopedia of Genes and Genomes (KEGG) enrichment of differentially expressed metabolites (Related to Figure 9).
KEGG enrichment of ΔAoRas2 differentially expressed metabolites(P<0.05)					KEGG enrichment of ΔAoRheb differentially expressed metabolites(P<0.05)
	regulated		Numeber			regulated		Numeber
Pathway Name	Up	Down	total		Pathway Name	Up	Down	total
Metabolic pathways	192	277	469		Metabolic pathways	135	291	426
Biosynthesis of secondary metabolites	123	255	378		Biosynthesis of secondary metabolites	93	274	367
Microbial metabolism in diverse environments	93	157	250		Microbial metabolism in diverse environments	70	156	226
Degradation of aromatic compounds	26	94	120		Degradation of aromatic compounds	21	92	113
Biosynthesis of plant secondary metabolites	32	30	62		Biosynthesis of phenylpropanoids	18	40	58
Biosynthesis of phenylpropanoids	18	40	58		Biosynthesis of plant secondary metabolites	24	32	56
2-Oxocarboxylic acid metabolism	33	23	56		Biosynthesis of amino acids	37	13	50
Phenylalanine metabolism	24	32	56		Phenylpropanoid biosynthesis	8	40	48
Biosynthesis of alkaloids derived from shikimate pathway	28	28	56		Ubiquinone and other terpenoid-quinone biosynthesis	5	41	46
Biosynthesis of amino acids	42	14	56		Biosynthesis of alkaloids derived from shikimate pathway	18	27	45
Tyrosine metabolism	22	31	53		Phenylalanine metabolism	13	30	43
Ubiquinone and other terpenoid-quinone biosynthesis	10	41	51		2-Oxocarboxylic acid metabolism	24	18	42
Phenylpropanoid biosynthesis	9	40	49		Steroid hormone biosynthesis	0	39	39
Aminobenzoate degradation	15	25	40		Naphthalene degradation	7	31	38
Biosynthesis of various secondary metabolites - part 2	12	28	40		Tyrosine metabolism	11	26	37
Naphthalene degradation	9	29	38		Polycyclic aromatic hydrocarbon degradation	3	31	34
Steroid hormone biosynthesis	2	36	38		ABC transporters	27	6	33
Tryptophan metabolism	18	18	36		Aminobenzoate degradation	14	19	33
Polycyclic aromatic hydrocarbon degradation	5	29	34		alpha-Linolenic acid metabolism	1	32	33
Phenylalanine, tyrosine and tryptophan biosynthesis	15	19	34		Biosynthesis of various secondary metabolites - part 1	0	33	33
Nicotinate and nicotinamide metabolism	20	11	31		Biosynthesis of various secondary metabolites - part 2	11	22	33
Biosynthesis of various secondary metabolites - part 1	0	31	31		Phenylalanine, tyrosine and tryptophan biosynthesis	16	16	32
Biosynthesis of plant hormones	15	15	30		Biosynthesis of plant hormones	12	18	30
ABC transporters	27	2	29		Diterpenoid biosynthesis	0	30	30
Cyanoamino acid metabolism	21	8	29		Bisphenol degradation	2	25	27
Tropane, piperidine and pyridine alkaloid biosynthesis	17	12	29		Arginine and proline metabolism	21	5	26
Diterpenoid biosynthesis	0	28	28		Toluene degradation	6	19	25
Xylene degradation	7	20	27		Nicotinate and nicotinamide metabolism	14	11	25
alpha-Linolenic acid metabolism	3	23	26		Benzoate degradation	9	15	24
Isoquinoline alkaloid biosynthesis	6	20	26		Xylene degradation	6	17	23
Arginine and proline metabolism	24	1	25		Dioxin degradation	6	16	22
Metabolism of xenobiotics by cytochrome P450	8	17	25		Isoquinoline alkaloid biosynthesis	6	16	22
Toluene degradation	5	20	25		Cyanoamino acid metabolism	15	6	21
Benzoate degradation	9	15	24		Metabolism of xenobiotics by cytochrome P450	4	17	21
Bisphenol degradation	2	22	24		Biosynthesis of alkaloids derived from ornithine, lysine and nicotinic acid	15	6	21
Biosynthesis of alkaloids derived from ornithine, lysine and nicotinic acid	18	6	24		Stilbenoid, diarylheptanoid and gingerol biosynthesis	2	18	20
Glucosinolate biosynthesis	13	11	24		Tropane, piperidine and pyridine alkaloid biosynthesis	10	10	20
Dioxin degradation	7	15	22		Biosynthesis of enediyne antibiotics	5	14	19
Drug metabolism - cytochrome P450	9	12	21		Protein digestion and absorption	11	7	18
Lysine degradation	16	3	19		Tryptophan metabolism	5	12	17
Protein digestion and absorption	12	6	18		Carotenoid biosynthesis	0	17	17
Ethylbenzene degradation	3	14	17		Lysine degradation	12	4	16
Biosynthesis of enediyne antibiotics	4	13	17		Glucosinolate biosynthesis	7	9	16
Novobiocin biosynthesis	4	13	17		Novobiocin biosynthesis	4	12	16
Caprolactam degradation	7	9	16		Drug metabolism - cytochrome P450	2	13	15
Styrene degradation	8	8	16		Monobactam biosynthesis	11	4	15
Carotenoid biosynthesis	0	16	16		Caprolactam degradation	5	9	14
Monobactam biosynthesis	11	5	16		Styrene degradation	6	8	14
Stilbenoid, diarylheptanoid and gingerol biosynthesis	0	16	16		Aminoacyl-tRNA biosynthesis	11	3	14
Valine, leucine and isoleucine biosynthesis	9	6	15		Carbapenem biosynthesis	7	7	14
Plant hormone signal transduction	2	13	15		Ethylbenzene degradation	1	12	13
Cysteine and methionine metabolism	11	3	14		Cysteine and methionine metabolism	10	3	13
Phenazine biosynthesis	10	4	14		Pantothenate and CoA biosynthesis	8	5	13
Nitrotoluene degradation	7	6	13		Valine, leucine and isoleucine biosynthesis	7	6	13
Aminoacyl-tRNA biosynthesis	11	2	13		Phenazine biosynthesis	8	4	12
Carbapenem biosynthesis	9	4	13		Plant hormone signal transduction	0	12	12
Porphyrin and chlorophyll metabolism	4	8	12		Mineral absorption	8	3	11
Chlorocyclohexane and chlorobenzene degradation	7	5	12		Nitrotoluene degradation	5	6	11
Biosynthesis of vancomycin group antibiotics	7	5	12		Glycine, serine and threonine metabolism	9	2	11
Lysine biosynthesis	11	1	12		Porphyrin and chlorophyll metabolism	2	9	11
Methane metabolism	8	3	11		Pyrimidine metabolism	8	3	11
Steroid degradation	1	10	11		Lysine biosynthesis	9	2	11
Biosynthesis of terpenoids and steroids	3	8	11		Steroid degradation	0	10	10
Pantothenate and CoA biosynthesis	8	3	11		Histidine metabolism	7	3	10
Dopaminergic synapse	5	5	10		Biosynthesis of siderophore group nonribosomal peptides	4	6	10
Pentose and glucuronate interconversions	10	0	10		Biosynthesis of terpenoids and steroids	3	7	10
Ascorbate and aldarate metabolism	10	0	10		Biosynthesis of vancomycin group antibiotics	6	4	10
Glycine, serine and threonine metabolism	10	0	10		Monoterpenoid biosynthesis	1	9	10
Valine, leucine and isoleucine degradation	6	4	10		Sesquiterpenoid and triterpenoid biosynthesis	0	10	10
Biosynthesis of various secondary metabolites - part 3	9	1	10		Phosphotransferase system (PTS)	7	2	9
Mineral absorption	8	1	9		Chlorocyclohexane and chlorobenzene degradation	4	5	9
Phosphotransferase system (PTS)	7	2	9		Valine, leucine and isoleucine degradation	5	4	9
Quorum sensing	7	2	9		Carbon metabolism	9	0	9
C5-Branched dibasic acid metabolism	9	0	9		Methane metabolism	7	2	9
Carbon metabolism	9	0	9		Acarbose and validamycin biosynthesis	9	0	9
Linoleic acid metabolism	1	8	9		Biosynthesis of various secondary metabolites - part 3	8	1	9
Pyrimidine metabolism	8	1	9		Folate biosynthesis	4	5	9
Acarbose and validamycin biosynthesis	9	0	9		Neomycin, kanamycin and gentamicin biosynthesis	7	2	9
Biosynthesis of siderophore group nonribosomal peptides	3	6	9		Pentose and glucuronate interconversions	8	0	8
Folate biosynthesis	4	5	9		Quorum sensing	7	1	8
Monoterpenoid biosynthesis	1	8	9		Limonene and pinene degradation	0	8	8
Sesquiterpenoid and triterpenoid biosynthesis	0	9	9		Alanine, aspartate and glutamate metabolism	6	2	8
Alanine, aspartate and glutamate metabolism	6	2	8		Arachidonic acid metabolism	0	8	8
Arachidonic acid metabolism	0	8	8		Ascorbate and aldarate metabolism	8	0	8
beta-Alanine metabolism	7	1	8		beta-Alanine metabolism	6	2	8
Histidine metabolism	7	1	8		C5-Branched dibasic acid metabolism	8	0	8
Betalain biosynthesis	3	5	8		Linoleic acid metabolism	1	7	8
Biosynthesis of alkaloids derived from histidine and purine	7	1	8		Biosynthesis of alkaloids derived from histidine and purine	7	1	8
Biosynthesis of alkaloids derived from terpenoid and polyketide	6	2	8		Flavonoid biosynthesis	3	5	8
Biosynthesis of type II polyketide products	1	7	8		Pentose phosphate pathway	7	0	7
Neomycin, kanamycin and gentamicin biosynthesis	7	1	8		Vitamin digestion and absorption	3	4	7
Pentose phosphate pathway	7	0	7		Amino sugar and nucleotide sugar metabolism	7	0	7
Vitamin digestion and absorption	5	2	7		Glutathione metabolism	3	4	7
Amino sugar and nucleotide sugar metabolism	7	0	7		Sulfur metabolism	4	3	7
Butanoate metabolism	6	1	7		Biosynthesis of type II polyketide products	0	7	7
Glutathione metabolism	3	4	7		Prodigiosin biosynthesis	2	5	7
Glyoxylate and dicarboxylate metabolism	7	0	7		Aldosterone synthesis and secretion	0	6	6
Vitamin B6 metabolism	6	1	7		Catecholamine transferase inhibitors	2	4	6
Furfural degradation	4	3	7		Furfural degradation	4	2	6
Limonene and pinene degradation	0	7	7		Butanoate metabolism	5	1	6
Flavonoid biosynthesis	1	6	7		Fructose and mannose metabolism	6	0	6
Isoflavonoid biosynthesis	1	6	7		Glyoxylate and dicarboxylate metabolism	6	0	6
Prodigiosin biosynthesis	3	4	7		Vitamin B6 metabolism	4	2	6
Aldosterone synthesis and secretion	0	6	6		Biosynthesis of alkaloids derived from terpenoid and polyketide	3	3	6
Fructose and mannose metabolism	6	0	6		Isoflavonoid biosynthesis	1	5	6
Sulfur metabolism	4	2	6		Staurosporine biosynthesis	2	4	6
Acridone alkaloid biosynthesis	5	1	6		Benzoic acid family	2	3	5
Aflatoxin biosynthesis	0	6	6		Cortisol synthesis and secretion	0	5	5
Arginine biosynthesis	6	0	6		Dopaminergic synapse	1	4	5
Cutin, suberine and wax biosynthesis	1	5	6		Glucocorticoid and mineralocorticoid receptor agonists/antagonists	0	5	5
Staurosporine biosynthesis	2	4	6		Galactose metabolism	5	0	5
Benzoic acid family	2	3	5		Acridone alkaloid biosynthesis	3	2	5
Catecholamine transferase inhibitors	1	4	5		Aflatoxin biosynthesis	0	5	5
Cortisol synthesis and secretion	0	5	5		Arginine biosynthesis	5	0	5
Galactose metabolism	5	0	5		Cutin, suberine and wax biosynthesis	0	5	5
Propanoate metabolism	5	0	5		Aldosterone-regulated sodium reabsorption	0	4	4
Purine metabolism	5	0	5		Carbon fixation in photosynthetic organisms	4	0	4
Pyruvate metabolism	5	0	5		Glycolysis / Gluconeogenesis	2	2	4
Carbon fixation in photosynthetic organisms	4	0	4		Naphthalene family	0	4	4
Glucocorticoid and mineralocorticoid receptor agonists/antagonists	0	4	4		Vancomycin resistance	4	0	4
Glycolysis / Gluconeogenesis	2	2	4		mTOR signaling pathway	3	1	4
Vancomycin resistance	4	0	4		Inositol phosphate metabolism	4	0	4
cAMP signaling pathway	3	1	4		Propanoate metabolism	4	0	4
mTOR signaling pathway	3	1	4		Pyruvate metabolism	4	0	4
Inositol phosphate metabolism	4	0	4		Betalain biosynthesis	1	3	4
Clavulanic acid biosynthesis	4	0	4		Clavulanic acid biosynthesis	4	0	4
Aldosterone-regulated sodium reabsorption	0	3	3		Polyketide sugar unit biosynthesis	3	1	4
Carbohydrate digestion and absorption	3	0	3		Carbohydrate digestion and absorption	3	0	3
Naphthalene family	0	3	3		Oxidative phosphorylation	0	3	3
Synaptic vesicle cycle	2	1	3		Geraniol degradation	0	3	3
D-Arginine and D-ornithine metabolism	3	0	3		D-Arginine and D-ornithine metabolism	2	1	3
Retinol metabolism	0	3	3		Purine metabolism	2	1	3
Starch and sucrose metabolism	3	0	3		Retinol metabolism	0	3	3
Geraniol degradation	0	3	3		Starch and sucrose metabolism	3	0	3
Benzoxazinoid biosynthesis	1	2	3		Biosynthesis of unsaturated fatty acids	0	3	3
Biosynthesis of ansamycins	2	1	3		Penicillin and cephalosporin biosynthesis	2	1	3
Indole alkaloid biosynthesis	2	1	3		Terpenoid backbone biosynthesis	1	2	3
Polyketide sugar unit biosynthesis	2	1	3		GABAergic synapse	2	0	2
Zeatin biosynthesis	2	1	3		Longevity regulating pathway	0	2	2
GABAergic synapse	2	0	2		Lysosome	2	0	2
Longevity regulating pathway	0	2	2		Phosphatidylinositol signaling system	2	0	2
Lysosome	2	0	2		Synaptic vesicle cycle	2	0	2
Oxidative phosphorylation	0	2	2		AMPK signaling pathway	2	0	2
Phosphatidylinositol signaling system	2	0	2		FoxO signaling pathway	2	0	2
AMPK signaling pathway	2	0	2		HIF-1 signaling pathway	2	0	2
FoxO signaling pathway	2	0	2		Biotin metabolism	2	0	2
HIF-1 signaling pathway	2	0	2		Caffeine metabolism	2	0	2
Biotin metabolism	2	0	2		D-Glutamine and D-glutamate metabolism	2	0	2
Caffeine metabolism	2	0	2		Riboflavin metabolism	2	0	2
D-Glutamine and D-glutamate metabolism	2	0	2		Biosynthesis of ansamycins	1	1	2
Drug metabolism - other enzymes	1	1	2		Indole alkaloid biosynthesis	1	1	2
Riboflavin metabolism	2	0	2		Indole diterpene alkaloid biosynthesis	0	2	2
Taurine and hypotaurine metabolism	1	1	2		Lipopolysaccharide biosynthesis	2	0	2
Thiamine metabolism	0	2	2		Streptomycin biosynthesis	2	0	2
Atrazine degradation	2	0	2		Tetracycline biosynthesis	0	2	2
Fluorobenzoate degradation	1	1	2		Zeatin biosynthesis	1	1	2
Biosynthesis of unsaturated fatty acids	0	2	2		Antifolate resistance	0	1	1
Indole diterpene alkaloid biosynthesis	0	2	2		Benzodiazepine family	0	1	1
Lipopolysaccharide biosynthesis	2	0	2		Citrate cycle (TCA cycle)	1	0	1
Penicillin and cephalosporin biosynthesis	2	0	2		Ferroptosis	1	0	1
Streptomycin biosynthesis	2	0	2		Glutamatergic synapse	1	0	1
Terpenoid backbone biosynthesis	0	2	2		Meiosis - yeast	1	0	1
Tetracycline biosynthesis	0	2	2		Sulfur relay system	1	0	1
Antifolate resistance	0	1	1		cAMP signaling pathway	1	0	1
Benzodiazepine family	0	1	1		Phospholipase D signaling pathway	1	0	1
Citrate cycle (TCA cycle)	1	0	1		Sphingolipid signaling pathway	1	0	1
Ferroptosis	1	0	1		Atrazine degradation	1	0	1
Glutamatergic synapse	1	0	1		Fatty acid degradation	1	0	1
Meiosis - yeast	1	0	1		Fluorobenzoate degradation	0	1	1
Sulfur relay system	1	0	1		Synthesis and degradation of ketone bodies	1	0	1
Phospholipase D signaling pathway	1	0	1		Drug metabolism - other enzymes	1	0	1
Sphingolipid signaling pathway	1	0	1		Glycerolipid metabolism	1	0	1
Glycerolipid metabolism	1	0	1		Lipoic acid metabolism	0	1	1
Lipoic acid metabolism	1	0	1		Nitrogen metabolism	1	0	1
Nitrogen metabolism	1	0	1		Sphingolipid metabolism	1	0	1
Sphingolipid metabolism	1	0	1		Taurine and hypotaurine metabolism	1	0	1
Fatty acid degradation	1	0	1		Thiamine metabolism	0	1	1
Synthesis and degradation of ketone bodies	1	0	1		Benzoxazinoid biosynthesis	0	1	1
Fatty acid biosynthesis	1	0	1		Fatty acid biosynthesis	0	1	1
Flavone and flavonol biosynthesis	1	0	1		Flavone and flavonol biosynthesis	1	0	1
Mannose type O-glycan biosynthesis	1	0	1		Mannose type O-glycan biosynthesis	1	0	1
Peptidoglycan biosynthesis	1	0	1		Peptidoglycan biosynthesis	1	0	1
