# Supplementary material for: Pleiotropic roles of Ras GTPases in the nematode-trapping fungus Arthrobotrys oligospora identified through multi-omics analyses
Source: iScience. 2021 Jul 8;24(8):102820. doi: 10.1016/j.isci.2021.102820 (PMC8313493; doi:10.1016/j.isci.2021.102820)
Supplement: Table S9. The transcriptome was analyzed for the presence of 46 differentially expressed genes (DEGs) using reverse transcription qualitative PCR (RT-qPCR) at 12 h, Related to Figure 10 [file mmc10.xlsx]

## Sheet: Sheet1
Table S9. The transcriptome was analyzed for the presence of 46 differentially expressed genes (DEGs) using reverse transcription qualitative PCR (RT-qPCR) at 12 h (Related to Figure 10).
								Ras2/WT RNA-seq			Ras2/WT qPCR
Geneid	KEGG Orthology	Pathway ID	Orthology	Pathway	KEGG Orthology Web	Pathway_Web	LOG2FC	FDR	Regulated	QPCR	QPCR	QPCR	Regulated
AOL_s00081g133	K19029	ko04152	PFKFB2	AMPK signaling pathway	https://www.genome.jp/dbget-bin/www_bget?ko:K19029	https://www.kegg.jp/kegg-bin/show_pathway?ko04152	-1.52006	0.0190261	down	0.118257	0.178006	0.133046	down
AOL_s00004g273	K07297	ko04152	ADIPOR	AMPK signaling pathway/Longevity regulating pathway	https://www.genome.jp/dbget-bin/www_bget?ko:K07297	https://www.kegg.jp/kegg-bin/show_pathway?ko04152	-1.15052	0.0539208	down	0.142595	0.186856	0.271684	down
AOL_s00091g68	K00507	ko04152	SCD, desC	AMPK signaling pathway/Longevity regulating pathway	https://www.genome.jp/dbget-bin/www_bget?ko:K00507	https://www.kegg.jp/kegg-bin/show_pathway?ko04152	-1.9617	0.0447245	down	0.217638	0.353553	0.297302	down
AOL_s00080g111	K00021	ko04152	HMGCR	AMPK signaling pathway	https://www.genome.jp/dbget-bin/www_bget?ko:K00021	https://www.kegg.jp/kegg-bin/show_pathway?ko04152	-1.37806	0.0155706	down	0.29937	0.371131	0.336808	down
AOL_s00079g17	K00507	ko04152	SCD, desC	AMPK signaling pathway	https://www.genome.jp/dbget-bin/www_bget?ko:K00507	https://www.kegg.jp/kegg-bin/show_pathway?ko04152	-2.02959	0.055688	down	0.373712	0.392292	0.607097	down
AOL_s00054g551	K08292	ko04152	EEF2K	AMPK signaling pathway	https://www.genome.jp/dbget-bin/www_bget?ko:K08292	https://www.kegg.jp/kegg-bin/show_pathway?ko04152	1.50842	0.0547394	up	1.50525	1.58008	1.81504	up
AOL_s00210g187	K03234	ko04152	EEF2	AMPK signaling pathway	https://www.genome.jp/dbget-bin/www_bget?ko:K03234	https://www.kegg.jp/kegg-bin/show_pathway?ko04152	2.66022	0.00891197	up	1.42405	1.53687	1.79005	up
AOL_s00215g7	K07827	ko04210	KRAS, KRAS2	Apoptosis/MAPK signaling pathway/Longevity regulating pathway - multiple species/mTOR signaling pathway	https://www.genome.jp/dbget-bin/www_bget?ko:K07827	https://www.kegg.jp/kegg-bin/show_pathway?ko04210	-6.1297	0.00561175	down	0.444421	0.411795	0.63728	down
AOL_s00078g117	K08334	ko04215	BECN1, VPS30, ATG6	Apoptosis - multiple species/Regulation of autophagy	https://www.genome.jp/dbget-bin/www_bget?ko:K08334	https://www.kegg.jp/kegg-bin/show_pathway?ko04215	-1.68215	0.00776674	down	0.570382	0.946058	0.752623	down
AOL_s00215g450	K02202	ko04110	CDK7	Cell cycle	https://www.genome.jp/dbget-bin/www_bget?ko:K02202	https://www.kegg.jp/kegg-bin/show_pathway?ko04110	-1.18811	0.0412952	down	0.678302	0.668964	0.217638	down
AOL_s00083g305	K03114	ko04111	SWE1	Cell cycle - yeast/MAPK signaling pathway - yeast/Meiosis - yeast	https://www.genome.jp/dbget-bin/www_bget?ko:K03114	https://www.kegg.jp/kegg-bin/show_pathway?ko04111	-1.30661	0.0285853	down	0.784584	0.0774817	0.339151	down
AOL_s00043g577	K10259	ko04111	MET30	Cell cycle - yeast	https://www.genome.jp/dbget-bin/www_bget?ko:K10259	https://www.kegg.jp/kegg-bin/show_pathway?ko04111	-1.54991	0.0142113	down	0.140632	0.0987552	0.411795	down
AOL_s00054g674	K02219	ko04111	CKS1	Cell cycle - yeast	https://www.genome.jp/dbget-bin/www_bget?ko:K02219	https://www.kegg.jp/kegg-bin/show_pathway?ko04111	-1.49749	0.0298638	down	0.15283	0.119908	0.450625	down
AOL_s00043g706	K02179	ko04111	BUB2	Cell cycle - yeast	https://www.genome.jp/dbget-bin/www_bget?ko:K02179	https://www.kegg.jp/kegg-bin/show_pathway?ko04111	-1.03445	0.0522492	down	0.233258	0.323088	0.550953	down
AOL_s00076g331	K06666	ko04111	TUP1	Cell cycle - yeast/MAPK signaling pathway - yeast	https://www.genome.jp/dbget-bin/www_bget?ko:K06666	https://www.kegg.jp/kegg-bin/show_pathway?ko04111	-1.49138	0.0208902	down	0.25349	0.403321	0.702222	down
AOL_s00078g14	K03361	ko04111	CDC4	Cell cycle - yeast	https://www.genome.jp/dbget-bin/www_bget?ko:K03361	https://www.kegg.jp/kegg-bin/show_pathway?ko04111	-1.78815	0.00982834	down	0.307786	0.411795	0.852635	down
AOL_s00054g769	K02210	ko04111	MCM7, CDC47	Cell cycle - yeast	https://www.genome.jp/dbget-bin/www_bget?ko:K02210	https://www.kegg.jp/kegg-bin/show_pathway?ko04111	1.148	0.12247	up	2.90794	3.65533	4.65893	up
AOL_s00007g472	K03259	ko04211	EIF4E	Longevity regulating pathway/mTOR signaling pathway	https://www.genome.jp/dbget-bin/www_bget?ko:K03259	https://www.kegg.jp/kegg-bin/show_pathway?ko04211	-1.43002	0.0190411	down	0.417544	0.5	0.858565	down
AOL_s00076g70	K08339	ko04211	ATG5	Longevity regulating pathway/Regulation of autophagy	https://www.genome.jp/dbget-bin/www_bget?ko:K08339	https://www.kegg.jp/kegg-bin/show_pathway?ko04211	-1.13961	0.0489926	down	0.45376	0.514057	0.752623	down
AOL_s00004g273	K07297	ko04211	ADIPOR	Longevity regulating pathway/AMPK signaling pathway	https://www.genome.jp/dbget-bin/www_bget?ko:K07297	https://www.kegg.jp/kegg-bin/show_pathway?ko04211	-1.15052	0.0539208	down	0.510506	0.624165	0.773783	down
AOL_s00215g315	K03259	ko04211	EIF4E	Longevity regulating pathway/mTOR signaling pathway	https://www.genome.jp/dbget-bin/www_bget?ko:K03259	https://www.kegg.jp/kegg-bin/show_pathway?ko04211	-1.56406	0.0277594	down	0.615572	0.297302	0.806642	down
AOL_s00007g116	K03283	ko04213	HSPA1_8	Longevity regulating pathway - multiple species/MAPK signaling pathway	https://www.genome.jp/dbget-bin/www_bget?ko:K03283	https://www.kegg.jp/kegg-bin/show_pathway?ko04213	-1.0141	0.0896757	down	0.864537	0.586418	0.920188	down
AOL_s00080g237	K06067	ko04213	HDAC1_2	Longevity regulating pathway - multiple species	https://www.genome.jp/dbget-bin/www_bget?ko:K06067	https://www.kegg.jp/kegg-bin/show_pathway?ko04213	-1.41131	0.0389385	down	0.993093	0.692555	0.230047	down
AOL_s00004g313	K17794	ko04212	TIM23	Longevity regulating pathway - worm	https://www.genome.jp/dbget-bin/www_bget?ko:K17794	https://www.kegg.jp/kegg-bin/show_pathway?ko04212	-1.284	0.0548279	down	0.0727958	0.707107	0.225313	down
AOL_s00054g224	K04348	ko04010	PPP3C, CNA	MAPK signaling pathway	https://www.genome.jp/dbget-bin/www_bget?ko:K04348	https://www.kegg.jp/kegg-bin/show_pathway?ko04010	-1.05056	0.0316567	down	0.264255	0.716978	0.329877	down
AOL_s00210g100	K16342	ko04010	PLA2G4, CPLA2	MAPK signaling pathway	https://www.genome.jp/dbget-bin/www_bget?ko:K16342	https://www.kegg.jp/kegg-bin/show_pathway?ko04010	1.34686	0.0136518	up	1.65864	1.7411	1.82766	up
AOL_s00112g14	K11233	ko04011	SSK1	MAPK signaling pathway - yeast/Regulation of mitophagy - yeast	https://www.genome.jp/dbget-bin/www_bget?ko:K11233	https://www.kegg.jp/kegg-bin/show_pathway?ko04011	-2.13906	0.00937847	down	0.29937	0.835088	0.283221	down
AOL_s00169g50	K11240	ko04011	MSG5	MAPK signaling pathway - yeast	https://www.genome.jp/dbget-bin/www_bget?ko:K11240	https://www.kegg.jp/kegg-bin/show_pathway?ko04011	-1.49784	0.0116038	down	0.358489	0.864537	0.486328	down
AOL_s00215g516	K19838	ko04011	SST2	MAPK signaling pathway - yeast	https://www.genome.jp/dbget-bin/www_bget?ko:K19838	https://www.kegg.jp/kegg-bin/show_pathway?ko04011	-1.97833	0.0240111	down	0.400535	0.336808	0.429283	down
AOL_s00215g687	K11228	ko04011	STE11	MAPK signaling pathway - yeast	https://www.genome.jp/dbget-bin/www_bget?ko:K11228	https://www.kegg.jp/kegg-bin/show_pathway?ko04011	-1.22274	0.0151056	down	0.406126	0.356013	0.435275	down
AOL_s00075g116	K19850	ko04011	OPY2	MAPK signaling pathway - yeast	https://www.genome.jp/dbget-bin/www_bget?ko:K19850	https://www.kegg.jp/kegg-bin/show_pathway?ko04011	-1.49632	0.0155761	down	0.435275	0.392292	0.543367	down
AOL_s00215g96	K15174	ko04011	PAF1	MAPK signaling pathway - yeast	https://www.genome.jp/dbget-bin/www_bget?ko:K15174	https://www.kegg.jp/kegg-bin/show_pathway?ko04011	-1.25397	0.0869247	down	0.493116	0.702222	0.726986	down
AOL_s00075g223	K11213	ko04011	STE2	MAPK signaling pathway - yeast	https://www.genome.jp/dbget-bin/www_bget?ko:K11213	https://www.kegg.jp/kegg-bin/show_pathway?ko04011	1.60849	0.050581	up	2.12874	2.92817	1.22264	up
AOL_s00193g145	K03363	ko04113	CDC20	Meiosis - yeast	https://www.genome.jp/dbget-bin/www_bget?ko:K03363	https://www.kegg.jp/kegg-bin/show_pathway?ko04113	1.24873	0.0423097	up	1.56917	1.61328	1.6358	up
AOL_s00054g368	K02214	ko04113	CDC7	Meiosis - yeast	https://www.genome.jp/dbget-bin/www_bget?ko:K02214	https://www.kegg.jp/kegg-bin/show_pathway?ko04113	1.22675	0.0420937	up	1.71713	1.55833	1.64718	up
AOL_s00097g602	K16186	ko04150	RRAGC_D	mTOR signaling pathway	https://www.genome.jp/dbget-bin/www_bget?ko:K16186	https://www.kegg.jp/kegg-bin/show_pathway?ko04150	1.0145	0.0382105	up	1.76541	1.86607	1.93187	up
AOL_s00004g606	K15628	ko04146	PXA	Peroxisome	https://www.genome.jp/dbget-bin/www_bget?ko:K15628	https://www.kegg.jp/kegg-bin/show_pathway?ko04146	-1.29856	0.0254301	down	0.543367	0.742262	0.752623	down
AOL_s00007g540	K13335	ko04146	PEX16	Peroxisome	https://www.genome.jp/dbget-bin/www_bget?ko:K13335	https://www.kegg.jp/kegg-bin/show_pathway?ko04146	-1.29856	0.0224606	down	0.659754	0.817902	0.190782	down
AOL_s00080g243	K06664	ko04146	PEX2, PXMP3	Peroxisome	https://www.genome.jp/dbget-bin/www_bget?ko:K06664	https://www.kegg.jp/kegg-bin/show_pathway?ko04146	-1.71862	0.0119546	down	0.129408	0.858565	0.251739	down
AOL_s00097g499	K13993	ko04141	HSP20	Protein processing in endoplasmic reticulum	https://www.genome.jp/dbget-bin/www_bget?ko:K13993	https://www.kegg.jp/kegg-bin/show_pathway?ko04141	-1.06234	0.114802	down	0.133046	0.907519	0.479632	down
AOL_s00215g177	K02332	ko04139	POLG1, MIP1	Regulation of mitophagy - yeast	https://www.genome.jp/dbget-bin/www_bget?ko:K02332	https://www.kegg.jp/kegg-bin/show_pathway?ko04139	-2.12986	0.00776674	down	0.136787	0.251739	0.655197	down
AOL_s00193g178	K17765	ko04139	MDM12	Regulation of mitophagy - yeast	https://www.genome.jp/dbget-bin/www_bget?ko:K17765	https://www.kegg.jp/kegg-bin/show_pathway?ko04139	-1.10547	0.0258124	down	0.590496	0.243164	0.757858	down
AOL_s00076g313	K17764	ko04139	MMM1	Regulation of mitophagy - yeast	https://www.genome.jp/dbget-bin/www_bget?ko:K17764	https://www.kegg.jp/kegg-bin/show_pathway?ko04139	-1.09239	0.0336649	down	0.607097	0.343886	0.615572	down
AOL_s00054g675	K11644	ko04139	SIN3A	Regulation of mitophagy - yeast	https://www.genome.jp/dbget-bin/www_bget?ko:K11644	https://www.kegg.jp/kegg-bin/show_pathway?ko04139	-1.63212	0.0222613	down	0.624165	0.378929	0.795536	down
AOL_s00083g508	K11841	ko04139	USP10, UBP3	Regulation of mitophagy - yeast	https://www.genome.jp/dbget-bin/www_bget?ko:K11841	https://www.kegg.jp/kegg-bin/show_pathway?ko04139	-1.0391	0.0662979	down	0.632878	0.395021	0.784584	down
AOL_s00004g205	K12816	ko03040	CDC40, PRP17	Spliceosome	https://www.genome.jp/dbget-bin/www_bget?ko:K12816	https://www.kegg.jp/kegg-bin/show_pathway?ko03040	-1.2419	0.077985	down	0.650671	0.732043	0.590496	down
